# Supplementary material for: Dihydroartemisinin Exerts Antifibrotic and Anti-Inflammatory Effects in Graves’ Ophthalmopathy by Targeting Orbital Fibroblasts
Source: Front Endocrinol (Lausanne). 2022 May 17;13:891922. doi: 10.3389/fendo.2022.891922 (PMC9157422; doi:10.3389/fendo.2022.891922)
Supplement: Supplementary file 3 [file Table_2.xls]

gene_id	BaseMean	lfcSE	stat	FoldChange	log2FoldChange	p-value	q-value	Regulation	Expression_CYXT	Expression_CYXDT	gene_Dbxref	description	GO_id	GO_term	pathway	pathway_description	TF_family
CPLX2	21.18268624	2.336315073	2.569356619	64.12551476	6.002826597	0.010188755	0.097665493	Up	0.008250093	0.008789928	10814	complexin 2	GO:0000149,GO:0005515,GO:0005634,GO:0005829,GO:0006904,GO:0007399,GO:0016079,GO:0017075,GO:0017157,GO:0030154,GO:0030425,GO:0031201,GO:0031630,GO:0031915,GO:0043195,GO:0043204,GO:0043303,GO:0044305,GO:0046928,GO:0048306,GO:0070033,GO:0070554,GO:0098794,GO:0098978	SNARE binding|protein binding|nucleus|cytosol|vesicle docking involved in exocytosis|nervous system development|synaptic vesicle exocytosis|syntaxin-1 binding|regulation of exocytosis|cell differentiation|dendrite|SNARE complex|regulation of synaptic vesicle fusion to presynaptic active zone membrane|positive regulation of synaptic plasticity|terminal bouton|perikaryon|mast cell degranulation|cal…	hsa04721	Synaptic vesicle cycle
ALDH3A1	23.72597323	2.271417853	2.268952122	35.59834727	5.153738358	0.023271238	0.167273225	Up	0.032328819	0.017222109	218	aldehyde dehydrogenase 3 family member A1	GO:0001666,GO:0004028,GO:0004029,GO:0004030,GO:0005515,GO:0005615,GO:0005783,GO:0005829,GO:0005886,GO:0006081,GO:0006805,GO:0007568,GO:0007584,GO:0008106,GO:0008284,GO:0018479,GO:0042493,GO:0051384,GO:0051591,GO:0055114	response to hypoxia|3-chloroallyl aldehyde dehydrogenase activity|aldehyde dehydrogenase (NAD+) activity|aldehyde dehydrogenase [NAD(P)+] activity|protein binding|extracellular space|endoplasmic reticulum|cytosol|plasma membrane|cellular aldehyde metabolic process|xenobiotic metabolic process|aging|response to nutrient|alcohol dehydrogenase (NADP+) activity|positive regulation of cell population …	hsa00010,hsa00340,hsa00350,hsa00360,hsa00410,hsa00980,hsa00982,hsa05204	Glycolysis / Gluconeogenesis|Histidine metabolism|Tyrosine metabolism|Phenylalanine metabolism|beta-Alanine metabolism|Metabolism of xenobiotics by cytochrome P450|Drug metabolism - cytochrome P450|Chemical carcinogenesis
FAM241B	2.698895569	1.962411241	2.494149349	29.74441127	4.894546718	0.012625941	0.111694084	Up	0	0.327084658	219738	family with sequence similarity 241 member B	GO:0005515,GO:0016021,GO:0043231	protein binding|integral component of membrane|intracellular membrane-bounded organelle
COX6B2	2.690701562	1.937372954	2.519641551	29.47633796	4.881485395	0.01174744	0.106790998	Up	0	0.195238624	125965	cytochrome c oxidase subunit 6B2	GO:0005515,GO:0005739,GO:0006119,GO:0030061,GO:0045277	protein binding|mitochondrion|oxidative phosphorylation|mitochondrial crista|respiratory chain complex IV	hsa00190,hsa04260,hsa04714,hsa04932,hsa05010,hsa05012,hsa05014,hsa05016,hsa05020,hsa05022	Oxidative phosphorylation|Cardiac muscle contraction|Thermogenesis|Non-alcoholic fatty liver disease|Alzheimer disease|Parkinson disease|Amyotrophic lateral sclerosis|Huntington disease|Prion disease|Pathways of neurodegeneration - multiple diseases
KYNU	2.332543612	2.114829728	2.206852855	25.40636415	4.667118024	0.027324341	0.184881586	Up	0	0.017239505	8942	kynureninase	GO:0005654,GO:0005737,GO:0005739,GO:0005829,GO:0006569,GO:0007568,GO:0009435,GO:0019441,GO:0019442,GO:0019805,GO:0030170,GO:0030429,GO:0034341,GO:0034354,GO:0034516,GO:0042803,GO:0043420,GO:0061981,GO:0097053	nucleoplasm|cytoplasm|mitochondrion|cytosol|tryptophan catabolic process|aging|NAD biosynthetic process|tryptophan catabolic process to kynurenine|tryptophan catabolic process to acetyl-CoA|quinolinate biosynthetic process|pyridoxal phosphate binding|kynureninase activity|response to interferon-gamma|'de novo' NAD biosynthetic process from tryptophan|response to vitamin B6|protein homodimerizatio…	hsa00380	Tryptophan metabolism
SCNN1A	2.116318697	2.029433589	2.230788516	23.05866595	4.527237144	0.025695141	0.177231887	Up	0	0.026460635	6337	sodium channel epithelial 1 subunit alpha	GO:0001669,GO:0005515,GO:0005737,GO:0005886,GO:0005887,GO:0015280,GO:0016324,GO:0031514,GO:0034220,GO:0034706,GO:0035725,GO:0050699,GO:0050891,GO:0050896,GO:0050909,GO:0055078,GO:0060170,GO:0070062,GO:0097228	acrosomal vesicle|protein binding|cytoplasm|plasma membrane|integral component of plasma membrane|ligand-gated sodium channel activity|apical plasma membrane|motile cilium|ion transmembrane transport|sodium channel complex|sodium ion transmembrane transport|WW domain binding|multicellular organismal water homeostasis|response to stimulus|sensory perception of taste|sodium ion homeostasis|ciliary …	hsa04742,hsa04960	Taste transduction|Aldosterone-regulated sodium reabsorption
GPX2	3.919486317	2.08184848	2.112670908	21.0866896	4.398260719	0.034628945	0.216473933	Up	0.052122332	0.22213158	2877	glutathione peroxidase 2	GO:0004601,GO:0004602,GO:0005737,GO:0005829,GO:0009055,GO:0022900,GO:0034599,GO:0098869	peroxidase activity|glutathione peroxidase activity|cytoplasm|cytosol|electron transfer activity|electron transport chain|cellular response to oxidative stress|cellular oxidant detoxification	hsa00480,hsa00590,hsa04918,hsa05014,hsa05016,hsa05022	Glutathione metabolism|Arachidonic acid metabolism|Thyroid hormone synthesis|Amyotrophic lateral sclerosis|Huntington disease|Pathways of neurodegeneration - multiple diseases
SMPD3	1.825875418	2.051577332	2.108067975	20.04074829	4.324864472	0.03502511	0.21708433	Up	0	0.014416818	55512	sphingomyelin phosphodiesterase 3	GO:0000137,GO:0000139,GO:0001786,GO:0001932,GO:0001958,GO:0002244,GO:0002685,GO:0003433,GO:0004620,GO:0004767,GO:0005515,GO:0005576,GO:0005737,GO:0005886,GO:0006672,GO:0006684,GO:0006685,GO:0006687,GO:0015774,GO:0030072,GO:0030282,GO:0030509,GO:0032963,GO:0035264,GO:0042802,GO:0043491,GO:0045840,GO:0046872,GO:0048008,GO:0048286,GO:0048661,GO:0061035,GO:0061751,GO:0070300,GO:0070301,GO:0070314,GO:…	Golgi cis cisterna|Golgi membrane|phosphatidylserine binding|regulation of protein phosphorylation|endochondral ossification|hematopoietic progenitor cell differentiation|regulation of leukocyte migration|chondrocyte development involved in endochondral bone morphogenesis|phospholipase activity|sphingomyelin phosphodiesterase activity|protein binding|extracellular region|cytoplasm|plasma membrane…	hsa00600	Sphingolipid metabolism
H4C12	1.714120005	2.113627613	2.000228243	18.73595547	4.227737647	0.045475623	0.254878394	Up	0	0.132303176	8362	H4 clustered histone 12	GO:0000183,GO:0000228,GO:0000781,GO:0000786,GO:0003677,GO:0003723,GO:0005515,GO:0005576,GO:0005634,GO:0005654,GO:0006303,GO:0006334,GO:0006335,GO:0006336,GO:0006352,GO:0016020,GO:0016233,GO:0019904,GO:0032200,GO:0032991,GO:0034080,GO:0044267,GO:0045652,GO:0045653,GO:0045814,GO:0046982,GO:0060964,GO:0070062	rDNA heterochromatin assembly|nuclear chromosome|chromosome, telomeric region|nucleosome|DNA binding|RNA binding|protein binding|extracellular region|nucleus|nucleoplasm|double-strand break repair via nonhomologous end joining|nucleosome assembly|DNA replication-dependent nucleosome assembly|DNA replication-independent nucleosome assembly|DNA-templated transcription, initiation|membrane|telomere …	hsa05034,hsa05203,hsa05322	Alcoholism|Viral carcinogenesis|Systemic lupus erythematosus
POU5F1	1.683868868	2.017458738	2.084103333	18.43777267	4.20459248	0.037150769	0.225956111	Up	0	0.07428557	5460	POU class 5 homeobox 1	GO:0000122,GO:0000976,GO:0000978,GO:0000981,GO:0001227,GO:0001714,GO:0001824,GO:0003677,GO:0003700,GO:0003723,GO:0005515,GO:0005634,GO:0005654,GO:0005737,GO:0005739,GO:0005829,GO:0006355,GO:0006357,GO:0009611,GO:0009653,GO:0009786,GO:0010468,GO:0031625,GO:0035019,GO:0035198,GO:0043565,GO:0045944,GO:0060965,GO:1902894,GO:1990837	negative regulation of transcription by RNA polymerase II|transcription regulatory region sequence-specific DNA binding|RNA polymerase II cis-regulatory region sequence-specific DNA binding|DNA-binding transcription factor activity, RNA polymerase II-specific|DNA-binding transcription repressor activity, RNA polymerase II-specific|endodermal cell fate specification|blastocyst development|DNA bind…	hsa04550	Signaling pathways regulating pluripotency of stem cells	POU
CFAP91	1.64171783	2.017657871	2.068593184	18.04732764	4.173713321	0.038584278	0.231356886	Up	0	0.046200162	89876	cilia and flagella associated protein 91	GO:0001536,GO:0003341,GO:0005515,GO:0005739,GO:0005930,GO:0031514	radial spoke stalk|cilium movement|protein binding|mitochondrion|axoneme|motile cilium
ALDH1A1	153.1995145	1.683741481	2.367083661	15.84062057	3.98555695	0.017928879	0.140562524	Up	0.435629299	0.708415336	216	aldehyde dehydrogenase 1 family member A1	GO:0001523,GO:0001758,GO:0004029,GO:0005096,GO:0005497,GO:0005515,GO:0005737,GO:0005829,GO:0006069,GO:0006081,GO:0018479,GO:0042572,GO:0043547,GO:0051287,GO:0055114,GO:0061624,GO:0070062,GO:0120163	retinoid metabolic process|retinal dehydrogenase activity|aldehyde dehydrogenase (NAD+) activity|GTPase activator activity|androgen binding|protein binding|cytoplasm|cytosol|ethanol oxidation|cellular aldehyde metabolic process|benzaldehyde dehydrogenase (NAD+) activity|retinol metabolic process|positive regulation of GTPase activity|NAD binding|oxidation-reduction process|fructose catabolic proc…	hsa00830	Retinol metabolism
SP6	2.591959208	1.74686042	2.156383119	13.6128791	3.766900321	0.031053762	0.201575786	Up	0.011860017	0.03790819	80320	Sp6 transcription factor	GO:0000785,GO:0000978,GO:0000981,GO:0005515,GO:0005634,GO:0005829,GO:0006357,GO:0042481,GO:0046872	chromatin|RNA polymerase II cis-regulatory region sequence-specific DNA binding|DNA-binding transcription factor activity, RNA polymerase II-specific|protein binding|nucleus|cytosol|regulation of transcription by RNA polymerase II|regulation of odontogenesis|metal ion binding
ANKEF1	4.794127485	1.47166399	2.528772631	13.19119737	3.721503619	0.011446215	0.105083848	Up	0	0.11707621	63926	ankyrin repeat and EF-hand domain containing 1	GO:0005509,GO:0005515	calcium ion binding|protein binding
CYP24A1	25.41789841	1.241178016	2.778735359	10.92003246	3.44890524	0.005457096	0.063749636	Up	0.058922008	0.025111	1591	cytochrome P450 family 24 subfamily A member 1	GO:0001649,GO:0005506,GO:0005654,GO:0005739,GO:0005741,GO:0006766,GO:0008403,GO:0010430,GO:0016491,GO:0020037,GO:0030342,GO:0033280,GO:0042359,GO:0042369,GO:0055114,GO:0062180,GO:0062181,GO:0070561,GO:0070643	osteoblast differentiation|iron ion binding|nucleoplasm|mitochondrion|mitochondrial outer membrane|vitamin metabolic process|25-hydroxycholecalciferol-24-hydroxylase activity|fatty acid omega-oxidation|oxidoreductase activity|heme binding|1-alpha,25-dihydroxyvitamin D3 24-hydroxylase activity|response to vitamin D|vitamin D metabolic process|vitamin D catabolic process|oxidation-reduction process…	hsa00100,hsa04928,hsa05206	Steroid biosynthesis|Parathyroid hormone synthesis, secretion and action|MicroRNAs in cancer
AKR1B10	99.48608996	1.437213707	2.366120217	10.56060373	3.400620408	0.017975606	0.140665939	Up	0.36392874	0.290806489	57016	aldo-keto reductase family 1 member B10	GO:0001523,GO:0001758,GO:0004032,GO:0004033,GO:0005515,GO:0005576,GO:0005739,GO:0005764,GO:0005829,GO:0008106,GO:0016488,GO:0042572,GO:0044597,GO:0044598,GO:0045550,GO:0047655,GO:0047718,GO:0052650,GO:0055114,GO:0110095	retinoid metabolic process|retinal dehydrogenase activity|alditol:NADP+ 1-oxidoreductase activity|aldo-keto reductase (NADP) activity|protein binding|extracellular region|mitochondrion|lysosome|cytosol|alcohol dehydrogenase (NADP+) activity|farnesol catabolic process|retinol metabolic process|daunorubicin metabolic process|doxorubicin metabolic process|geranylgeranyl reductase activity|allyl-alco…	hsa00040,hsa00051,hsa00052,hsa00561,hsa00790	Pentose and glucuronate interconversions|Fructose and mannose metabolism|Galactose metabolism|Glycerolipid metabolism|Folate biosynthesis
ASMTL-2	29.455256	0.510814312	6.01581325	8.41500136	3.072963505	1.79E-09	2.64E-07	Up	0.133385222	1.055697507	8623	acetylserotonin O-methyltransferase like
TSACC	4.312372253	1.229043563	2.388104058	7.648007403	2.93508392	0.016935546	0.135127118	Up	0.056206772	0.538961359	128229	TSSK6 activating cochaperone	GO:0005515,GO:0005737,GO:0051087	protein binding|cytoplasm|chaperone binding
RIMBP3	6.652195164	1.071529933	2.602257832	6.90861808	2.78839716	0.00926122	0.091468433	Up	0	0.092254647	85376	RIMS binding protein 3	GO:0002177,GO:0005515,GO:0005634,GO:0005737,GO:0007274,GO:0007286,GO:0009566,GO:0030156,GO:0045202	manchette|protein binding|nucleus|cytoplasm|neuromuscular synaptic transmission|spermatid development|fertilization|benzodiazepine receptor binding|synapse
SULT1A4	6.447383447	1.381958714	2.010400371	6.860388657	2.778290311	0.044388831	0.251710573	Up	0.070880221	0.037759092	445329	sulfotransferase family 1A member 4	GO:0004062,GO:0005515,GO:0005737,GO:0005829,GO:0006068,GO:0006584,GO:0006805,GO:0007212,GO:0008146,GO:0008202,GO:0009812,GO:0036498,GO:0042420,GO:0043199,GO:0047685,GO:0050427,GO:0051923,GO:0070371,GO:0097720,GO:0098989,GO:1901215,GO:1903351	aryl sulfotransferase activity|protein binding|cytoplasm|cytosol|ethanol catabolic process|catecholamine metabolic process|xenobiotic metabolic process|dopamine receptor signaling pathway|sulfotransferase activity|steroid metabolic process|flavonoid metabolic process|IRE1-mediated unfolded protein response|dopamine catabolic process|sulfate binding|amine sulfotransferase activity|3'-phosphoadenos…	hsa05204	Chemical carcinogenesis
EVI2A	7.789038306	0.887399145	3.123351421	6.828929218	2.771659381	0.001788041	0.027559071	Up	0.033338044	0.213116875	2123	ecotropic viral integration site 2A	GO:0004888,GO:0005515,GO:0016021	transmembrane signaling receptor activity|protein binding|integral component of membrane
NXNL2	6.4338786	1.134880946	2.430594904	6.766622213	2.758435844	0.015074058	0.125421261	Up	0	0.18679799	158046	nucleoredoxin like 2	GO:0007600,GO:0045494	sensory perception|photoreceptor cell maintenance
FOXQ1	13.45570869	0.793705701	3.347160508	6.305716798	2.656660377	0.000816439	0.015503483	Up	0	0.4233105	94234	forkhead box Q1	GO:0000122,GO:0000785,GO:0000978,GO:0000981,GO:0001227,GO:0005634,GO:0006357,GO:0009653,GO:0030154,GO:0031069,GO:0043524,GO:1990837	negative regulation of transcription by RNA polymerase II|chromatin|RNA polymerase II cis-regulatory region sequence-specific DNA binding|DNA-binding transcription factor activity, RNA polymerase II-specific|DNA-binding transcription repressor activity, RNA polymerase II-specific|nucleus|regulation of transcription by RNA polymerase II|anatomical structure morphogenesis|cell differentiation|hair …
SOX5	12.50934539	1.029810883	2.37080253	5.431980298	2.441478247	0.017749511	0.139718935	Up	0.026529541	0.10049945	6660	SRY-box transcription factor 5	GO:0000785,GO:0000976,GO:0000978,GO:0000981,GO:0001502,GO:0002062,GO:0003700,GO:0005515,GO:0005634,GO:0006357,GO:0006366,GO:0032332,GO:0045165,GO:0051216,GO:0055059,GO:0061036,GO:0071560,GO:2000741	chromatin|transcription regulatory region sequence-specific DNA binding|RNA polymerase II cis-regulatory region sequence-specific DNA binding|DNA-binding transcription factor activity, RNA polymerase II-specific|cartilage condensation|chondrocyte differentiation|DNA-binding transcription factor activity|protein binding|nucleus|regulation of transcription by RNA polymerase II|transcription by RNA …
RERG	6.312726593	1.114919095	2.139481151	5.22470068	2.385348388	0.032396721	0.207787401	Up	0	0.236843827	85004	RAS like estrogen regulated growth inhibitor	GO:0001650,GO:0003924,GO:0005525,GO:0005634,GO:0005654,GO:0005829,GO:0005886,GO:0007264,GO:0007265,GO:0008285,GO:0009725,GO:0019003,GO:0030308,GO:0030331	fibrillar center|GTPase activity|GTP binding|nucleus|nucleoplasm|cytosol|plasma membrane|small GTPase mediated signal transduction|Ras protein signal transduction|negative regulation of cell population proliferation|response to hormone|GDP binding|negative regulation of cell growth|estrogen receptor binding
EPHX2	15.01147383	0.690432957	3.411978577	5.118575829	2.355742457	0.000644932	0.013005505	Up	0.122489694	0.449516058	2053	epoxide hydrolase 2	GO:0000287,GO:0004301,GO:0005777,GO:0005782,GO:0005829,GO:0006625,GO:0009636,GO:0010628,GO:0015643,GO:0016311,GO:0016787,GO:0016791,GO:0019373,GO:0033885,GO:0042577,GO:0042632,GO:0042759,GO:0042803,GO:0046272,GO:0046839,GO:0052642,GO:0070062,GO:0090181,GO:0097176	magnesium ion binding|epoxide hydrolase activity|peroxisome|peroxisomal matrix|cytosol|protein targeting to peroxisome|response to toxic substance|positive regulation of gene expression|toxic substance binding|dephosphorylation|hydrolase activity|phosphatase activity|epoxygenase P450 pathway|10-hydroxy-9-(phosphonooxy)octadecanoate phosphatase activity|lipid phosphatase activity|cholesterol homeo…	hsa00590,hsa04146	Arachidonic acid metabolism|Peroxisome
ACHE	5.920456829	1.004908659	2.304886463	4.980188553	2.316200365	0.021172933	0.157196391	Up	0.034836383	0.09278965	43	acetylcholinesterase (Cartwright blood group)	GO:0001507,GO:0001540,GO:0001919,GO:0002076,GO:0003990,GO:0004104,GO:0005515,GO:0005518,GO:0005576,GO:0005604,GO:0005615,GO:0005634,GO:0005794,GO:0005886,GO:0006581,GO:0006656,GO:0007155,GO:0007399,GO:0007416,GO:0009986,GO:0016020,GO:0016787,GO:0017171,GO:0031225,GO:0031594,GO:0031623,GO:0032223,GO:0042136,GO:0042166,GO:0042803,GO:0042982,GO:0043083,GO:0043236,GO:0043621,GO:0045202,GO:0048471,GO:…	acetylcholine catabolic process in synaptic cleft|amyloid-beta binding|regulation of receptor recycling|osteoblast development|acetylcholinesterase activity|cholinesterase activity|protein binding|collagen binding|extracellular region|basement membrane|extracellular space|nucleus|Golgi apparatus|plasma membrane|acetylcholine catabolic process|phosphatidylcholine biosynthetic process|cell adhesion…	hsa00564,hsa04725	Glycerophospholipid metabolism|Cholinergic synapse
LOC102724474	3.836492181	1.157388235	1.963623686	4.832182535	2.272674953	0.049573748	0.268935923	Up	0.073933523	0.315085102	102724474
PDE7B	35.46267959	0.649420067	3.396550527	4.613264687	2.20578807	0.00068241	0.013397278	Up	0.10709034	0.380325564	27115	phosphodiesterase 7B	GO:0004114,GO:0004115,GO:0005829,GO:0006198,GO:0007165,GO:0007186,GO:0007268,GO:0019933,GO:0045202,GO:0046872	3',5'-cyclic-nucleotide phosphodiesterase activity|3',5'-cyclic-AMP phosphodiesterase activity|cytosol|cAMP catabolic process|signal transduction|G protein-coupled receptor signaling pathway|chemical synaptic transmission|cAMP-mediated signaling|synapse|metal ion binding	hsa00230,hsa05032	Purine metabolism|Morphine addiction
CLDN23	13.02287594	0.678769083	3.247360809	4.608215288	2.204208119	0.001164806	0.020275452	Up	0.044497028	0.521495019	137075	claudin 23	GO:0005198,GO:0005515,GO:0005886,GO:0005923,GO:0007155,GO:0016021,GO:0016338,GO:0042802,GO:0070830	structural molecule activity|protein binding|plasma membrane|bicellular tight junction|cell adhesion|integral component of membrane|calcium-independent cell-cell adhesion via plasma membrane cell-adhesion molecules|identical protein binding|bicellular tight junction assembly	hsa04514,hsa04530,hsa04670,hsa05130,hsa05160	Cell adhesion molecules|Tight junction|Leukocyte transendothelial migration|Pathogenic Escherichia coli infection|Hepatitis C
AMDHD1	4.607770783	1.085095542	2.021361757	4.573728187	2.19337063	0.043242331	0.247313615	Up	0.043177709	0.115007478	144193	amidohydrolase domain containing 1	GO:0003674,GO:0005829,GO:0006548,GO:0016812,GO:0019556,GO:0019557,GO:0046872,GO:0050480	molecular_function|cytosol|histidine catabolic process|hydrolase activity, acting on carbon-nitrogen (but not peptide) bonds, in cyclic amides|histidine catabolic process to glutamate and formamide|histidine catabolic process to glutamate and formate|metal ion binding|imidazolonepropionase activity	hsa00340	Histidine metabolism
RNF144A	282.9036036	0.31931958	6.799843883	4.504363602	2.17132329	1.05E-11	2.77E-09	Up	0.195102806	1.032567292	9781	ring finger protein 144A	GO:0000151,GO:0000209,GO:0005515,GO:0005737,GO:0005794,GO:0005886,GO:0006511,GO:0010008,GO:0016021,GO:0016567,GO:0030659,GO:0031624,GO:0032436,GO:0043231,GO:0046872,GO:0061630	ubiquitin ligase complex|protein polyubiquitination|protein binding|cytoplasm|Golgi apparatus|plasma membrane|ubiquitin-dependent protein catabolic process|endosome membrane|integral component of membrane|protein ubiquitination|cytoplasmic vesicle membrane|ubiquitin conjugating enzyme binding|positive regulation of proteasomal ubiquitin-dependent protein catabolic process|intracellular membrane-b…
FXYD6	27.12863566	0.833474094	2.515801042	4.277758371	2.096854994	0.01187622	0.107438723	Up	0.339281422	0.90370475	53826	FXYD domain containing ion transport regulator 6	GO:0003674,GO:0005515,GO:0005886,GO:0008150,GO:0016021,GO:0017080,GO:0034220,GO:0099106,GO:1903779,GO:2000649	molecular_function|protein binding|plasma membrane|biological_process|integral component of membrane|sodium channel regulator activity|ion transmembrane transport|ion channel regulator activity|regulation of cardiac conduction|regulation of sodium ion transmembrane transporter activity
SH2D2A	20.15395287	0.804664563	2.582491083	4.222329185	2.07803906	0.00980899	0.095001253	Up	0.135984126	0.637481177	9047	SH2 domain containing 2A	GO:0001525,GO:0005515,GO:0005737,GO:0005829,GO:0007165,GO:0008283,GO:0017124,GO:0030154,GO:0048010	angiogenesis|protein binding|cytoplasm|cytosol|signal transduction|cell population proliferation|SH3 domain binding|cell differentiation|vascular endothelial growth factor receptor signaling pathway	hsa04370	VEGF signaling pathway
GKAP1	7.675005615	0.820529555	2.522805621	4.198973183	2.070036574	0.011642273	0.106361291	Up	0.106179386	0.248879638	80318	G kinase anchoring protein 1	GO:0005515,GO:0005794,GO:0007165,GO:0042802,GO:0046628	protein binding|Golgi apparatus|signal transduction|identical protein binding|positive regulation of insulin receptor signaling pathway
TFPI2	381.6072025	0.714811094	2.794922578	3.9940203	1.997841665	0.005191215	0.061308901	Up	4.050096488	7.980633082	7980	tissue factor pathway inhibitor 2	GO:0004867,GO:0005201,GO:0005615,GO:0007596,GO:0010951,GO:0031012	serine-type endopeptidase inhibitor activity|extracellular matrix structural constituent|extracellular space|blood coagulation|negative regulation of endopeptidase activity|extracellular matrix
UCN	6.573539557	0.955158439	2.082440291	3.969783746	1.989060419	0.037302271	0.226002215	Up	0.060448793	1.094871188	7349	urocortin	GO:0001964,GO:0005184,GO:0005515,GO:0005576,GO:0006954,GO:0006979,GO:0007186,GO:0007218,GO:0007565,GO:0007605,GO:0008306,GO:0009060,GO:0010629,GO:0010996,GO:0030157,GO:0030307,GO:0030425,GO:0031064,GO:0031175,GO:0032099,GO:0032355,GO:0032755,GO:0032967,GO:0033138,GO:0034199,GO:0035176,GO:0035483,GO:0042756,GO:0043066,GO:0043117,GO:0043196,GO:0043204,GO:0043679,GO:0043950,GO:0045727,GO:0045740,GO:…	startle response|neuropeptide hormone activity|protein binding|extracellular region|inflammatory response|response to oxidative stress|G protein-coupled receptor signaling pathway|neuropeptide signaling pathway|female pregnancy|sensory perception of sound|associative learning|aerobic respiration|negative regulation of gene expression|response to auditory stimulus|pancreatic juice secretion|positi…	hsa04080	Neuroactive ligand-receptor interaction
HTR6	12.3344722	0.667927755	2.973481898	3.961566685	1.986071087	0.002944418	0.040598154	Up	0.050586095	0.215584544	3362	5-hydroxytryptamine receptor 6	GO:0004969,GO:0004993,GO:0005515,GO:0005886,GO:0005887,GO:0005929,GO:0007186,GO:0007187,GO:0007268,GO:0021795,GO:0030425,GO:0030594,GO:0032008,GO:0045202,GO:0098664	histamine receptor activity|G protein-coupled serotonin receptor activity|protein binding|plasma membrane|integral component of plasma membrane|cilium|G protein-coupled receptor signaling pathway|G protein-coupled receptor signaling pathway, coupled to cyclic nucleotide second messenger|chemical synaptic transmission|cerebral cortex cell migration|dendrite|neurotransmitter receptor activity|posit…	hsa04020,hsa04024,hsa04080,hsa04726	Calcium signaling pathway|cAMP signaling pathway|Neuroactive ligand-receptor interaction|Serotonergic synapse
KLHDC9	11.20417416	0.742624446	2.650628609	3.913397347	1.968421602	0.008034213	0.083349751	Up	0.246264664	0.712170756	126823	kelch domain containing 9	GO:0005515,GO:0005575,GO:0008150,GO:0030332	protein binding|cellular_component|biological_process|cyclin binding
SLC47A1	6.406867621	0.892080537	2.197451908	3.891439904	1.960304077	0.027988188	0.1879854	Up	0.058605842	0.171711774	55244	solute carrier family 47 member 1	GO:0005515,GO:0005886,GO:0015179,GO:0015297,GO:0015695,GO:0016020,GO:0016021,GO:0016323,GO:0016324,GO:0022857,GO:0031982,GO:0042886,GO:0042887,GO:0042908,GO:0042910,GO:0055085,GO:0061459,GO:0089718,GO:0097638,GO:1902475	protein binding|plasma membrane|L-amino acid transmembrane transporter activity|antiporter activity|organic cation transport|membrane|integral component of membrane|basolateral plasma membrane|apical plasma membrane|transmembrane transporter activity|vesicle|amide transport|amide transmembrane transporter activity|xenobiotic transport|xenobiotic transmembrane transporter activity|transmembrane tr…
KCNK12	46.38338047	0.701435069	2.785795982	3.87462046	1.954054998	0.005339647	0.062691574	Up	0.060230421	0.18496499	56660	potassium two pore domain channel subfamily K member 12	GO:0005244,GO:0005887,GO:0022841,GO:0030322,GO:0034765,GO:0071805	voltage-gated ion channel activity|integral component of plasma membrane|potassium ion leak channel activity|stabilization of membrane potential|regulation of ion transmembrane transport|potassium ion transmembrane transport
DLGAP5	62.77492553	0.583666575	3.330667125	3.847707345	1.943999072	0.000866381	0.016231603	Up	0.542434787	3.123937102	9787	DLG associated protein 5	GO:0005515,GO:0005634,GO:0005737,GO:0005739,GO:0005829,GO:0007052,GO:0007059,GO:0007079,GO:0007221,GO:0007346,GO:0008017,GO:0031616,GO:0034451,GO:0045842,GO:0051382,GO:0051642	protein binding|nucleus|cytoplasm|mitochondrion|cytosol|mitotic spindle organization|chromosome segregation|mitotic chromosome movement towards spindle pole|positive regulation of transcription of Notch receptor target|regulation of mitotic cell cycle|microtubule binding|spindle pole centrosome|centriolar satellite|positive regulation of mitotic metaphase/anaphase transition|kinetochore assembly|…
RAB27B	50.7176568	0.63269133	3.004585283	3.734655212	1.900975058	0.002659432	0.037518901	Up	0.089869981	0.206619537	5874	RAB27B, member RAS oncogene family	GO:0002576,GO:0003924,GO:0005515,GO:0005525,GO:0005770,GO:0005795,GO:0005886,GO:0016324,GO:0019003,GO:0019904,GO:0030140,GO:0030141,GO:0031088,GO:0031489,GO:0032402,GO:0032585,GO:0042470,GO:0042589,GO:0045921,GO:0048488,GO:0070062,GO:0071985,GO:0098993,GO:0099641,GO:1904115	platelet degranulation|GTPase activity|protein binding|GTP binding|late endosome|Golgi stack|plasma membrane|apical plasma membrane|GDP binding|protein domain specific binding|trans-Golgi network transport vesicle|secretory granule|platelet dense granule membrane|myosin V binding|melanosome transport|multivesicular body membrane|melanosome|zymogen granule membrane|positive regulation of exocytosi…	hsa04972	Pancreatic secretion
CA11	17.70926557	0.581582745	3.233335328	3.681904066	1.880452037	0.001223539	0.020827674	Up	0.308235971	0.686665055	770	carbonic anhydrase 11	GO:0004089,GO:0005576,GO:0006730,GO:0008270,GO:0016323,GO:0016836	carbonate dehydratase activity|extracellular region|one-carbon metabolic process|zinc ion binding|basolateral plasma membrane|hydro-lyase activity
OIP5	13.78042322	0.725141144	2.588002087	3.672256404	1.876666794	0.00965344	0.093830697	Up	0.360125821	1.577393153	11339	Opa interacting protein 5	GO:0000775,GO:0000785,GO:0005515,GO:0005634,GO:0005654,GO:0007049,GO:0007059,GO:0007154,GO:0010369,GO:0015030,GO:0016607,GO:0034080,GO:0042802,GO:0043231,GO:0046872,GO:0051301	chromosome, centromeric region|chromatin|protein binding|nucleus|nucleoplasm|cell cycle|chromosome segregation|cell communication|chromocenter|Cajal body|nuclear speck|CENP-A containing nucleosome assembly|identical protein binding|intracellular membrane-bounded organelle|metal ion binding|cell division
ELMO1	24.15733782	0.69985215	2.679511516	3.668682099	1.875261896	0.007372967	0.078348268	Up	0.051550788	0.256311779	9844	engulfment and cell motility 1	GO:0005085,GO:0005515,GO:0005737,GO:0005829,GO:0005886,GO:0006911,GO:0006915,GO:0007015,GO:0016020,GO:0016477,GO:0016601,GO:0017124,GO:0030036,GO:0032045,GO:0038096,GO:0048010,GO:0048870,GO:0050690,GO:0050790	guanyl-nucleotide exchange factor activity|protein binding|cytoplasm|cytosol|plasma membrane|phagocytosis, engulfment|apoptotic process|actin filament organization|membrane|cell migration|Rac protein signal transduction|SH3 domain binding|actin cytoskeleton organization|guanyl-nucleotide exchange factor complex|Fc-gamma receptor signaling pathway involved in phagocytosis|vascular endothelial grow…	hsa04062,hsa05100,hsa05131,hsa05132,hsa05135	Chemokine signaling pathway|Bacterial invasion of epithelial cells|Shigellosis|Salmonella infection|Yersinia infection
PGGHG	30.41950374	0.612667055	3.015354377	3.598531497	1.847408286	0.002566792	0.036395389	Up	0.156473065	0.510554564	80162	protein-glucosylgalactosylhydroxylysine glucosidase	GO:0004553,GO:0005829,GO:0005975,GO:0018215,GO:0047402	hydrolase activity, hydrolyzing O-glycosyl compounds|cytosol|carbohydrate metabolic process|protein phosphopantetheinylation|protein-glucosylgalactosylhydroxylysine glucosidase activity
GTPBP6-2	23.67126331	0.753448422	2.405178903	3.51172105	1.81217825	0.01616455	0.131143699	Up	0.198308625	0.309884248	8225	GTP binding protein 6 (putative)
YPEL4	10.52822777	0.875377457	2.05246187	3.474195289	1.796678852	0.040124797	0.236739686	Up	0.051069915	0.163234843	219539	yippee like 4	GO:0005730,GO:0046872	nucleolus|metal ion binding
SLC2A12	62.08450295	0.388671714	4.57059772	3.425850151	1.776462049	4.86E-06	0.000236328	Up	0.211000502	0.704800543	154091	solute carrier family 2 member 12	GO:0005886,GO:0008645,GO:0012505,GO:0016021,GO:0022857,GO:0048471,GO:1904659	plasma membrane|hexose transmembrane transport|endomembrane system|integral component of membrane|transmembrane transporter activity|perinuclear region of cytoplasm|glucose transmembrane transport
HMMR	38.67649818	0.474900984	3.701519122	3.381949397	1.757855073	0.000214313	0.005554266	Up	0.239009234	1.44300828	3161	hyaluronan mediated motility receptor	GO:0005515,GO:0005540,GO:0005813,GO:0005829,GO:0005886,GO:0009986,GO:0010389,GO:0015630,GO:0016020,GO:0030214	protein binding|hyaluronic acid binding|centrosome|cytosol|plasma membrane|cell surface|regulation of G2/M transition of mitotic cell cycle|microtubule cytoskeleton|membrane|hyaluronan catabolic process	hsa04512	ECM-receptor interaction
KCND2	31.27096702	0.581206303	3.016542126	3.371132414	1.753233296	0.002556757	0.036326713	Up	0.069525169	0.216932365	3751	potassium voltage-gated channel subfamily D member 2	GO:0001508,GO:0005249,GO:0005250,GO:0005515,GO:0005886,GO:0005887,GO:0007268,GO:0008076,GO:0014069,GO:0016021,GO:0019228,GO:0019233,GO:0031226,GO:0032809,GO:0034765,GO:0043197,GO:0043204,GO:0044853,GO:0045211,GO:0045475,GO:0046872,GO:0051260,GO:0060078,GO:0061337,GO:0071456,GO:0071805,GO:0098978,GO:0098982,GO:0099060,GO:1905030	action potential|voltage-gated potassium channel activity|A-type (transient outward) potassium channel activity|protein binding|plasma membrane|integral component of plasma membrane|chemical synaptic transmission|voltage-gated potassium channel complex|postsynaptic density|integral component of membrane|neuronal action potential|sensory perception of pain|intrinsic component of plasma membrane|ne…	hsa04726	Serotonergic synapse
STRIP2	50.9225476	0.387542818	4.451414445	3.306061808	1.725113696	8.53E-06	0.000388881	Up	0.268764296	1.016082663	57464	striatin interacting protein 2	GO:0003674,GO:0005737,GO:0005829,GO:0007010,GO:0008360,GO:0016477	molecular_function|cytoplasm|cytosol|cytoskeleton organization|regulation of cell shape|cell migration
NEK2	26.87104336	0.591994426	2.906088818	3.295251049	1.720388381	0.003659775	0.047587254	Up	0.263726287	1.030270647	4751	NIMA related kinase 2	GO:0000070,GO:0000086,GO:0000278,GO:0000776,GO:0000777,GO:0000794,GO:0000922,GO:0001824,GO:0004672,GO:0004674,GO:0005515,GO:0005524,GO:0005634,GO:0005654,GO:0005730,GO:0005737,GO:0005813,GO:0005829,GO:0005874,GO:0006468,GO:0007059,GO:0007088,GO:0010389,GO:0019903,GO:0030496,GO:0032212,GO:0032991,GO:0043392,GO:0046602,GO:0046777,GO:0046872,GO:0051225,GO:0051299,GO:0051301,GO:0051321,GO:0051973,GO:…	mitotic sister chromatid segregation|G2/M transition of mitotic cell cycle|mitotic cell cycle|kinetochore|condensed chromosome kinetochore|condensed nuclear chromosome|spindle pole|blastocyst development|protein kinase activity|protein serine/threonine kinase activity|protein binding|ATP binding|nucleus|nucleoplasm|nucleolus|cytoplasm|centrosome|cytosol|microtubule|protein phosphorylation|chromos…
NEBL	79.16397839	0.35784587	4.771889367	3.266172304	1.707600901	1.83E-06	0.0001004	Up	0.170274808	0.683800798	10529	nebulette	GO:0001725,GO:0005515,GO:0005523,GO:0008092,GO:0008307,GO:0030018,GO:0031005,GO:0031674,GO:0048747,GO:0051015,GO:0070062,GO:0071691	stress fiber|protein binding|tropomyosin binding|cytoskeletal protein binding|structural constituent of muscle|Z disc|filamin binding|I band|muscle fiber development|actin filament binding|extracellular exosome|cardiac muscle thin filament assembly
ITGA10	620.4611658	0.587062955	2.907410996	3.264434941	1.706833289	0.00364434	0.047488492	Up	2.020165063	8.93178741	8515	integrin subunit alpha 10	GO:0005518,GO:0005886,GO:0007160,GO:0007229,GO:0008305,GO:0030198,GO:0034680,GO:0046872,GO:0098639	collagen binding|plasma membrane|cell-matrix adhesion|integrin-mediated signaling pathway|integrin complex|extracellular matrix organization|integrin alpha10-beta1 complex|metal ion binding|collagen binding involved in cell-matrix adhesion	hsa04151,hsa04510,hsa04512,hsa04810,hsa05165,hsa05410,hsa05412,hsa05414	PI3K-Akt signaling pathway|Focal adhesion|ECM-receptor interaction|Regulation of actin cytoskeleton|Human papillomavirus infection|Hypertrophic cardiomyopathy|Arrhythmogenic right ventricular cardiomyopathy|Dilated cardiomyopathy
GRB14	23.31612408	0.579156218	2.924621129	3.235104941	1.693812511	0.003448758	0.045749168	Up	0.106497042	0.269480679	2888	growth factor receptor bound protein 14	GO:0005515,GO:0005737,GO:0005829,GO:0005886,GO:0007165,GO:0008286,GO:0010008,GO:0030674,GO:0030971,GO:0043231,GO:0046627,GO:0050900	protein binding|cytoplasm|cytosol|plasma membrane|signal transduction|insulin receptor signaling pathway|endosome membrane|protein-macromolecule adaptor activity|receptor tyrosine kinase binding|intracellular membrane-bounded organelle|negative regulation of insulin receptor signaling pathway|leukocyte migration
RAET1G	11.78663947	0.701502173	2.400227031	3.212651476	1.683764479	0.016384906	0.132623922	Up	0.191291955	0.384972399	353091	retinoic acid early transcript 1G	GO:0002729,GO:0005515,GO:0005576,GO:0005615,GO:0005783,GO:0005886,GO:0006955,GO:0009897,GO:0016021,GO:0016032,GO:0031225,GO:0042267,GO:0046703	positive regulation of natural killer cell cytokine production|protein binding|extracellular region|extracellular space|endoplasmic reticulum|plasma membrane|immune response|external side of plasma membrane|integral component of membrane|viral process|anchored component of membrane|natural killer cell mediated cytotoxicity|natural killer cell lectin-like receptor binding	hsa04650	Natural killer cell mediated cytotoxicity
GALNT9	8.359375024	0.811399138	2.066532255	3.197141263	1.67678249	0.03877825	0.232053859	Up	0.075324122	0.224708027	50614	polypeptide N-acetylgalactosaminyltransferase 9	GO:0000139,GO:0004653,GO:0005794,GO:0006493,GO:0016021,GO:0016266,GO:0018215,GO:0030246,GO:0046872	Golgi membrane|polypeptide N-acetylgalactosaminyltransferase activity|Golgi apparatus|protein O-linked glycosylation|integral component of membrane|O-glycan processing|protein phosphopantetheinylation|carbohydrate binding|metal ion binding	hsa00512,hsa00514	Mucin type O-glycan biosynthesis|Other types of O-glycan biosynthesis
KCNJ2	53.52255973	0.346083025	4.789241509	3.154639588	1.657475189	1.67E-06	9.45E-05	Up	0.26742788	1.006741029	3759	potassium inwardly rectifying channel subfamily J member 2	GO:0005242,GO:0005515,GO:0005546,GO:0005790,GO:0005791,GO:0005794,GO:0005886,GO:0005887,GO:0006813,GO:0008076,GO:0014704,GO:0014861,GO:0015693,GO:0030007,GO:0030315,GO:0031224,GO:0034765,GO:0042802,GO:0043025,GO:0043197,GO:0051289,GO:0055119,GO:0060075,GO:0060306,GO:0061337,GO:0071260,GO:0071805,GO:0086002,GO:0086004,GO:0086008,GO:0086011,GO:0086012,GO:0086013,GO:0086091,GO:0090076,GO:1901381,GO:…	inward rectifier potassium channel activity|protein binding|phosphatidylinositol-4,5-bisphosphate binding|smooth endoplasmic reticulum|rough endoplasmic reticulum|Golgi apparatus|plasma membrane|integral component of plasma membrane|potassium ion transport|voltage-gated potassium channel complex|intercalated disc|regulation of skeletal muscle contraction via regulation of action potential|magnesi…	hsa04725,hsa04921,hsa04924,hsa04971	Cholinergic synapse|Oxytocin signaling pathway|Renin secretion|Gastric acid secretion
ADCY4	20.98676086	0.768618018	2.128470619	3.107987859	1.635980868	0.033298083	0.211332586	Up	0.155439752	0.138008973	196883	adenylate cyclase 4	GO:0003091,GO:0004016,GO:0005080,GO:0005515,GO:0005524,GO:0005737,GO:0005886,GO:0005887,GO:0006171,GO:0007186,GO:0007188,GO:0007189,GO:0007190,GO:0007193,GO:0016020,GO:0030425,GO:0034199,GO:0046872,GO:0071377	renal water homeostasis|adenylate cyclase activity|protein kinase C binding|protein binding|ATP binding|cytoplasm|plasma membrane|integral component of plasma membrane|cAMP biosynthetic process|G protein-coupled receptor signaling pathway|adenylate cyclase-modulating G protein-coupled receptor signaling pathway|adenylate cyclase-activating G protein-coupled receptor signaling pathway|activation o…	hsa00230,hsa01522,hsa04015,hsa04020,hsa04022,hsa04024,hsa04062,hsa04072,hsa04114,hsa04211,hsa04213,hsa04261,hsa04270,hsa04371,hsa04540,hsa04611,hsa04713,hsa04714,hsa04723,hsa04724,hsa04725,hsa04727,hsa04742,hsa04750,hsa04911,hsa04912,hsa04913,hsa04914,hsa04915,hsa04916,hsa04918,hsa04921,hsa04923,hsa04925,hsa04926,hsa04927,hsa04928,hsa04934,hsa04935,hsa04970,hsa04971,hsa04972,hsa04976,hsa05032,hsa…	Purine metabolism|Endocrine resistance|Rap1 signaling pathway|Calcium signaling pathway|cGMP-PKG signaling pathway|cAMP signaling pathway|Chemokine signaling pathway|Phospholipase D signaling pathway|Oocyte meiosis|Longevity regulating pathway|Longevity regulating pathway - multiple species|Adrenergic signaling in cardiomyocytes|Vascular smooth muscle contraction|Apelin signaling pathway|Gap junc…
MAPT	8.098326597	0.788463707	2.074012844	3.106486653	1.635283856	0.038078118	0.229191801	Up	0.040468876	0.122164575	4137	microtubule associated protein tau	GO:0000226,GO:0001774,GO:0003677,GO:0003680,GO:0003690,GO:0003697,GO:0003723,GO:0003779,GO:0005515,GO:0005576,GO:0005634,GO:0005737,GO:0005739,GO:0005829,GO:0005874,GO:0005886,GO:0006475,GO:0006919,GO:0007267,GO:0007613,GO:0008017,GO:0010288,GO:0010506,GO:0010629,GO:0010917,GO:0015630,GO:0016020,GO:0016072,GO:0016607,GO:0017124,GO:0019896,GO:0019899,GO:0019901,GO:0021954,GO:0030424,GO:0030425,GO:…	microtubule cytoskeleton organization|microglial cell activation|DNA binding|minor groove of adenine-thymine-rich DNA binding|double-stranded DNA binding|single-stranded DNA binding|RNA binding|actin binding|protein binding|extracellular region|nucleus|cytoplasm|mitochondrion|cytosol|microtubule|plasma membrane|internal protein amino acid acetylation|activation of cysteine-type endopeptidase acti…	hsa04010,hsa05010,hsa05012,hsa05022	MAPK signaling pathway|Alzheimer disease|Parkinson disease|Pathways of neurodegeneration - multiple diseases
PCDHGA8	8.180412248	0.770582206	2.118782233	3.1009191	1.632695888	0.034108875	0.21420337	Up	0.030377238	0.097094809	9708	protocadherin gamma subfamily A, 8	GO:0005509,GO:0005887,GO:0007155,GO:0007156	calcium ion binding|integral component of plasma membrane|cell adhesion|homophilic cell adhesion via plasma membrane adhesion molecules
ACBD7	7.367740568	0.816753546	1.998009458	3.099168744	1.631881309	0.045715635	0.255507312	Up	0.071300875	0.258285636	414149	acyl-CoA binding domain containing 7	GO:0000062,GO:0005515,GO:0008289	fatty-acyl-CoA binding|protein binding|lipid binding
ISM1	29.70547909	0.601310481	2.658688898	3.028697519	1.598697501	0.007844536	0.082112404	Up	0.344443736	1.027549609	140862	isthmin 1	GO:0005576,GO:0016525	extracellular region|negative regulation of angiogenesis
LRRC4	39.95434032	0.421997027	3.785049398	3.025722323	1.597279594	0.000153678	0.004217106	Up	0.280181845	0.823901984	64101	leucine rich repeat containing 4	GO:0005515,GO:0043197,GO:0050804,GO:0060076,GO:0097119,GO:0098685,GO:0098978,GO:0099061,GO:0099560,GO:1904861	protein binding|dendritic spine|modulation of chemical synaptic transmission|excitatory synapse|postsynaptic density protein 95 clustering|Schaffer collateral - CA1 synapse|glutamatergic synapse|integral component of postsynaptic density membrane|synaptic membrane adhesion|excitatory synapse assembly	hsa04360,hsa04514	Axon guidance|Cell adhesion molecules
TMEM225B	9.19989099	0.748673864	2.130560677	3.021144303	1.595095095	0.033125352	0.21056287	Up	0.03602008	0.127923371	100289187	transmembrane protein 225B	GO:0005515,GO:0010923,GO:0016021	protein binding|negative regulation of phosphatase activity|integral component of membrane
PABPC3	7.890726929	0.775872572	2.054620087	3.019110104	1.594123372	0.039915714	0.236203136	Up	0.077038779	0.229823215	5042	poly(A) binding protein cytoplasmic 3	GO:0003723,GO:0003730,GO:0005515,GO:0005634,GO:0005737,GO:0005829,GO:0008143,GO:0008266,GO:0010494,GO:0016071,GO:0070062,GO:1990904	RNA binding|mRNA 3'-UTR binding|protein binding|nucleus|cytoplasm|cytosol|poly(A) binding|poly(U) RNA binding|cytoplasmic stress granule|mRNA metabolic process|extracellular exosome|ribonucleoprotein complex	hsa03013,hsa03015,hsa03018	RNA transport|mRNA surveillance pathway|RNA degradation
RBKS	12.45097741	0.658515945	2.370155721	2.950143917	1.560785335	0.017780595	0.139718935	Up	0.060934222	0.497730587	64080	ribokinase	GO:0004747,GO:0005515,GO:0005524,GO:0005634,GO:0005829,GO:0006098,GO:0019303,GO:0042802,GO:0046835,GO:0046872	ribokinase activity|protein binding|ATP binding|nucleus|cytosol|pentose-phosphate shunt|D-ribose catabolic process|identical protein binding|carbohydrate phosphorylation|metal ion binding	hsa00030	Pentose phosphate pathway
CMTM8	22.3983421	0.557831995	2.786636551	2.937268245	1.554475026	0.005325817	0.062581709	Up	0.181861079	0.871924242	152189	CKLF like MARVEL transmembrane domain containing 8	GO:0005125,GO:0005515,GO:0005615,GO:0005654,GO:0005737,GO:0006935,GO:0007165,GO:0016021,GO:0019911,GO:0042552	cytokine activity|protein binding|extracellular space|nucleoplasm|cytoplasm|chemotaxis|signal transduction|integral component of membrane|structural constituent of myelin sheath|myelination
TROAP	27.76292401	0.564758213	2.73938614	2.922272713	1.54709082	0.006155403	0.069248285	Up	0.330341274	1.022350598	10024	trophinin associated protein	GO:0005515,GO:0005737,GO:0007155	protein binding|cytoplasm|cell adhesion
PDGFD	97.19537374	0.606823886	2.544913514	2.916654114	1.544314307	0.010930481	0.102165446	Up	1.339780233	3.281794414	80310	platelet derived growth factor D	GO:0000139,GO:0005161,GO:0005576,GO:0005615,GO:0005788,GO:0007275,GO:0008083,GO:0008284,GO:0014068,GO:0030335,GO:0031954,GO:0036120,GO:0043406,GO:0048008,GO:0048146,GO:0048661,GO:0050730,GO:0051781,GO:0070301,GO:0070374,GO:0070851,GO:0071230,GO:0071560,GO:0071673,GO:0072126,GO:2000439	Golgi membrane|platelet-derived growth factor receptor binding|extracellular region|extracellular space|endoplasmic reticulum lumen|multicellular organism development|growth factor activity|positive regulation of cell population proliferation|positive regulation of phosphatidylinositol 3-kinase signaling|positive regulation of cell migration|positive regulation of protein autophosphorylation|cell…	hsa01521,hsa04010,hsa04014,hsa04015,hsa04020,hsa04072,hsa04151,hsa04510,hsa04540,hsa04810,hsa05215,hsa05218,hsa05231	EGFR tyrosine kinase inhibitor resistance|MAPK signaling pathway|Ras signaling pathway|Rap1 signaling pathway|Calcium signaling pathway|Phospholipase D signaling pathway|PI3K-Akt signaling pathway|Focal adhesion|Gap junction|Regulation of actin cytoskeleton|Prostate cancer|Melanoma|Choline metabolism in cancer
KIF20A	116.7700797	0.474552021	3.22743797	2.891037277	1.531587211	0.001249041	0.021188281	Up	1.366396615	5.128404531	10112	kinesin family member 20A	GO:0000281,GO:0001578,GO:0003777,GO:0005515,GO:0005524,GO:0005634,GO:0005654,GO:0005794,GO:0005819,GO:0005871,GO:0005874,GO:0007018,GO:0008017,GO:0015031,GO:0016887,GO:0019901,GO:0030496,GO:0032154,GO:0032465,GO:0045171,GO:0061952	mitotic cytokinesis|microtubule bundle formation|microtubule motor activity|protein binding|ATP binding|nucleus|nucleoplasm|Golgi apparatus|spindle|kinesin complex|microtubule|microtubule-based movement|microtubule binding|protein transport|ATPase activity|protein kinase binding|midbody|cleavage furrow|regulation of cytokinesis|intercellular bridge|midbody abscission
H3-5	13.5053886	0.610694586	2.50630818	2.889037312	1.530588836	0.012199923	0.109307252	Up	0.258833699	1.378850874	440093	H3.5 histone	GO:0000786,GO:0000791,GO:0005515,GO:0005634,GO:0030307,GO:0031492,GO:0046982	nucleosome|euchromatin|protein binding|nucleus|positive regulation of cell growth|nucleosomal DNA binding|protein heterodimerization activity	hsa05034,hsa05131,hsa05202,hsa05322	Alcoholism|Shigellosis|Transcriptional misregulation in cancer|Systemic lupus erythematosus
BTBD11	204.326997	0.307136746	4.96273598	2.876348688	1.524238578	6.95E-07	4.50E-05	Up	0.773327656	2.018627113	121551	BTB domain containing 11	GO:0016021,GO:0046982,GO:0060395	integral component of membrane|protein heterodimerization activity|SMAD protein signal transduction
GPAT3	24.72951778	0.497420136	3.029901867	2.842448476	1.507134198	0.002446332	0.035150326	Up	0.164296718	0.311195163	84803	glycerol-3-phosphate acyltransferase 3	GO:0003841,GO:0004366,GO:0005783,GO:0005789,GO:0006072,GO:0006654,GO:0016021,GO:0016024,GO:0019432,GO:0032006,GO:0102420	1-acylglycerol-3-phosphate O-acyltransferase activity|glycerol-3-phosphate O-acyltransferase activity|endoplasmic reticulum|endoplasmic reticulum membrane|glycerol-3-phosphate metabolic process|phosphatidic acid biosynthetic process|integral component of membrane|CDP-diacylglycerol biosynthetic process|triglyceride biosynthetic process|regulation of TOR signaling|sn-1-glycerol-3-phosphate C16:0-D…	hsa00561,hsa00564	Glycerolipid metabolism|Glycerophospholipid metabolism
ZNF33B	22.70769233	0.469222798	3.192154412	2.824179183	1.497831625	0.001412158	0.023145547	Up	0.125127525	0.274962386	7582	zinc finger protein 33B	GO:0000978,GO:0001228,GO:0005515,GO:0005634,GO:0006357,GO:0045944,GO:0046872	RNA polymerase II cis-regulatory region sequence-specific DNA binding|DNA-binding transcription activator activity, RNA polymerase II-specific|protein binding|nucleus|regulation of transcription by RNA polymerase II|positive regulation of transcription by RNA polymerase II|metal ion binding	hsa05168	Herpes simplex virus 1 infection
CCNO	11.89128705	0.665834779	2.226727468	2.794582161	1.482632591	0.025965493	0.178130922	Up	0.176549559	0.639546359	10309	cyclin O	GO:0000079,GO:0000278,GO:0000307,GO:0005515,GO:0005634,GO:0005730,GO:0005737,GO:0016538,GO:0042493,GO:0044772,GO:0051301,GO:0060271,GO:0097124,GO:1903251	regulation of cyclin-dependent protein serine/threonine kinase activity|mitotic cell cycle|cyclin-dependent protein kinase holoenzyme complex|protein binding|nucleus|nucleolus|cytoplasm|cyclin-dependent protein serine/threonine kinase regulator activity|response to drug|mitotic cell cycle phase transition|cell division|cilium assembly|cyclin A2-CDK2 complex|multi-ciliated epithelial cell differen…
COLEC12	81.36135211	0.582536256	2.539353283	2.788067238	1.479265354	0.011105762	0.103203939	Up	0.161292883	0.705476713	81035	collectin subfamily member 12	GO:0005044,GO:0005534,GO:0005581,GO:0005615,GO:0005886,GO:0006898,GO:0006910,GO:0006952,GO:0009756,GO:0016021,GO:0030169,GO:0030666,GO:0031012,GO:0034138,GO:0038187,GO:0042742,GO:0045087,GO:0046872,GO:0050776,GO:0060355,GO:0071360	scavenger receptor activity|galactose binding|collagen trimer|extracellular space|plasma membrane|receptor-mediated endocytosis|phagocytosis, recognition|defense response|carbohydrate mediated signaling|integral component of membrane|low-density lipoprotein particle binding|endocytic vesicle membrane|extracellular matrix|toll-like receptor 3 signaling pathway|pattern recognition receptor activity…	hsa04145	Phagosome
NUF2	22.78322614	0.571451662	2.522262685	2.715750991	1.441351204	0.01166026	0.106361291	Up	0.201636881	1.384464843	83540	NUF2 component of NDC80 kinetochore complex	GO:0000775,GO:0000776,GO:0000778,GO:0003674,GO:0005515,GO:0005654,GO:0005829,GO:0007052,GO:0007059,GO:0016020,GO:0031262,GO:0044877,GO:0045132,GO:0051301,GO:0051315,GO:0051383	chromosome, centromeric region|kinetochore|condensed nuclear chromosome kinetochore|molecular_function|protein binding|nucleoplasm|cytosol|mitotic spindle organization|chromosome segregation|membrane|Ndc80 complex|protein-containing complex binding|meiotic chromosome segregation|cell division|attachment of mitotic spindle microtubules to kinetochore|kinetochore organization
FABP3	196.3150302	0.30087229	4.783925592	2.711987728	1.43935065	1.72E-06	9.62E-05	Up	2.599860155	9.694926221	2170	fatty acid binding protein 3	GO:0005324,GO:0005515,GO:0005615,GO:0005829,GO:0006631,GO:0008092,GO:0008285,GO:0015909,GO:0016528,GO:0019433,GO:0032365,GO:0032868,GO:0036041,GO:0042493,GO:0042632,GO:0046320,GO:0050543,GO:0050873,GO:0055091,GO:0070062,GO:0070538,GO:0070542,GO:0071073,GO:0140214,GO:2001245	long-chain fatty acid transporter activity|protein binding|extracellular space|cytosol|fatty acid metabolic process|cytoskeletal protein binding|negative regulation of cell population proliferation|long-chain fatty acid transport|sarcoplasm|triglyceride catabolic process|intracellular lipid transport|response to insulin|long-chain fatty acid binding|response to drug|cholesterol homeostasis|regula…	hsa03320	PPAR signaling pathway
FAM13C	47.79082851	0.521642278	2.756906383	2.70967331	1.438118925	0.005835105	0.066933254	Up	0.156187008	0.374415569	220965	family with sequence similarity 13 member C	GO:0005515	protein binding
CYP2S1	23.77563993	0.543570955	2.639875085	2.703745615	1.434959421	0.008293659	0.085066585	Up	0.275976972	0.646877435	29785	cytochrome P450 family 2 subfamily S member 1	GO:0004497,GO:0004796,GO:0005506,GO:0005515,GO:0005737,GO:0005783,GO:0005789,GO:0006082,GO:0006690,GO:0006693,GO:0006805,GO:0008392,GO:0008395,GO:0008401,GO:0016712,GO:0016836,GO:0019373,GO:0020037,GO:0042573,GO:0042738,GO:0043231,GO:0055114,GO:0106256	monooxygenase activity|thromboxane-A synthase activity|iron ion binding|protein binding|cytoplasm|endoplasmic reticulum|endoplasmic reticulum membrane|organic acid metabolic process|icosanoid metabolic process|prostaglandin metabolic process|xenobiotic metabolic process|arachidonic acid epoxygenase activity|steroid hydroxylase activity|retinoic acid 4-hydroxylase activity|oxidoreductase activity,…	hsa00830,hsa00980	Retinol metabolism|Metabolism of xenobiotics by cytochrome P450
PIMREG	25.14931963	0.586842619	2.440311781	2.698352742	1.432078957	0.014674591	0.122976585	Up	0.273887887	1.34681269	54478	PICALM interacting mitotic regulator	GO:0005515,GO:0005654,GO:0005730,GO:0007049,GO:0051301	protein binding|nucleoplasm|nucleolus|cell cycle|cell division
HMOX1	1265.192611	0.206413659	6.903265279	2.685011461	1.424928246	5.08E-12	1.45E-09	Up	18.36919774	50.3776269	3162	heme oxygenase 1	GO:0001525,GO:0001935,GO:0002246,GO:0002686,GO:0004392,GO:0004630,GO:0005198,GO:0005515,GO:0005615,GO:0005634,GO:0005730,GO:0005783,GO:0005789,GO:0005829,GO:0005901,GO:0006788,GO:0006879,GO:0006979,GO:0007264,GO:0007588,GO:0008217,GO:0008219,GO:0008630,GO:0010656,GO:0014806,GO:0016020,GO:0016239,GO:0016242,GO:0019221,GO:0019899,GO:0020037,GO:0031670,GO:0032722,GO:0032764,GO:0034101,GO:0034383,GO:…	angiogenesis|endothelial cell proliferation|wound healing involved in inflammatory response|negative regulation of leukocyte migration|heme oxygenase (decyclizing) activity|phospholipase D activity|structural molecule activity|protein binding|extracellular space|nucleus|nucleolus|endoplasmic reticulum|endoplasmic reticulum membrane|cytosol|caveola|heme oxidation|cellular iron ion homeostasis|resp…	hsa00860,hsa04066,hsa04216,hsa04978,hsa05200,hsa05206,hsa05225,hsa05418	Porphyrin and chlorophyll metabolism|HIF-1 signaling pathway|Ferroptosis|Mineral absorption|Pathways in cancer|MicroRNAs in cancer|Hepatocellular carcinoma|Fluid shear stress and atherosclerosis
DNAH10	15.43011129	0.68283038	2.078561123	2.674565769	1.419304681	0.037657707	0.227457754	Up	0.020092031	0.0606524	196385	dynein axonemal heavy chain 10	GO:0005524,GO:0005874,GO:0005930,GO:0007018,GO:0008569,GO:0030286,GO:0045505,GO:0051959	ATP binding|microtubule|axoneme|microtubule-based movement|ATP-dependent microtubule motor activity, minus-end-directed|dynein complex|dynein intermediate chain binding|dynein light intermediate chain binding	hsa05014,hsa05016,hsa05022	Amyotrophic lateral sclerosis|Huntington disease|Pathways of neurodegeneration - multiple diseases
STON1	220.0154665	0.287611673	4.906991851	2.659782239	1.411308135	9.25E-07	5.70E-05	Up	1.157584741	3.056119006	11037	stonin 1	GO:0008021,GO:0016020,GO:0016192,GO:0030100,GO:0030136,GO:0031410,GO:0035615,GO:0043231,GO:0048488	synaptic vesicle|membrane|vesicle-mediated transport|regulation of endocytosis|clathrin-coated vesicle|cytoplasmic vesicle|clathrin adaptor activity|intracellular membrane-bounded organelle|synaptic vesicle endocytosis
SFRP4	8387.072811	0.246408495	5.702272159	2.648339908	1.4050883	1.18E-08	1.33E-06	Up	70.29227137	150.2476938	6424	secreted frizzled related protein 4	GO:0002092,GO:0005515,GO:0005615,GO:0005634,GO:0005737,GO:0008285,GO:0009725,GO:0009986,GO:0010628,GO:0017147,GO:0030154,GO:0030178,GO:0030510,GO:0035567,GO:0043065,GO:0043433,GO:0045606,GO:0055062,GO:0060070,GO:0060349,GO:0090090,GO:0090263,GO:1902174,GO:2000051,GO:2000119	positive regulation of receptor internalization|protein binding|extracellular space|nucleus|cytoplasm|negative regulation of cell population proliferation|response to hormone|cell surface|positive regulation of gene expression|Wnt-protein binding|cell differentiation|negative regulation of Wnt signaling pathway|regulation of BMP signaling pathway|non-canonical Wnt signaling pathway|positive regul…	hsa04310	Wnt signaling pathway
GTSE1	68.09686499	0.436825521	3.214120473	2.646360949	1.404009851	0.001308448	0.021930209	Up	0.440354404	1.478323299	51512	G2 and S-phase expressed 1	GO:0003674,GO:0005515,GO:0005654,GO:0005829,GO:0005881,GO:0006977,GO:0007017,GO:0008017,GO:0015630,GO:0016020,GO:0030335,GO:0046827,GO:0050821,GO:1900182,GO:1902749	molecular_function|protein binding|nucleoplasm|cytosol|cytoplasmic microtubule|DNA damage response, signal transduction by p53 class mediator resulting in cell cycle arrest|microtubule-based process|microtubule binding|microtubule cytoskeleton|membrane|positive regulation of cell migration|positive regulation of protein export from nucleus|protein stabilization|positive regulation of protein loca…	hsa04115	p53 signaling pathway
KLK4	20.06980663	0.684065211	2.038465286	2.628870702	1.394443186	0.041503423	0.241513682	Up	0.190198378	1.621150262	9622	kallikrein related peptidase 4	GO:0004252,GO:0005515,GO:0005576,GO:0006508,GO:0008236,GO:0022617,GO:0030141,GO:0031214,GO:0046872,GO:0097186	serine-type endopeptidase activity|protein binding|extracellular region|proteolysis|serine-type peptidase activity|extracellular matrix disassembly|secretory granule|biomineral tissue development|metal ion binding|amelogenesis
ABCA7	41.67406007	0.359949241	3.850172218	2.613288797	1.385866567	0.000118035	0.003434297	Up	0.195608391	0.387043046	10347	ATP binding cassette subfamily A member 7	GO:0000139,GO:0001891,GO:0005319,GO:0005524,GO:0005548,GO:0005783,GO:0005794,GO:0005886,GO:0006869,GO:0006909,GO:0007613,GO:0008542,GO:0009986,GO:0010875,GO:0016021,GO:0016887,GO:0018149,GO:0019216,GO:0030054,GO:0031901,GO:0032587,GO:0033344,GO:0033700,GO:0034188,GO:0034205,GO:0034380,GO:0034504,GO:0038027,GO:0042626,GO:0042985,GO:0043231,GO:0043409,GO:0044857,GO:0045332,GO:0045806,GO:0050766,GO:…	Golgi membrane|phagocytic cup|lipid transporter activity|ATP binding|phospholipid transporter activity|endoplasmic reticulum|Golgi apparatus|plasma membrane|lipid transport|phagocytosis|memory|visual learning|cell surface|positive regulation of cholesterol efflux|integral component of membrane|ATPase activity|peptide cross-linking|regulation of lipid metabolic process|cell junction|early endosome…	hsa02010	ABC transporters
CCNB2	67.7280155	0.419700001	3.301102655	2.612575608	1.385472789	0.000963056	0.01743593	Up	1.647107724	5.471109763	9133	cyclin B2	GO:0000079,GO:0000086,GO:0000307,GO:0001701,GO:0005515,GO:0005634,GO:0005737,GO:0005813,GO:0005829,GO:0007057,GO:0007077,GO:0008315,GO:0015630,GO:0016020,GO:0016538,GO:0040008,GO:0043029,GO:0044772,GO:0045296,GO:0048538,GO:0051301,GO:0051726	regulation of cyclin-dependent protein serine/threonine kinase activity|G2/M transition of mitotic cell cycle|cyclin-dependent protein kinase holoenzyme complex|in utero embryonic development|protein binding|nucleus|cytoplasm|centrosome|cytosol|spindle assembly involved in female meiosis I|mitotic nuclear envelope disassembly|G2/MI transition of meiotic cell cycle|microtubule cytoskeleton|membran…	hsa04068,hsa04110,hsa04114,hsa04115,hsa04218,hsa04914,hsa05166,hsa05170	FoxO signaling pathway|Cell cycle|Oocyte meiosis|p53 signaling pathway|Cellular senescence|Progesterone-mediated oocyte maturation|Human T-cell leukemia virus 1 infection|Human immunodeficiency virus 1 infection
KIF18B	26.11110167	0.527790693	2.621064025	2.608776223	1.383373197	0.00876558	0.088318423	Up	0.143396032	0.580560127	146909	kinesin family member 18B	GO:0000070,GO:0000235,GO:0000278,GO:0003774,GO:0003777,GO:0005515,GO:0005524,GO:0005634,GO:0005654,GO:0005737,GO:0005829,GO:0005871,GO:0005874,GO:0007018,GO:0007019,GO:0008017,GO:0008574,GO:0016604,GO:0016887,GO:0019894,GO:0035371,GO:0051301,GO:0051302,GO:0061673,GO:1990023,GO:1990752	mitotic sister chromatid segregation|astral microtubule|mitotic cell cycle|motor activity|microtubule motor activity|protein binding|ATP binding|nucleus|nucleoplasm|cytoplasm|cytosol|kinesin complex|microtubule|microtubule-based movement|microtubule depolymerization|microtubule binding|ATP-dependent microtubule motor activity, plus-end-directed|nuclear body|ATPase activity|kinesin binding|microtu…
ADHFE1	10.20309146	0.679637519	2.035182413	2.608438333	1.383186326	0.041832522	0.24280793	Up	0.097478276	0.311569954	137872	alcohol dehydrogenase iron containing 1	GO:0004022,GO:0005739,GO:0005759,GO:0006103,GO:0006539,GO:0046872,GO:0047988,GO:0055114	alcohol dehydrogenase (NAD+) activity|mitochondrion|mitochondrial matrix|2-oxoglutarate metabolic process|glutamate catabolic process via 2-oxoglutarate|metal ion binding|hydroxyacid-oxoacid transhydrogenase activity|oxidation-reduction process
GPR89B	42.99182593	0.683286542	2.01505501	2.597025123	1.376859971	0.043898885	0.249538953	Up	0.479198761	0.455852289	51463	G protein-coupled receptor 89B	GO:0005515,GO:0008308,GO:0015031,GO:0015698,GO:0016021,GO:0030217,GO:0032580,GO:0034220,GO:0034765,GO:0051452	protein binding|voltage-gated anion channel activity|protein transport|inorganic anion transport|integral component of membrane|T cell differentiation|Golgi cisterna membrane|ion transmembrane transport|regulation of ion transmembrane transport|intracellular pH reduction
SCG2	111.5012047	0.51242067	2.684379427	2.594634826	1.375531505	0.007266459	0.077482678	Up	1.934907734	2.945023038	7857	secretogranin II	GO:0000165,GO:0001525,GO:0001937,GO:0001938,GO:0005125,GO:0005515,GO:0005615,GO:0005788,GO:0006954,GO:0009306,GO:0030141,GO:0035556,GO:0042056,GO:0043542,GO:0043687,GO:0044267,GO:0048245,GO:0050918,GO:0050930,GO:0098992,GO:2000352,GO:2001237	MAPK cascade|angiogenesis|negative regulation of endothelial cell proliferation|positive regulation of endothelial cell proliferation|cytokine activity|protein binding|extracellular space|endoplasmic reticulum lumen|inflammatory response|protein secretion|secretory granule|intracellular signal transduction|chemoattractant activity|endothelial cell migration|post-translational protein modification…
ARHGAP27	24.7660055	0.429479165	3.188044591	2.583270518	1.369198729	0.001432384	0.023363893	Up	0.128860171	0.33464921	201176	Rho GTPase activating protein 27	GO:0005096,GO:0005737,GO:0006898,GO:0007165,GO:0016020,GO:0017124,GO:0043087,GO:0043547	GTPase activator activity|cytoplasm|receptor-mediated endocytosis|signal transduction|membrane|SH3 domain binding|regulation of GTPase activity|positive regulation of GTPase activity
H1-2	73.19584791	0.573460456	2.384045324	2.579614919	1.367155718	0.017123493	0.136160959	Up	2.3009407	2.521542883	3006	H1.2 linker histone, cluster member	GO:0000786,GO:0000791,GO:0003690,GO:0003723,GO:0005515,GO:0005634,GO:0006334,GO:0016584,GO:0030261,GO:0031490,GO:0031492,GO:0031936,GO:0045910	nucleosome|euchromatin|double-stranded DNA binding|RNA binding|protein binding|nucleus|nucleosome assembly|nucleosome positioning|chromosome condensation|chromatin DNA binding|nucleosomal DNA binding|negative regulation of chromatin silencing|negative regulation of DNA recombination
GALNT15	18.94762808	0.593258546	2.302143889	2.577132184	1.365766536	0.021327059	0.157838282	Up	0.02458567	0.072762234	117248	polypeptide N-acetylgalactosaminyltransferase 15	GO:0000139,GO:0004653,GO:0005515,GO:0005794,GO:0016021,GO:0016266,GO:0018215,GO:0030133,GO:0030246,GO:0046872	Golgi membrane|polypeptide N-acetylgalactosaminyltransferase activity|protein binding|Golgi apparatus|integral component of membrane|O-glycan processing|protein phosphopantetheinylation|transport vesicle|carbohydrate binding|metal ion binding	hsa00512,hsa00514	Mucin type O-glycan biosynthesis|Other types of O-glycan biosynthesis
NR4A2	20.68991924	0.490855016	2.777541041	2.572854641	1.363369951	0.005477192	0.063877755	Up	0.179677386	0.397594445	4929	nuclear receptor subfamily 4 group A member 2	GO:0000122,GO:0000785,GO:0000978,GO:0000981,GO:0001228,GO:0001666,GO:0001764,GO:0001975,GO:0003677,GO:0004879,GO:0005515,GO:0005634,GO:0005654,GO:0005667,GO:0005737,GO:0006351,GO:0006357,GO:0006367,GO:0007165,GO:0008013,GO:0008270,GO:0008344,GO:0009791,GO:0016607,GO:0021952,GO:0021953,GO:0021986,GO:0030522,GO:0031668,GO:0032991,GO:0034599,GO:0035259,GO:0042053,GO:0042416,GO:0042551,GO:0043085,GO:…	negative regulation of transcription by RNA polymerase II|chromatin|RNA polymerase II cis-regulatory region sequence-specific DNA binding|DNA-binding transcription factor activity, RNA polymerase II-specific|DNA-binding transcription activator activity, RNA polymerase II-specific|response to hypoxia|neuron migration|response to amphetamine|DNA binding|nuclear receptor activity|protein binding|nuc…	hsa04925,hsa04928	Aldosterone synthesis and secretion|Parathyroid hormone synthesis, secretion and action
EFCAB6	17.06797083	0.566673297	2.398658858	2.565528269	1.359255922	0.016455237	0.132758189	Up	0.083868744	0.25317702	64800	EF-hand calcium binding domain 6	GO:0005509,GO:0005654	calcium ion binding|nucleoplasm
NOTUM	36.3704313	0.555621795	2.423146707	2.542685667	1.346353123	0.015386711	0.127233865	Up	0.259415871	0.737041175	147111	notum, palmitoleoyl-protein carboxylesterase	GO:0004629,GO:0005515,GO:0005576,GO:0005788,GO:0016055,GO:0030178,GO:0043687,GO:0044267,GO:0090090,GO:1990697,GO:1990699	phospholipase C activity|protein binding|extracellular region|endoplasmic reticulum lumen|Wnt signaling pathway|negative regulation of Wnt signaling pathway|post-translational protein modification|cellular protein metabolic process|negative regulation of canonical Wnt signaling pathway|protein depalmitoleylation|palmitoleyl hydrolase activity	hsa04310	Wnt signaling pathway
KIF14	53.73673284	0.402187661	3.345811366	2.541436259	1.345644047	0.000820422	0.015536948	Up	0.235690998	0.650318692	9928	kinesin family member 14	GO:0001558,GO:0003777,GO:0005515,GO:0005524,GO:0005634,GO:0005829,GO:0005871,GO:0005874,GO:0005886,GO:0007018,GO:0007019,GO:0007080,GO:0008017,GO:0008284,GO:0008574,GO:0010389,GO:0015631,GO:0016020,GO:0016887,GO:0019901,GO:0021685,GO:0021693,GO:0021695,GO:0021766,GO:0021772,GO:0021846,GO:0021987,GO:0030155,GO:0030165,GO:0030334,GO:0030496,GO:0031146,GO:0031641,GO:0032147,GO:0032467,GO:0032487,GO:…	regulation of cell growth|microtubule motor activity|protein binding|ATP binding|nucleus|cytosol|kinesin complex|microtubule|plasma membrane|microtubule-based movement|microtubule depolymerization|mitotic metaphase plate congression|microtubule binding|positive regulation of cell population proliferation|ATP-dependent microtubule motor activity, plus-end-directed|regulation of G2/M transition of …
PHYHIP	20.99010557	0.558638126	2.398588235	2.531412885	1.339942837	0.016458411	0.132758189	Up	0.134896253	0.239538382	9796	phytanoyl-CoA 2-hydroxylase interacting protein	GO:0005737,GO:0008104,GO:1990782	cytoplasm|protein localization|protein tyrosine kinase binding
COL11A2	39.73826999	0.355921568	3.762442047	2.529994542	1.339134273	0.000168262	0.004529219	Up	0.111916139	0.304060059	1302	collagen type XI alpha 2 chain	GO:0001501,GO:0005201,GO:0005515,GO:0005576,GO:0005581,GO:0005592,GO:0005615,GO:0005788,GO:0007605,GO:0030020,GO:0030198,GO:0030199,GO:0030674,GO:0031012,GO:0046872,GO:0051216,GO:0060021,GO:0060023,GO:0062023	skeletal system development|extracellular matrix structural constituent|protein binding|extracellular region|collagen trimer|collagen type XI trimer|extracellular space|endoplasmic reticulum lumen|sensory perception of sound|extracellular matrix structural constituent conferring tensile strength|extracellular matrix organization|collagen fibril organization|protein-macromolecule adaptor activity|…	hsa04974	Protein digestion and absorption
KNL1	59.85853407	0.53254149	2.4896058	2.506750452	1.325818382	0.012788485	0.112562796	Up	0.240760455	0.822983476	57082	kinetochore scaffold 1	GO:0000777,GO:0001669,GO:0001675,GO:0005515,GO:0005634,GO:0005654,GO:0005829,GO:0008608,GO:0010923,GO:0016604,GO:0034080,GO:0034501,GO:0051301	condensed chromosome kinetochore|acrosomal vesicle|acrosome assembly|protein binding|nucleus|nucleoplasm|cytosol|attachment of spindle microtubules to kinetochore|negative regulation of phosphatase activity|nuclear body|CENP-A containing nucleosome assembly|protein localization to kinetochore|cell division
PIK3R3	18.1622337	0.663252182	1.998365319	2.506058614	1.325420158	0.045677069	0.255393758	Up	0.047183888	0.125678275	8503	phosphoinositide-3-kinase regulatory subunit 3	GO:0001784,GO:0001934,GO:0002042,GO:0005515,GO:0005829,GO:0005942,GO:0006661,GO:0008286,GO:0010628,GO:0016303,GO:0030335,GO:0036092,GO:0043491,GO:0043551,GO:0046854,GO:0046935	phosphotyrosine residue binding|positive regulation of protein phosphorylation|cell migration involved in sprouting angiogenesis|protein binding|cytosol|phosphatidylinositol 3-kinase complex|phosphatidylinositol biosynthetic process|insulin receptor signaling pathway|positive regulation of gene expression|1-phosphatidylinositol-3-kinase activity|positive regulation of cell migration|phosphatidyli…	hsa01521,hsa01522,hsa01524,hsa04012,hsa04014,hsa04015,hsa04024,hsa04062,hsa04066,hsa04068,hsa04070,hsa04071,hsa04072,hsa04140,hsa04150,hsa04151,hsa04152,hsa04210,hsa04211,hsa04213,hsa04218,hsa04360,hsa04370,hsa04380,hsa04510,hsa04550,hsa04611,hsa04620,hsa04625,hsa04630,hsa04650,hsa04660,hsa04662,hsa04664,hsa04666,hsa04668,hsa04670,hsa04722,hsa04725,hsa04750,hsa04810,hsa04910,hsa04914,hsa04915,hsa…	EGFR tyrosine kinase inhibitor resistance|Endocrine resistance|Platinum drug resistance|ErbB signaling pathway|Ras signaling pathway|Rap1 signaling pathway|cAMP signaling pathway|Chemokine signaling pathway|HIF-1 signaling pathway|FoxO signaling pathway|Phosphatidylinositol signaling system|Sphingolipid signaling pathway|Phospholipase D signaling pathway|Autophagy - animal|mTOR signaling pathway|…
LAT	24.84845001	0.490718956	2.65354907	2.465955612	1.302146831	0.007965019	0.08287765	Up	0.321092138	1.140341405	27040	linker for activation of T cells	GO:0000165,GO:0001772,GO:0002250,GO:0005515,GO:0005794,GO:0005886,GO:0006954,GO:0006955,GO:0007229,GO:0007265,GO:0008180,GO:0016021,GO:0019722,GO:0019901,GO:0030159,GO:0035556,GO:0038095,GO:0042110,GO:0043303,GO:0045121,GO:0045860,GO:0050852,GO:0050863	MAPK cascade|immunological synapse|adaptive immune response|protein binding|Golgi apparatus|plasma membrane|inflammatory response|immune response|integrin-mediated signaling pathway|Ras protein signal transduction|COP9 signalosome|integral component of membrane|calcium-mediated signaling|protein kinase binding|signaling receptor complex adaptor activity|intracellular signal transduction|Fc-epsilo…	hsa04014,hsa04015,hsa04064,hsa04650,hsa04658,hsa04659,hsa04660,hsa04664,hsa04666,hsa05135,hsa05235	Ras signaling pathway|Rap1 signaling pathway|NF-kappa B signaling pathway|Natural killer cell mediated cytotoxicity|Th1 and Th2 cell differentiation|Th17 cell differentiation|T cell receptor signaling pathway|Fc epsilon RI signaling pathway|Fc gamma R-mediated phagocytosis|Yersinia infection|PD-L1 expression and PD-1 checkpoint pathway in cancer
EPHX1	1097.284247	0.214730334	6.040076098	2.457152773	1.29698756	1.54E-09	2.34E-07	Up	11.62442393	31.73212143	2052	epoxide hydrolase 1	GO:0004301,GO:0005515,GO:0005789,GO:0006805,GO:0009636,GO:0016021,GO:0019369,GO:0019439,GO:0033961,GO:0097176	epoxide hydrolase activity|protein binding|endoplasmic reticulum membrane|xenobiotic metabolic process|response to toxic substance|integral component of membrane|arachidonic acid metabolic process|aromatic compound catabolic process|cis-stilbene-oxide hydrolase activity|epoxide metabolic process	hsa00980,hsa04976,hsa05204	Metabolism of xenobiotics by cytochrome P450|Bile secretion|Chemical carcinogenesis
KIF18A	29.54623577	0.437182173	2.954289582	2.447930739	1.291562739	0.003133898	0.042183228	Up	0.265188621	0.638788175	81930	kinesin family member 18A	GO:0000070,GO:0000776,GO:0001726,GO:0003777,GO:0003779,GO:0005515,GO:0005524,GO:0005634,GO:0005737,GO:0005815,GO:0005828,GO:0005829,GO:0005871,GO:0005874,GO:0005901,GO:0006890,GO:0007018,GO:0007019,GO:0007080,GO:0007140,GO:0008017,GO:0008574,GO:0015031,GO:0015630,GO:0016887,GO:0019886,GO:0051010,GO:0061673,GO:0070463,GO:0070507,GO:0071392,GO:0072520,GO:1990023	mitotic sister chromatid segregation|kinetochore|ruffle|microtubule motor activity|actin binding|protein binding|ATP binding|nucleus|cytoplasm|microtubule organizing center|kinetochore microtubule|cytosol|kinesin complex|microtubule|caveola|retrograde vesicle-mediated transport, Golgi to endoplasmic reticulum|microtubule-based movement|microtubule depolymerization|mitotic metaphase plate congress…
PRRG4	22.86626023	0.563284795	2.275932924	2.431755887	1.28199841	0.022850025	0.165500787	Up	0.210258969	0.331545183	79056	proline rich and Gla domain 4	GO:0003674,GO:0005509,GO:0005515,GO:0005576,GO:0005886,GO:0008150,GO:0016021,GO:0033116,GO:0050699	molecular_function|calcium ion binding|protein binding|extracellular region|plasma membrane|biological_process|integral component of membrane|endoplasmic reticulum-Golgi intermediate compartment membrane|WW domain binding
RFX8	91.53837333	0.478920146	2.655827585	2.414842897	1.271929335	0.007911405	0.082626952	Up	0.335873568	1.889453576	731220	regulatory factor X8	GO:0000785,GO:0000978,GO:0000981,GO:0005634,GO:0006357	chromatin|RNA polymerase II cis-regulatory region sequence-specific DNA binding|DNA-binding transcription factor activity, RNA polymerase II-specific|nucleus|regulation of transcription by RNA polymerase II
ABCA1	495.2576859	0.212291917	5.968238351	2.406620666	1.267008761	2.40E-09	3.36E-07	Up	0.986629737	2.26350848	19	ATP binding cassette subfamily A member 1	GO:0005102,GO:0005319,GO:0005515,GO:0005524,GO:0005548,GO:0005768,GO:0005789,GO:0005886,GO:0005887,GO:0006869,GO:0007040,GO:0007186,GO:0007189,GO:0008203,GO:0008320,GO:0009306,GO:0010745,GO:0010875,GO:0010887,GO:0015485,GO:0016197,GO:0016887,GO:0019216,GO:0019905,GO:0023061,GO:0030139,GO:0031210,GO:0031267,GO:0032367,GO:0032489,GO:0033344,GO:0033700,GO:0034185,GO:0034186,GO:0034188,GO:0034380,GO:…	signaling receptor binding|lipid transporter activity|protein binding|ATP binding|phospholipid transporter activity|endosome|endoplasmic reticulum membrane|plasma membrane|integral component of plasma membrane|lipid transport|lysosome organization|G protein-coupled receptor signaling pathway|adenylate cyclase-activating G protein-coupled receptor signaling pathway|cholesterol metabolic process|pr…	hsa02010,hsa04975,hsa04979	ABC transporters|Fat digestion and absorption|Cholesterol metabolism
GABRE	257.3118474	0.341835626	3.705554183	2.40608971	1.266690434	0.000210929	0.005476719	Up	0.678232416	1.310499274	2564	gamma-aminobutyric acid type A receptor subunit epsilon	GO:0004890,GO:0005237,GO:0005254,GO:0005887,GO:0007165,GO:0007214,GO:0007268,GO:0008503,GO:0022851,GO:0030594,GO:0032590,GO:0034220,GO:0034707,GO:0042391,GO:0043005,GO:0045202,GO:0045211,GO:0050877,GO:0051932,GO:0060078,GO:0098794,GO:1902476,GO:1902711,GO:1904315,GO:2001226	GABA-A receptor activity|inhibitory extracellular ligand-gated ion channel activity|chloride channel activity|integral component of plasma membrane|signal transduction|gamma-aminobutyric acid signaling pathway|chemical synaptic transmission|benzodiazepine receptor activity|GABA-gated chloride ion channel activity|neurotransmitter receptor activity|dendrite membrane|ion transmembrane transport|chl…	hsa04080,hsa04723,hsa04727,hsa05032,hsa05033	Neuroactive ligand-receptor interaction|Retrograde endocannabinoid signaling|GABAergic synapse|Morphine addiction|Nicotine addiction
ANKRD23	36.72194332	0.376488542	3.33368477	2.38682719	1.255094117	0.000857037	0.016121286	Up	0.576532698	1.069996816	200539	ankyrin repeat domain 23	GO:0005515,GO:0005654,GO:0005829,GO:0009612,GO:0014704,GO:0015629,GO:0030016,GO:0031432	protein binding|nucleoplasm|cytosol|response to mechanical stimulus|intercalated disc|actin cytoskeleton|myofibril|titin binding
FMNL1	118.4354703	0.438142807	2.863709253	2.386197756	1.254713611	0.004187121	0.052502396	Up	0.480873217	1.122265473	752	formin like 1	GO:0003674,GO:0005515,GO:0005829,GO:0005886,GO:0005938,GO:0008360,GO:0016020,GO:0016477,GO:0030866,GO:0031267,GO:0032059,GO:0032794,GO:0045335,GO:0051014,GO:0051015,GO:0070062	molecular_function|protein binding|cytosol|plasma membrane|cell cortex|regulation of cell shape|membrane|cell migration|cortical actin cytoskeleton organization|small GTPase binding|bleb|GTPase activating protein binding|phagocytic vesicle|actin filament severing|actin filament binding|extracellular exosome
NBL1	116.4270686	0.35054207	3.559967531	2.374984975	1.247918386	0.000370901	0.008440251	Up	0.831752136	1.854407112	4681	NBL1, DAN family BMP antagonist	GO:0005515,GO:0005615,GO:0007165,GO:0007399,GO:0009887,GO:0016015,GO:0030514,GO:0035582,GO:0036122,GO:0038098,GO:0042802,GO:0045666,GO:0048018,GO:0048263,GO:0048812,GO:0090027	protein binding|extracellular space|signal transduction|nervous system development|animal organ morphogenesis|morphogen activity|negative regulation of BMP signaling pathway|sequestering of BMP in extracellular matrix|BMP binding|sequestering of BMP from receptor via BMP binding|identical protein binding|positive regulation of neuron differentiation|receptor ligand activity|determination of dorsa…	hsa04350	TGF-beta signaling pathway
ALDH3B1	62.16935061	0.356266618	3.495135646	2.370514397	1.245200155	0.000473821	0.01015486	Up	0.650074942	1.541061309	221	aldehyde dehydrogenase 3 family member B1	GO:0004028,GO:0004030,GO:0005515,GO:0005737,GO:0005829,GO:0005886,GO:0006066,GO:0006068,GO:0006629,GO:0018477,GO:0018479,GO:0030148,GO:0030667,GO:0031982,GO:0034599,GO:0035579,GO:0043312,GO:0046185,GO:0055114,GO:0070062	3-chloroallyl aldehyde dehydrogenase activity|aldehyde dehydrogenase [NAD(P)+] activity|protein binding|cytoplasm|cytosol|plasma membrane|alcohol metabolic process|ethanol catabolic process|lipid metabolic process|benzaldehyde dehydrogenase (NADP+) activity|benzaldehyde dehydrogenase (NAD+) activity|sphingolipid biosynthetic process|secretory granule membrane|vesicle|cellular response to oxidativ…	hsa00010,hsa00340,hsa00350,hsa00360,hsa00410,hsa00980,hsa00982,hsa05204	Glycolysis / Gluconeogenesis|Histidine metabolism|Tyrosine metabolism|Phenylalanine metabolism|beta-Alanine metabolism|Metabolism of xenobiotics by cytochrome P450|Drug metabolism - cytochrome P450|Chemical carcinogenesis
WDR62	32.01207033	0.494823002	2.505756168	2.361831085	1.239905789	0.012218985	0.109407995	Up	0.221415499	0.800020767	284403	WD repeat domain 62	GO:0000922,GO:0005515,GO:0005634,GO:0005813,GO:0005814,GO:0005829,GO:0007052,GO:0007099,GO:0021987,GO:0022008,GO:0034451	spindle pole|protein binding|nucleus|centrosome|centriole|cytosol|mitotic spindle organization|centriole replication|cerebral cortex development|neurogenesis|centriolar satellite
MT1E	212.1168635	0.286357797	4.312335488	2.353602839	1.234870892	1.62E-05	0.000670843	Up	11.95382466	29.97464744	4493	metallothionein 1E	GO:0005515,GO:0005634,GO:0005737,GO:0006882,GO:0008270,GO:0010273,GO:0045926,GO:0046872,GO:0071276,GO:0071280,GO:0071294	protein binding|nucleus|cytoplasm|cellular zinc ion homeostasis|zinc ion binding|detoxification of copper ion|negative regulation of growth|metal ion binding|cellular response to cadmium ion|cellular response to copper ion|cellular response to zinc ion	hsa04978	Mineral absorption
PDGFRL	62.11654869	0.469520076	2.62487909	2.349629739	1.232433431	0.008667974	0.087713882	Up	1.429664422	3.661055369	5157	platelet derived growth factor receptor like	GO:0004992,GO:0005019,GO:0005575,GO:0005576,GO:0007186,GO:0008150,GO:0035791	platelet activating factor receptor activity|platelet-derived growth factor beta-receptor activity|cellular_component|extracellular region|G protein-coupled receptor signaling pathway|biological_process|platelet-derived growth factor receptor-beta signaling pathway
FOXM1	262.9994606	0.324787212	3.787031236	2.345636268	1.229979315	0.000152458	0.004199924	Up	2.952559454	7.49186788	2305	forkhead box M1	GO:0000086,GO:0000122,GO:0000785,GO:0000977,GO:0000981,GO:0003700,GO:0005515,GO:0005634,GO:0005654,GO:0006281,GO:0006357,GO:0006978,GO:0008284,GO:0019901,GO:0032873,GO:0042127,GO:0045892,GO:0045893,GO:0045944,GO:0046578,GO:0051726,GO:0071156,GO:0090344,GO:2000377,GO:2000781	G2/M transition of mitotic cell cycle|negative regulation of transcription by RNA polymerase II|chromatin|RNA polymerase II transcription regulatory region sequence-specific DNA binding|DNA-binding transcription factor activity, RNA polymerase II-specific|DNA-binding transcription factor activity|protein binding|nucleus|nucleoplasm|DNA repair|regulation of transcription by RNA polymerase II|DNA d…	hsa04218	Cellular senescence	Fork_head
SPAG5	117.3339981	0.378988496	3.233936616	2.338567019	1.225624775	0.001220965	0.020812926	Up	1.282022133	3.448583973	10615	sperm associated antigen 5	GO:0000070,GO:0000776,GO:0000777,GO:0005515,GO:0005737,GO:0005829,GO:0007051,GO:0007059,GO:0008017,GO:0016604,GO:0030496,GO:0032388,GO:0034451,GO:0035371,GO:0051301,GO:0051988,GO:0071539,GO:0072686,GO:0090235,GO:0097431,GO:1905832	mitotic sister chromatid segregation|kinetochore|condensed chromosome kinetochore|protein binding|cytoplasm|cytosol|spindle organization|chromosome segregation|microtubule binding|nuclear body|midbody|positive regulation of intracellular transport|centriolar satellite|microtubule plus-end|cell division|regulation of attachment of spindle microtubules to kinetochore|protein localization to centros…
KCNC3	18.44174998	0.585135213	2.091452194	2.335582369	1.223782326	0.036487548	0.222599489	Up	0.044766456	0.182833499	3748	potassium voltage-gated channel subfamily C member 3	GO:0005249,GO:0005251,GO:0005856,GO:0005886,GO:0005938,GO:0008076,GO:0016021,GO:0030424,GO:0032590,GO:0032591,GO:0032809,GO:0034765,GO:0042734,GO:0043204,GO:0045211,GO:0051260,GO:0051262,GO:0071805	voltage-gated potassium channel activity|delayed rectifier potassium channel activity|cytoskeleton|plasma membrane|cell cortex|voltage-gated potassium channel complex|integral component of membrane|axon|dendrite membrane|dendritic spine membrane|neuronal cell body membrane|regulation of ion transmembrane transport|presynaptic membrane|perikaryon|postsynaptic membrane|protein homooligomerization|p…	hsa05017	Spinocerebellar ataxia
CENPF	242.1944054	0.461041407	2.647816057	2.330683074	1.220752841	0.008101359	0.083859854	Up	1.079112293	3.031555887	1063	centromere protein F	GO:0000278,GO:0000775,GO:0000776,GO:0000785,GO:0000922,GO:0000940,GO:0001822,GO:0003682,GO:0005515,GO:0005634,GO:0005635,GO:0005654,GO:0005737,GO:0005813,GO:0005819,GO:0005829,GO:0005930,GO:0007059,GO:0007094,GO:0007517,GO:0008017,GO:0008022,GO:0008134,GO:0010389,GO:0015031,GO:0016202,GO:0016363,GO:0021591,GO:0030154,GO:0030496,GO:0036064,GO:0042493,GO:0042803,GO:0045120,GO:0045892,GO:0048471,GO:…	mitotic cell cycle|chromosome, centromeric region|kinetochore|chromatin|spindle pole|condensed chromosome outer kinetochore|kidney development|chromatin binding|protein binding|nucleus|nuclear envelope|nucleoplasm|cytoplasm|centrosome|spindle|cytosol|axoneme|chromosome segregation|mitotic spindle assembly checkpoint|muscle organ development|microtubule binding|protein C-terminus binding|transcrip…
CCNB1	199.5886971	0.380327628	3.206216406	2.328519045	1.219412682	0.001344928	0.022407461	Up	4.121183573	11.78463317	891	cyclin B1	GO:0000079,GO:0000086,GO:0000307,GO:0000922,GO:0000942,GO:0001556,GO:0001701,GO:0001933,GO:0005113,GO:0005515,GO:0005634,GO:0005654,GO:0005737,GO:0005759,GO:0005813,GO:0005829,GO:0006367,GO:0006977,GO:0007052,GO:0007077,GO:0007080,GO:0007283,GO:0009612,GO:0010629,GO:0010971,GO:0016020,GO:0016538,GO:0019901,GO:0031145,GO:0031442,GO:0033129,GO:0042246,GO:0042493,GO:0044389,GO:0044772,GO:0045737,GO:…	regulation of cyclin-dependent protein serine/threonine kinase activity|G2/M transition of mitotic cell cycle|cyclin-dependent protein kinase holoenzyme complex|spindle pole|condensed nuclear chromosome outer kinetochore|oocyte maturation|in utero embryonic development|negative regulation of protein phosphorylation|patched binding|protein binding|nucleus|nucleoplasm|cytoplasm|mitochondrial matrix…	hsa04068,hsa04110,hsa04114,hsa04115,hsa04218,hsa04914,hsa05170	FoxO signaling pathway|Cell cycle|Oocyte meiosis|p53 signaling pathway|Cellular senescence|Progesterone-mediated oocyte maturation|Human immunodeficiency virus 1 infection
METTL27	15.86768115	0.519877123	2.330897604	2.316232925	1.211780341	0.01975876	0.149796231	Up	0.45571094	0.926920613	155368	methyltransferase like 27	GO:0005515,GO:0008168	protein binding|methyltransferase activity
MT1X	114.8057799	0.279944668	4.30946768	2.307630917	1.206412497	1.64E-05	0.000675591	Up	12.13314996	21.03816988	4501	metallothionein 1X	GO:0005515,GO:0005634,GO:0005737,GO:0006882,GO:0008270,GO:0010038,GO:0010273,GO:0036018,GO:0045926,GO:0046872,GO:0071276,GO:0071280,GO:0071294	protein binding|nucleus|cytoplasm|cellular zinc ion homeostasis|zinc ion binding|response to metal ion|detoxification of copper ion|cellular response to erythropoietin|negative regulation of growth|metal ion binding|cellular response to cadmium ion|cellular response to copper ion|cellular response to zinc ion	hsa04978	Mineral absorption
FAM83D	42.03695535	0.606479822	1.980002564	2.298721364	1.200831603	0.047703241	0.263030716	Up	0.664379586	1.887606603	81610	family with sequence similarity 83 member D	GO:0001837,GO:0005515,GO:0005737,GO:0005819,GO:0005829,GO:0007165,GO:0008017,GO:0008283,GO:0015630,GO:0016477,GO:0019894,GO:0019901,GO:0032006,GO:0042176,GO:0045171,GO:0051301,GO:0051310,GO:0070372,GO:0072686,GO:0097431,GO:1902480,GO:1902808	epithelial to mesenchymal transition|protein binding|cytoplasm|spindle|cytosol|signal transduction|microtubule binding|cell population proliferation|microtubule cytoskeleton|cell migration|kinesin binding|protein kinase binding|regulation of TOR signaling|regulation of protein catabolic process|intercellular bridge|cell division|metaphase plate congression|regulation of ERK1 and ERK2 cascade|mito…
FUCA1	73.02543254	0.481389715	2.491698772	2.296565869	1.199478163	0.012713381	0.112325609	Up	0.619251415	1.42694744	2517	alpha-L-fucosidase 1	GO:0004560,GO:0005515,GO:0005576,GO:0005737,GO:0005764,GO:0006004,GO:0006027,GO:0016139,GO:0019377,GO:0035578,GO:0043202,GO:0043312,GO:0070062	alpha-L-fucosidase activity|protein binding|extracellular region|cytoplasm|lysosome|fucose metabolic process|glycosaminoglycan catabolic process|glycoside catabolic process|glycolipid catabolic process|azurophil granule lumen|lysosomal lumen|neutrophil degranulation|extracellular exosome	hsa00511,hsa04142	Other glycan degradation|Lysosome
ITIH4	21.78745528	0.517633209	2.304056481	2.285731827	1.19265615	0.021219473	0.157397807	Up	0.131782788	0.405616867	3700	inter-alpha-trypsin inhibitor heavy chain 4	GO:0002576,GO:0004866,GO:0004867,GO:0005515,GO:0005576,GO:0006953,GO:0010951,GO:0030212,GO:0031089,GO:0034097,GO:0062023,GO:0070062,GO:0072562	platelet degranulation|endopeptidase inhibitor activity|serine-type endopeptidase inhibitor activity|protein binding|extracellular region|acute-phase response|negative regulation of endopeptidase activity|hyaluronan metabolic process|platelet dense granule lumen|response to cytokine|collagen-containing extracellular matrix|extracellular exosome|blood microparticle
FAM180A	134.4517922	0.303417457	3.915476499	2.278404532	1.188023921	9.02E-05	0.002813869	Up	0.710843917	2.879950197	389558	family with sequence similarity 180 member A	GO:0005576	extracellular region
AKR1C1	761.3941409	0.358882352	3.284757835	2.263949248	1.178841617	0.001020701	0.018337233	Up	5.13777272	9.964188001	1645	aldo-keto reductase family 1 member C1	GO:0001523,GO:0004032,GO:0004033,GO:0004303,GO:0005515,GO:0005829,GO:0006693,GO:0006805,GO:0007586,GO:0008202,GO:0008206,GO:0015721,GO:0016229,GO:0016655,GO:0018636,GO:0030283,GO:0030299,GO:0030855,GO:0031406,GO:0032052,GO:0035410,GO:0042448,GO:0042574,GO:0042632,GO:0044597,GO:0044598,GO:0046683,GO:0047006,GO:0047023,GO:0047024,GO:0047042,GO:0047044,GO:0047086,GO:0047115,GO:0047718,GO:0055114,GO:…	retinoid metabolic process|alditol:NADP+ 1-oxidoreductase activity|aldo-keto reductase (NADP) activity|estradiol 17-beta-dehydrogenase activity|protein binding|cytosol|prostaglandin metabolic process|xenobiotic metabolic process|digestion|steroid metabolic process|bile acid metabolic process|bile acid and bile salt transport|steroid dehydrogenase activity|oxidoreductase activity, acting on NAD(P)…	hsa00140,hsa00980	Steroid hormone biosynthesis|Metabolism of xenobiotics by cytochrome P450
LGALS9	25.64380503	0.530071966	2.221285054	2.261752296	1.177440936	0.026331661	0.179937299	Up	0.164424476	0.414069847	3965	galectin 9	GO:0002519,GO:0005534,GO:0005615,GO:0005634,GO:0005737,GO:0005829,GO:0006935,GO:0006954,GO:0007565,GO:0010628,GO:0010629,GO:0016936,GO:0019899,GO:0030246,GO:0032496,GO:0032673,GO:0032674,GO:0032682,GO:0032689,GO:0032720,GO:0032729,GO:0032731,GO:0032733,GO:0032735,GO:0032736,GO:0032753,GO:0032755,GO:0032757,GO:0032760,GO:0032834,GO:0034134,GO:0034142,GO:0038066,GO:0043123,GO:0043305,GO:0045953,GO:…	natural killer cell tolerance induction|galactose binding|extracellular space|nucleus|cytoplasm|cytosol|chemotaxis|inflammatory response|female pregnancy|positive regulation of gene expression|negative regulation of gene expression|galactoside binding|enzyme binding|carbohydrate binding|response to lipopolysaccharide|regulation of interleukin-4 production|regulation of interleukin-5 production|ne…
AURKA	67.95174597	0.449178658	2.61820085	2.259556991	1.176039945	0.008839476	0.088679904	Up	0.821202838	3.009784213	6790	aurora kinase A	GO:0000086,GO:0000278,GO:0004672,GO:0004674,GO:0004712,GO:0005515,GO:0005524,GO:0005634,GO:0005654,GO:0005813,GO:0005814,GO:0005819,GO:0005829,GO:0005876,GO:0005929,GO:0006468,GO:0006511,GO:0006977,GO:0007051,GO:0007052,GO:0007057,GO:0007100,GO:0009611,GO:0009948,GO:0010389,GO:0010629,GO:0010972,GO:0015630,GO:0018105,GO:0019901,GO:0030496,GO:0031145,GO:0031616,GO:0031625,GO:0031647,GO:0032091,GO:…	G2/M transition of mitotic cell cycle|mitotic cell cycle|protein kinase activity|protein serine/threonine kinase activity|protein serine/threonine/tyrosine kinase activity|protein binding|ATP binding|nucleus|nucleoplasm|centrosome|centriole|spindle|cytosol|spindle microtubule|cilium|protein phosphorylation|ubiquitin-dependent protein catabolic process|DNA damage response, signal transduction by p…	hsa04114,hsa04914	Oocyte meiosis|Progesterone-mediated oocyte maturation
MMP15	37.56149521	0.422401172	2.780808186	2.257328896	1.174616637	0.005422376	0.063396958	Up	0.248447216	0.630247773	4324	matrix metallopeptidase 15	GO:0004222,GO:0005515,GO:0005886,GO:0005887,GO:0006464,GO:0006508,GO:0008047,GO:0008270,GO:0022617,GO:0030198,GO:0030574,GO:0031012,GO:0032355,GO:0035987,GO:0050790,GO:0070006	metalloendopeptidase activity|protein binding|plasma membrane|integral component of plasma membrane|cellular protein modification process|proteolysis|enzyme activator activity|zinc ion binding|extracellular matrix disassembly|extracellular matrix organization|collagen catabolic process|extracellular matrix|response to estradiol|endodermal cell differentiation|regulation of catalytic activity|meta…	hsa04928	Parathyroid hormone synthesis, secretion and action
LRRC73	26.80252575	0.455098646	2.572941912	2.251587243	1.170942379	0.010083813	0.09704963	Up	0.430761143	1.290789809	221424	leucine rich repeat containing 73	GO:0005515	protein binding
CDC20	76.79061858	0.537393128	2.166905116	2.241523958	1.164479919	0.03024209	0.197774788	Up	1.923437322	5.837386217	991	cell division cycle 20	GO:0000922,GO:0005515,GO:0005654,GO:0005680,GO:0005813,GO:0005819,GO:0005829,GO:0006511,GO:0007064,GO:0007094,GO:0007399,GO:0008022,GO:0008284,GO:0010997,GO:0016567,GO:0016579,GO:0019899,GO:0030154,GO:0031145,GO:0031915,GO:0040020,GO:0042826,GO:0048471,GO:0050773,GO:0051301,GO:0090129,GO:0090307,GO:1901990,GO:1904668,GO:1905786,GO:1990757	spindle pole|protein binding|nucleoplasm|anaphase-promoting complex|centrosome|spindle|cytosol|ubiquitin-dependent protein catabolic process|mitotic sister chromatid cohesion|mitotic spindle assembly checkpoint|nervous system development|protein C-terminus binding|positive regulation of cell population proliferation|anaphase-promoting complex binding|protein ubiquitination|protein deubiquitinatio…	hsa04110,hsa04114,hsa04120,hsa05166,hsa05203	Cell cycle|Oocyte meiosis|Ubiquitin mediated proteolysis|Human T-cell leukemia virus 1 infection|Viral carcinogenesis
CELF6	16.01214329	0.527082567	2.202181186	2.235707286	1.160731313	0.027652513	0.186504536	Up	0.134462199	0.358151435	60677	CUGBP Elav-like family member 6	GO:0000381,GO:0003723,GO:0003729,GO:0005634,GO:0005737,GO:0006376,GO:1990904	regulation of alternative mRNA splicing, via spliceosome|RNA binding|mRNA binding|nucleus|cytoplasm|mRNA splice site selection|ribonucleoprotein complex
WWC1	24.47140721	0.420195129	2.746723261	2.225546641	1.154159736	0.00601939	0.068211632	Up	0.142074767	0.397349561	23286	WW and C2 domain containing 1	GO:0000122,GO:0003713,GO:0005515,GO:0005634,GO:0005737,GO:0005829,GO:0007221,GO:0016477,GO:0019900,GO:0030010,GO:0032386,GO:0032587,GO:0032991,GO:0035329,GO:0035330,GO:0035331,GO:0043410,GO:0046621,GO:0048471,GO:0060090	negative regulation of transcription by RNA polymerase II|transcription coactivator activity|protein binding|nucleus|cytoplasm|cytosol|positive regulation of transcription of Notch receptor target|cell migration|kinase binding|establishment of cell polarity|regulation of intracellular transport|ruffle membrane|protein-containing complex|hippo signaling|regulation of hippo signaling|negative regul…	hsa04390,hsa04392	Hippo signaling pathway|Hippo signaling pathway - multiple species
DEPDC1	59.64196895	0.449582245	2.565206187	2.224176315	1.153271158	0.010311451	0.098513644	Up	0.471589561	1.391392978	55635	DEP domain containing 1	GO:0005096,GO:0005515,GO:0005634,GO:0017053,GO:0035556,GO:0043547,GO:0045892	GTPase activator activity|protein binding|nucleus|transcription repressor complex|intracellular signal transduction|positive regulation of GTPase activity|negative regulation of transcription, DNA-templated
PANX2	74.08059009	0.258260771	4.456889552	2.220738827	1.151039733	8.32E-06	0.000382825	Up	0.68027812	1.777464408	56666	pannexin 2	GO:0002931,GO:0005198,GO:0005737,GO:0005886,GO:0005921,GO:0006812,GO:0007267,GO:0016021,GO:0022829,GO:0032732,GO:0055077,GO:0055085	response to ischemia|structural molecule activity|cytoplasm|plasma membrane|gap junction|cation transport|cell-cell signaling|integral component of membrane|wide pore channel activity|positive regulation of interleukin-1 production|gap junction hemi-channel activity|transmembrane transport
FRAT1	45.46091354	0.370080192	3.072646504	2.199423784	1.137125609	0.002121697	0.031554882	Up	0.526898643	1.219540164	10023	FRAT regulator of WNT signaling pathway 1	GO:0005515,GO:0005737,GO:0005829,GO:0043231,GO:0060070,GO:0090263,GO:1904886	protein binding|cytoplasm|cytosol|intracellular membrane-bounded organelle|canonical Wnt signaling pathway|positive regulation of canonical Wnt signaling pathway|beta-catenin destruction complex disassembly	hsa04310,hsa05010,hsa05022,hsa05200,hsa05224,hsa05225,hsa05226	Wnt signaling pathway|Alzheimer disease|Pathways of neurodegeneration - multiple diseases|Pathways in cancer|Breast cancer|Hepatocellular carcinoma|Gastric cancer
IMPA2	99.26650048	0.368157569	3.086940827	2.198440716	1.136480629	0.002022278	0.030360331	Up	1.128481324	2.991142937	3613	inositol monophosphatase 2	GO:0005515,GO:0005737,GO:0005829,GO:0006020,GO:0006021,GO:0006796,GO:0007165,GO:0008934,GO:0042803,GO:0043647,GO:0046854,GO:0046855,GO:0046872,GO:0052832,GO:0052833	protein binding|cytoplasm|cytosol|inositol metabolic process|inositol biosynthetic process|phosphate-containing compound metabolic process|signal transduction|inositol monophosphate 1-phosphatase activity|protein homodimerization activity|inositol phosphate metabolic process|phosphatidylinositol phosphorylation|inositol phosphate dephosphorylation|metal ion binding|inositol monophosphate 3-phosph…	hsa00562,hsa04070	Inositol phosphate metabolism|Phosphatidylinositol signaling system
HDHD3	66.5647137	0.317993771	3.572176691	2.197601706	1.135929936	0.000354026	0.008189421	Up	0.972577894	2.255296639	81932	haloacid dehalogenase like hydrolase domain containing 3	GO:0005515,GO:0005730,GO:0016787,GO:0043231	protein binding|nucleolus|hydrolase activity|intracellular membrane-bounded organelle
CIT	81.28721154	0.48855982	2.324955682	2.197525536	1.13587993	0.02007433	0.151695599	Up	0.341784243	0.974481872	11113	citron rho-interacting serine/threonine kinase	GO:0000278,GO:0000281,GO:0001223,GO:0004674,GO:0005515,GO:0005524,GO:0005737,GO:0005829,GO:0005856,GO:0016020,GO:0017124,GO:0018107,GO:0019901,GO:0030165,GO:0030291,GO:0031032,GO:0032467,GO:0035331,GO:0035556,GO:0046872,GO:0048699,GO:0051402,GO:0071901,GO:0097110,GO:0106310,GO:0106311	mitotic cell cycle|mitotic cytokinesis|transcription coactivator binding|protein serine/threonine kinase activity|protein binding|ATP binding|cytoplasm|cytosol|cytoskeleton|membrane|SH3 domain binding|peptidyl-threonine phosphorylation|protein kinase binding|PDZ domain binding|protein serine/threonine kinase inhibitor activity|actomyosin structure organization|positive regulation of cytokinesis|n…
SLC23A3	38.06737946	0.463538243	2.4419086	2.191499001	1.131918021	0.014609845	0.122580803	Up	0.798898044	1.113072372	151295	solute carrier family 23 member 3	GO:0005215,GO:0016021,GO:0022857,GO:0055085	transporter activity|integral component of membrane|transmembrane transporter activity|transmembrane transport
TIGD2	34.74361085	0.439336411	2.560731789	2.181049803	1.125022713	0.010445196	0.099374928	Up	0.241063863	0.694972304	166815	tigger transposable element derived 2	GO:0003677,GO:0005634	DNA binding|nucleus
PDK3	168.2857387	0.223696594	4.953269795	2.155510485	1.10802958	7.30E-07	4.68E-05	Up	0.31979048	0.88116101	5165	pyruvate dehydrogenase kinase 3	GO:0004672,GO:0004674,GO:0004740,GO:0005515,GO:0005524,GO:0005730,GO:0005739,GO:0005759,GO:0006006,GO:0006468,GO:0010510,GO:0010906,GO:0018105,GO:0035357,GO:0071333,GO:0071398,GO:0097411,GO:2000377	protein kinase activity|protein serine/threonine kinase activity|pyruvate dehydrogenase (acetyl-transferring) kinase activity|protein binding|ATP binding|nucleolus|mitochondrion|mitochondrial matrix|glucose metabolic process|protein phosphorylation|regulation of acetyl-CoA biosynthetic process from pyruvate|regulation of glucose metabolic process|peptidyl-serine phosphorylation|peroxisome prolife…
UBE2C	54.14298394	0.559924283	1.966977973	2.145566671	1.101358732	0.04918575	0.267633971	Up	1.570483335	5.354387357	11065	ubiquitin conjugating enzyme E2 C	GO:0000151,GO:0000209,GO:0004842,GO:0005515,GO:0005524,GO:0005634,GO:0005654,GO:0005680,GO:0005829,GO:0005886,GO:0006511,GO:0010458,GO:0010994,GO:0016567,GO:0030071,GO:0031145,GO:0031536,GO:0044389,GO:0051301,GO:0061631,GO:0070936,GO:0070979,GO:1901990,GO:1904668	ubiquitin ligase complex|protein polyubiquitination|ubiquitin-protein transferase activity|protein binding|ATP binding|nucleus|nucleoplasm|anaphase-promoting complex|cytosol|plasma membrane|ubiquitin-dependent protein catabolic process|exit from mitosis|free ubiquitin chain polymerization|protein ubiquitination|regulation of mitotic metaphase/anaphase transition|anaphase-promoting complex-depende…	hsa04120	Ubiquitin mediated proteolysis
MT2A	3575.287959	0.103522692	10.5930304	2.13852938	1.096619028	3.21E-26	1.12E-22	Up	320.9378648	693.0693625	4502	metallothionein 2A	GO:0005515,GO:0005634,GO:0005737,GO:0005829,GO:0006878,GO:0006882,GO:0008270,GO:0010038,GO:0010273,GO:0036016,GO:0036018,GO:0045926,GO:0046872,GO:0060333,GO:0071276,GO:0071280,GO:0071294	protein binding|nucleus|cytoplasm|cytosol|cellular copper ion homeostasis|cellular zinc ion homeostasis|zinc ion binding|response to metal ion|detoxification of copper ion|cellular response to interleukin-3|cellular response to erythropoietin|negative regulation of growth|metal ion binding|interferon-gamma-mediated signaling pathway|cellular response to cadmium ion|cellular response to copper ion…	hsa04978	Mineral absorption
PTGES	216.8203498	0.450700083	2.422161097	2.131203278	1.091668207	0.015428509	0.127233865	Up	2.964096702	5.380379529	9536	prostaglandin E synthase	GO:0001516,GO:0002526,GO:0002544,GO:0004364,GO:0004602,GO:0004667,GO:0005515,GO:0005641,GO:0005789,GO:0006693,GO:0007165,GO:0008285,GO:0014070,GO:0016020,GO:0016021,GO:0019233,GO:0019371,GO:0031620,GO:0032308,GO:0032496,GO:0032526,GO:0034097,GO:0043295,GO:0048471,GO:0050220,GO:0050727,GO:0051592,GO:0055114,GO:0098869	prostaglandin biosynthetic process|acute inflammatory response|chronic inflammatory response|glutathione transferase activity|glutathione peroxidase activity|prostaglandin-D synthase activity|protein binding|nuclear envelope lumen|endoplasmic reticulum membrane|prostaglandin metabolic process|signal transduction|negative regulation of cell population proliferation|response to organic cyclic compo…	hsa00590	Arachidonic acid metabolism
FAXDC2	82.94103052	0.359544059	3.02892168	2.127310756	1.089030797	0.002454283	0.03520479	Up	0.679146515	1.03951743	10826	fatty acid hydroxylase domain containing 2	GO:0000254,GO:0001934,GO:0005506,GO:0005515,GO:0005737,GO:0005789,GO:0016020,GO:0016021,GO:0016126,GO:0016491,GO:0045654,GO:0055114	C-4 methylsterol oxidase activity|positive regulation of protein phosphorylation|iron ion binding|protein binding|cytoplasm|endoplasmic reticulum membrane|membrane|integral component of membrane|sterol biosynthetic process|oxidoreductase activity|positive regulation of megakaryocyte differentiation|oxidation-reduction process
CYS1	136.6257999	0.308885276	3.491528882	2.111812668	1.078481864	0.000480265	0.010245888	Up	1.696745806	3.954497651	192668	cystin 1	GO:0005515,GO:0005829,GO:0005856,GO:0005929,GO:0060170	protein binding|cytosol|cytoskeleton|cilium|ciliary membrane
NTNG2	133.6855074	0.408315517	2.627626429	2.103658678	1.072900644	0.008598288	0.087197859	Up	0.592831458	1.389569898	84628	netrin G2	GO:0003674,GO:0005515,GO:0005576,GO:0005886,GO:0007409,GO:0009887,GO:0009888,GO:0010975,GO:0016477,GO:0030424,GO:0034446,GO:0043256,GO:0045171,GO:0046658,GO:0050804,GO:0070831,GO:0090543,GO:0098685,GO:0098698,GO:0098978,GO:0099029,GO:0099560,GO:0150011,GO:1905606,GO:2001222	molecular_function|protein binding|extracellular region|plasma membrane|axonogenesis|animal organ morphogenesis|tissue development|regulation of neuron projection development|cell migration|axon|substrate adhesion-dependent cell spreading|laminin complex|intercellular bridge|anchored component of plasma membrane|modulation of chemical synaptic transmission|basement membrane assembly|Flemming body…	hsa04360,hsa04514	Axon guidance|Cell adhesion molecules
NQO1	699.4602471	0.163725405	6.548952662	2.102680907	1.07222993	5.79E-11	1.27E-08	Up	7.834724598	17.42591843	1728	NAD(P)H quinone dehydrogenase 1	GO:0002931,GO:0003723,GO:0003955,GO:0004128,GO:0004784,GO:0005515,GO:0005737,GO:0005829,GO:0006116,GO:0006521,GO:0006805,GO:0006809,GO:0006979,GO:0007271,GO:0007568,GO:0007584,GO:0009636,GO:0009725,GO:0009743,GO:0014075,GO:0019430,GO:0030425,GO:0032355,GO:0033574,GO:0042493,GO:0042802,GO:0043025,GO:0043066,GO:0043086,GO:0043279,GO:0043525,GO:0045202,GO:0045454,GO:0045471,GO:0051602,GO:0070301,GO:…	response to ischemia|RNA binding|NAD(P)H dehydrogenase (quinone) activity|cytochrome-b5 reductase activity, acting on NAD(P)H|superoxide dismutase activity|protein binding|cytoplasm|cytosol|NADH oxidation|regulation of cellular amino acid metabolic process|xenobiotic metabolic process|nitric oxide biosynthetic process|response to oxidative stress|synaptic transmission, cholinergic|aging|response …	hsa00130,hsa05200,hsa05225,hsa05418	Ubiquinone and other terpenoid-quinone biosynthesis|Pathways in cancer|Hepatocellular carcinoma|Fluid shear stress and atherosclerosis
SCD	150255.8425	0.182264931	5.834488032	2.089883557	1.063422561	5.40E-09	6.65E-07	Up	1160.729531	2609.910876	6319	stearoyl-CoA desaturase	GO:0004768,GO:0005506,GO:0005515,GO:0005730,GO:0005783,GO:0005789,GO:0006636,GO:0016020,GO:0016021,GO:0016491,GO:0030176,GO:0032896,GO:0045540,GO:0046949,GO:0055114,GO:0070542,GO:0120162,GO:1903966	stearoyl-CoA 9-desaturase activity|iron ion binding|protein binding|nucleolus|endoplasmic reticulum|endoplasmic reticulum membrane|unsaturated fatty acid biosynthetic process|membrane|integral component of membrane|oxidoreductase activity|integral component of endoplasmic reticulum membrane|palmitoyl-CoA 9-desaturase activity|regulation of cholesterol biosynthetic process|fatty-acyl-CoA biosynthe…	hsa01040,hsa03320,hsa04152	Biosynthesis of unsaturated fatty acids|PPAR signaling pathway|AMPK signaling pathway
FANCD2	34.82919838	0.505473038	2.102424846	2.088864736	1.062719074	0.035516077	0.219060155	Up	0.300000208	0.630622073	2177	FA complementation group D2	GO:0000793,GO:0005515,GO:0005634,GO:0005654,GO:0005730,GO:0005829,GO:0007129,GO:0007276,GO:0010332,GO:0016604,GO:0031573,GO:0034599,GO:0036297,GO:0045589,GO:0048854,GO:0050727,GO:0051090,GO:0070182,GO:0097150,GO:1990918,GO:2000348	condensed chromosome|protein binding|nucleus|nucleoplasm|nucleolus|cytosol|homologous chromosome pairing at meiosis|gamete generation|response to gamma radiation|nuclear body|intra-S DNA damage checkpoint|cellular response to oxidative stress|interstrand cross-link repair|regulation of regulatory T cell differentiation|brain morphogenesis|regulation of inflammatory response|regulation of DNA-bind…	hsa03460	Fanconi anemia pathway	other
TMEM158	185.3574745	0.363875404	2.92028257	2.088719846	1.062619001	0.003497141	0.046128646	Up	2.162819311	5.507936611	25907	transmembrane protein 158	GO:0016021,GO:0042277	integral component of membrane|peptide binding
CNTD1	21.51234313	0.476326215	2.229621953	2.087863488	1.062027386	0.025772551	0.177503373	Up	0.200296237	0.426804768	124817	cyclin N-terminal domain containing 1	GO:0007131,GO:0007283,GO:0035861	reciprocal meiotic recombination|spermatogenesis|site of double-strand break
NKD1	162.654704	0.406385228	2.608318212	2.084905497	1.059981992	0.009098833	0.090439036	Up	0.149004746	0.579160647	85407	NKD inhibitor of WNT signaling pathway 1	GO:0000159,GO:0001754,GO:0005509,GO:0005515,GO:0005737,GO:0005886,GO:0007525,GO:0016055,GO:0030165,GO:0030178,GO:0045732,GO:0090090,GO:0090249,GO:1901231,GO:1901233,GO:2000096	protein phosphatase type 2A complex|eye photoreceptor cell differentiation|calcium ion binding|protein binding|cytoplasm|plasma membrane|somatic muscle development|Wnt signaling pathway|PDZ domain binding|negative regulation of Wnt signaling pathway|positive regulation of protein catabolic process|negative regulation of canonical Wnt signaling pathway|regulation of cell migration involved in somi…	hsa04310,hsa04390	Wnt signaling pathway|Hippo signaling pathway
DHCR7	2660.094991	0.166506293	6.364686413	2.084585202	1.05976034	1.96E-10	3.65E-08	Up	34.63709243	80.01946218	1717	7-dehydrocholesterol reductase	GO:0005515,GO:0005640,GO:0005783,GO:0005789,GO:0006695,GO:0009918,GO:0016020,GO:0016126,GO:0016132,GO:0016627,GO:0030176,GO:0033489,GO:0033490,GO:0045540,GO:0047598,GO:0050661,GO:0055114	protein binding|nuclear outer membrane|endoplasmic reticulum|endoplasmic reticulum membrane|cholesterol biosynthetic process|sterol delta7 reductase activity|membrane|sterol biosynthetic process|brassinosteroid biosynthetic process|oxidoreductase activity, acting on the CH-CH group of donors|integral component of endoplasmic reticulum membrane|cholesterol biosynthetic process via desmosterol|chol…	hsa00100	Steroid biosynthesis
PBK	56.40145899	0.534194028	1.972007759	2.075465238	1.053434768	0.048608721	0.265710131	Up	1.544308613	3.62536644	55872	PDZ binding kinase	GO:0000165,GO:0000187,GO:0000278,GO:0001933,GO:0004674,GO:0004708,GO:0005515,GO:0005524,GO:0005634,GO:0006468,GO:0032435,GO:0032873,GO:0034644,GO:0050728	MAPK cascade|activation of MAPK activity|mitotic cell cycle|negative regulation of protein phosphorylation|protein serine/threonine kinase activity|MAP kinase kinase activity|protein binding|ATP binding|nucleus|protein phosphorylation|negative regulation of proteasomal ubiquitin-dependent protein catabolic process|negative regulation of stress-activated MAPK cascade|cellular response to UV|negati…
CFAP69	32.47802745	0.472691143	2.226873156	2.074298067	1.052623218	0.025955752	0.178130922	Up	0.137326912	0.260111531	79846	cilia and flagella associated protein 69	GO:0005737,GO:0007288,GO:0007608,GO:0030317,GO:0042048,GO:0097225,GO:0097730,GO:1902093,GO:1905516,GO:1990834	cytoplasm|sperm axoneme assembly|sensory perception of smell|flagellated sperm motility|olfactory behavior|sperm midpiece|non-motile cilium|positive regulation of flagellated sperm motility|positive regulation of fertilization|response to odorant
PRTG	28.07534557	0.5225885	2.01283784	2.073238238	1.051885908	0.044131692	0.250557008	Up	0.032956241	0.10182681	283659	protogenin	GO:0005615,GO:0005886,GO:0016021,GO:0038023,GO:0042802,GO:0050768	extracellular space|plasma membrane|integral component of membrane|signaling receptor activity|identical protein binding|negative regulation of neurogenesis
LSS	1843.384717	0.112203436	9.359908117	2.070836789	1.050213854	7.98E-21	1.20E-17	Up	13.07244289	30.10042265	4047	lanosterol synthase	GO:0000250,GO:0005515,GO:0005789,GO:0005811,GO:0006694,GO:0006695,GO:0016020,GO:0016104,GO:0031647,GO:0042300,GO:0045540	lanosterol synthase activity|protein binding|endoplasmic reticulum membrane|lipid droplet|steroid biosynthetic process|cholesterol biosynthetic process|membrane|triterpenoid biosynthetic process|regulation of protein stability|beta-amyrin synthase activity|regulation of cholesterol biosynthetic process	hsa00100	Steroid biosynthesis
KIF4A	52.17649732	0.49332456	2.119790355	2.064431635	1.045744643	0.034023729	0.214083424	Up	0.547593323	1.271865285	24137	kinesin family member 4A	GO:0000281,GO:0003677,GO:0003777,GO:0005515,GO:0005524,GO:0005654,GO:0005694,GO:0005737,GO:0005829,GO:0005876,GO:0006890,GO:0006996,GO:0007018,GO:0007052,GO:0008017,GO:0008089,GO:0016020,GO:0016363,GO:0019886,GO:0030496,GO:0046872,GO:0051256,GO:0051536,GO:1904115	mitotic cytokinesis|DNA binding|microtubule motor activity|protein binding|ATP binding|nucleoplasm|chromosome|cytoplasm|cytosol|spindle microtubule|retrograde vesicle-mediated transport, Golgi to endoplasmic reticulum|organelle organization|microtubule-based movement|mitotic spindle organization|microtubule binding|anterograde axonal transport|membrane|nuclear matrix|antigen processing and presen…
ANGPTL2	1040.585327	0.331004646	3.116231457	2.044130199	1.03148709	0.001831784	0.027925732	Up	3.633968236	7.712922709	23452	angiopoietin like 2	GO:0001525,GO:0005102,GO:0005515,GO:0005615,GO:0007275,GO:0062023,GO:0070062	angiogenesis|signaling receptor binding|protein binding|extracellular space|multicellular organism development|collagen-containing extracellular matrix|extracellular exosome
C11orf87	24.44480112	0.497138003	2.066437742	2.038212869	1.027304733	0.038787165	0.232053859	Up	0.100148119	0.243888439	399947	chromosome 11 open reading frame 87	GO:0005515,GO:0016021	protein binding|integral component of membrane
FAM227A	65.06541964	0.3296987	3.11566334	2.038107507	1.027230154	0.001835317	0.027949138	Up	0.152234311	0.329161624	646851	family with sequence similarity 227 member A
PAFAH1B3	62.15320305	0.278281292	3.685636647	2.035867582	1.025643728	0.000228132	0.005842346	Up	1.991991298	3.9351626	5050	platelet activating factor acetylhydrolase 1b catalytic subunit 3	GO:0003847,GO:0005515,GO:0005737,GO:0005829,GO:0006629,GO:0007283,GO:0007399,GO:0007420,GO:0008247,GO:0016020,GO:0016042,GO:0042802,GO:0042803,GO:0044877,GO:0046982,GO:0047179	1-alkyl-2-acetylglycerophosphocholine esterase activity|protein binding|cytoplasm|cytosol|lipid metabolic process|spermatogenesis|nervous system development|brain development|1-alkyl-2-acetylglycerophosphocholine esterase complex|membrane|lipid catabolic process|identical protein binding|protein homodimerization activity|protein-containing complex binding|protein heterodimerization activity|plate…	hsa00565	Ether lipid metabolism
PRC1	222.337454	0.330465546	3.078764141	2.024303311	1.017425472	0.002078612	0.031046074	Up	2.734050149	7.773413749	9055	protein regulator of cytokinesis 1	GO:0000022,GO:0000226,GO:0000922,GO:0001578,GO:0005515,GO:0005634,GO:0005654,GO:0005694,GO:0005737,GO:0005819,GO:0005829,GO:0005876,GO:0005886,GO:0008017,GO:0008284,GO:0015630,GO:0019894,GO:0019901,GO:0030496,GO:0032465,GO:0045171,GO:0051256,GO:0051301,GO:0070938,GO:1990023	mitotic spindle elongation|microtubule cytoskeleton organization|spindle pole|microtubule bundle formation|protein binding|nucleus|nucleoplasm|chromosome|cytoplasm|spindle|cytosol|spindle microtubule|plasma membrane|microtubule binding|positive regulation of cell population proliferation|microtubule cytoskeleton|kinesin binding|protein kinase binding|midbody|regulation of cytokinesis|intercellula…
PRXL2A	152.8325189	0.254713694	3.984822357	2.020887238	1.014988824	6.75E-05	0.002239552	Up	0.645267811	1.488449536	84293	peroxiredoxin like 2A	GO:0005576,GO:0005737,GO:0016209,GO:0045670,GO:0055114,GO:0098869	extracellular region|cytoplasm|antioxidant activity|regulation of osteoclast differentiation|oxidation-reduction process|cellular oxidant detoxification
WNT3	56.28103971	0.334789108	3.027792131	2.019043266	1.013671827	0.002463475	0.035215863	Up	0.643291379	0.88788432	7473	Wnt family member 3	GO:0000902,GO:0001707,GO:0005109,GO:0005125,GO:0005515,GO:0005576,GO:0005615,GO:0005788,GO:0005796,GO:0005886,GO:0007276,GO:0007411,GO:0009948,GO:0009950,GO:0010628,GO:0016055,GO:0019904,GO:0030177,GO:0030182,GO:0030666,GO:0031012,GO:0035115,GO:0035116,GO:0044338,GO:0044339,GO:0045165,GO:0048018,GO:0048697,GO:0048843,GO:0050767,GO:0060064,GO:0060070,GO:0060174,GO:0060323,GO:0061180,GO:0070062,GO:…	cell morphogenesis|mesoderm formation|frizzled binding|cytokine activity|protein binding|extracellular region|extracellular space|endoplasmic reticulum lumen|Golgi lumen|plasma membrane|gamete generation|axon guidance|anterior/posterior axis specification|dorsal/ventral axis specification|positive regulation of gene expression|Wnt signaling pathway|protein domain specific binding|positive regulat…	hsa04150,hsa04310,hsa04390,hsa04550,hsa04916,hsa04934,hsa05010,hsa05022,hsa05165,hsa05200,hsa05205,hsa05206,hsa05217,hsa05224,hsa05225,hsa05226	mTOR signaling pathway|Wnt signaling pathway|Hippo signaling pathway|Signaling pathways regulating pluripotency of stem cells|Melanogenesis|Cushing syndrome|Alzheimer disease|Pathways of neurodegeneration - multiple diseases|Human papillomavirus infection|Pathways in cancer|Proteoglycans in cancer|MicroRNAs in cancer|Basal cell carcinoma|Breast cancer|Hepatocellular carcinoma|Gastric cancer
ETV4	97.63137172	0.322986536	3.120060308	2.010755229	1.007737472	0.00180814	0.027688844	Up	1.151803596	2.643136458	2118	ETS variant transcription factor 4	GO:0000785,GO:0000978,GO:0000981,GO:0001228,GO:0005515,GO:0005634,GO:0005654,GO:0005694,GO:0005730,GO:0006357,GO:0030154,GO:0045618,GO:0045944,GO:1990837	chromatin|RNA polymerase II cis-regulatory region sequence-specific DNA binding|DNA-binding transcription factor activity, RNA polymerase II-specific|DNA-binding transcription activator activity, RNA polymerase II-specific|protein binding|nucleus|nucleoplasm|chromosome|nucleolus|regulation of transcription by RNA polymerase II|cell differentiation|positive regulation of keratinocyte differentiati…	hsa05202	Transcriptional misregulation in cancer	ETS
SKA3	28.18542033	0.46196694	2.159324159	1.996587604	0.997536374	0.030825027	0.200556139	Up	0.381666496	0.954720916	221150	spindle and kinetochore associated complex subunit 3	GO:0000278,GO:0000776,GO:0000940,GO:0005515,GO:0005813,GO:0005829,GO:0005876,GO:0007059,GO:0031110,GO:0051301,GO:0072686	mitotic cell cycle|kinetochore|condensed chromosome outer kinetochore|protein binding|centrosome|cytosol|spindle microtubule|chromosome segregation|regulation of microtubule polymerization or depolymerization|cell division|mitotic spindle
PRR11	173.3284411	0.320919825	3.094660672	1.990509783	0.993137962	0.001970382	0.029747026	Up	1.028298815	2.69682296	55771	proline rich 11	GO:0005634,GO:0005737,GO:0007050,GO:0016020,GO:0051726	nucleus|cytoplasm|cell cycle arrest|membrane|regulation of cell cycle
CDCA3	38.02462764	0.494418909	2.004976656	1.987973287	0.991298371	0.044965543	0.253440504	Up	0.561894776	1.339111684	83461	cell division cycle associated 3	GO:0005515,GO:0005829,GO:0005912,GO:0007049,GO:0008150,GO:0016567,GO:0051301	protein binding|cytosol|adherens junction|cell cycle|biological_process|protein ubiquitination|cell division
NPTXR	50.01441643	0.350365824	2.808666497	1.978025124	0.984060751	0.004974715	0.059760634	Up	0.214318446	0.579637688	23467	neuronal pentraxin receptor	GO:0016021,GO:0046872,GO:0098962,GO:0098978	integral component of membrane|metal ion binding|regulation of postsynaptic neurotransmitter receptor activity|glutamatergic synapse
STX3	91.97257534	0.26635703	3.664976656	1.96726635	0.976192299	0.000247361	0.006215115	Up	0.634539226	1.124050814	6809	syntaxin 3	GO:0000149,GO:0005484,GO:0005515,GO:0005773,GO:0005886,GO:0005911,GO:0006886,GO:0006887,GO:0006906,GO:0008021,GO:0008284,GO:0012505,GO:0016021,GO:0016081,GO:0016324,GO:0019221,GO:0030027,GO:0030425,GO:0030426,GO:0031175,GO:0031201,GO:0031629,GO:0042470,GO:0042581,GO:0042582,GO:0042589,GO:0043005,GO:0045785,GO:0048278,GO:0048787,GO:0050544,GO:0050921,GO:0060291,GO:0070062,GO:0098685,GO:0098794,GO:…	SNARE binding|SNAP receptor activity|protein binding|vacuole|plasma membrane|cell-cell junction|intracellular protein transport|exocytosis|vesicle fusion|synaptic vesicle|positive regulation of cell population proliferation|endomembrane system|integral component of membrane|synaptic vesicle docking|apical plasma membrane|cytokine-mediated signaling pathway|lamellipodium|dendrite|growth cone|neuro…	hsa04130,hsa04721	SNARE interactions in vesicular transport|Synaptic vesicle cycle
SLC7A8	169.9863376	0.258121102	3.769550084	1.962918703	0.973000423	0.000163542	0.004427024	Up	1.050984688	2.305377168	23428	solute carrier family 7 member 8	GO:0003333,GO:0005515,GO:0005737,GO:0005886,GO:0005887,GO:0006865,GO:0009636,GO:0009925,GO:0015101,GO:0015171,GO:0015175,GO:0015179,GO:0015180,GO:0015187,GO:0015190,GO:0015349,GO:0015695,GO:0015804,GO:0015816,GO:0015820,GO:0015827,GO:0015829,GO:0016323,GO:0016324,GO:0019534,GO:0031528,GO:0035524,GO:0042605,GO:0050900,GO:0055065,GO:0070327,GO:0089718,GO:0098713,GO:0150104,GO:1901998,GO:1903801,GO:…	amino acid transmembrane transport|protein binding|cytoplasm|plasma membrane|integral component of plasma membrane|amino acid transport|response to toxic substance|basal plasma membrane|organic cation transmembrane transporter activity|amino acid transmembrane transporter activity|neutral amino acid transmembrane transporter activity|L-amino acid transmembrane transporter activity|L-alanine trans…	hsa04974	Protein digestion and absorption
CCDC184	17.1549933	0.494076429	1.963127114	1.958752118	0.969934835	0.049631406	0.269117212	Up	0.231548266	0.493398704	387856	coiled-coil domain containing 184	GO:0005515,GO:0005737	protein binding|cytoplasm
TMEM171	105.8083558	0.392658161	2.460936532	1.95383253	0.966306814	0.013857488	0.118727892	Up	1.808382012	5.903115605	134285	transmembrane protein 171	GO:0005515,GO:0016021	protein binding|integral component of membrane
CENPE	91.30949406	0.425606291	2.267245128	1.952000998	0.96495379	0.023375255	0.167676422	Up	0.472634395	1.180969656	1062	centromere protein E	GO:0000278,GO:0000775,GO:0000776,GO:0000777,GO:0000779,GO:0003777,GO:0005515,GO:0005524,GO:0005634,GO:0005654,GO:0005694,GO:0005828,GO:0005829,GO:0005874,GO:0006890,GO:0007018,GO:0007052,GO:0007059,GO:0007079,GO:0007080,GO:0007275,GO:0008017,GO:0008574,GO:0015630,GO:0016020,GO:0019886,GO:0030071,GO:0030496,GO:0043515,GO:0045860,GO:0051233,GO:0051301,GO:0051310,GO:0051315,GO:0051382,GO:0099606,GO:…	mitotic cell cycle|chromosome, centromeric region|kinetochore|condensed chromosome kinetochore|condensed chromosome, centromeric region|microtubule motor activity|protein binding|ATP binding|nucleus|nucleoplasm|chromosome|kinetochore microtubule|cytosol|microtubule|retrograde vesicle-mediated transport, Golgi to endoplasmic reticulum|microtubule-based movement|mitotic spindle organization|chromos…
DDIT4L	74.74644336	0.422258602	2.282257485	1.950309186	0.963702855	0.022474143	0.163220359	Up	0.479829701	2.005582016	115265	DNA damage inducible transcript 4 like	GO:0005515,GO:0005737,GO:0009968	protein binding|cytoplasm|negative regulation of signal transduction
PLK1	90.50368324	0.439535419	2.189591144	1.948552578	0.96240286	0.028553902	0.190355167	Up	1.891123683	4.788272444	5347	polo like kinase 1	GO:0000070,GO:0000086,GO:0000122,GO:0000132,GO:0000278,GO:0000281,GO:0000287,GO:0000776,GO:0000785,GO:0000795,GO:0000922,GO:0000942,GO:0001578,GO:0004672,GO:0004674,GO:0005515,GO:0005524,GO:0005634,GO:0005654,GO:0005737,GO:0005813,GO:0005814,GO:0005819,GO:0005829,GO:0005876,GO:0006468,GO:0006511,GO:0007062,GO:0007077,GO:0007094,GO:0007098,GO:0007346,GO:0008017,GO:0010389,GO:0010800,GO:0010997,GO:…	mitotic sister chromatid segregation|G2/M transition of mitotic cell cycle|negative regulation of transcription by RNA polymerase II|establishment of mitotic spindle orientation|mitotic cell cycle|mitotic cytokinesis|magnesium ion binding|kinetochore|chromatin|synaptonemal complex|spindle pole|condensed nuclear chromosome outer kinetochore|microtubule bundle formation|protein kinase activity|prot…	hsa04068,hsa04110,hsa04114,hsa04914	FoxO signaling pathway|Cell cycle|Oocyte meiosis|Progesterone-mediated oocyte maturation
CDKN1C	33.78195568	0.421620935	2.275189389	1.944322421	0.959267477	0.022894571	0.165500787	Up	0.743146238	1.02930507	1028	cyclin dependent kinase inhibitor 1C	GO:0004860,GO:0004861,GO:0005515,GO:0005634,GO:0005737,GO:0007050,GO:0030511,GO:0033673,GO:0042326,GO:0044877,GO:0045736,GO:0045892,GO:0045893,GO:0045930,GO:0050680,GO:1904030	protein kinase inhibitor activity|cyclin-dependent protein serine/threonine kinase inhibitor activity|protein binding|nucleus|cytoplasm|cell cycle arrest|positive regulation of transforming growth factor beta receptor signaling pathway|negative regulation of kinase activity|negative regulation of phosphorylation|protein-containing complex binding|negative regulation of cyclin-dependent protein se…	hsa04110	Cell cycle
PHYH	202.4113145	0.164367035	5.833867237	1.943821115	0.958895458	5.42E-09	6.65E-07	Up	3.684946884	8.204126239	5264	phytanoyl-CoA 2-hydroxylase	GO:0001561,GO:0005515,GO:0005739,GO:0005777,GO:0005782,GO:0005829,GO:0006103,GO:0006625,GO:0006720,GO:0008198,GO:0019606,GO:0031406,GO:0031418,GO:0048244,GO:0097089,GO:0097731	fatty acid alpha-oxidation|protein binding|mitochondrion|peroxisome|peroxisomal matrix|cytosol|2-oxoglutarate metabolic process|protein targeting to peroxisome|isoprenoid metabolic process|ferrous iron binding|2-oxobutyrate catabolic process|carboxylic acid binding|L-ascorbic acid binding|phytanoyl-CoA dioxygenase activity|methyl-branched fatty acid metabolic process|9+0 non-motile cilium	hsa04146	Peroxisome
CCDC146	37.90743341	0.342006726	2.799785835	1.942003214	0.957545588	0.005113652	0.060763473	Up	0.417885131	0.767636119	57639	coiled-coil domain containing 146	GO:0005515,GO:0005737,GO:0005814,GO:0005856	protein binding|cytoplasm|centriole|cytoskeleton
CAPN3	39.22036106	0.444318528	2.151688897	1.939971211	0.956035243	0.031421865	0.203211185	Up	0.506681485	0.581361401	825	calpain 3	GO:0003824,GO:0004198,GO:0005509,GO:0005515,GO:0005622,GO:0005634,GO:0005737,GO:0005829,GO:0005886,GO:0006508,GO:0006915,GO:0007517,GO:0008233,GO:0008234,GO:0008307,GO:0014718,GO:0014850,GO:0030016,GO:0030018,GO:0030163,GO:0030239,GO:0030315,GO:0031402,GO:0031432,GO:0031648,GO:0032991,GO:0033234,GO:0043066,GO:0043122,GO:0045214,GO:0045661,GO:0045862,GO:0045892,GO:0045893,GO:0046716,GO:0050790,GO:…	catalytic activity|calcium-dependent cysteine-type endopeptidase activity|calcium ion binding|protein binding|intracellular anatomical structure|nucleus|cytoplasm|cytosol|plasma membrane|proteolysis|apoptotic process|muscle organ development|peptidase activity|cysteine-type peptidase activity|structural constituent of muscle|positive regulation of satellite cell activation involved in skeletal mu…
GNAL	30.55304018	0.448088191	2.130906944	1.938356907	0.954834237	0.033096809	0.210540839	Up	0.166574662	0.228181214	2774	G protein subunit alpha L	GO:0001664,GO:0003924,GO:0005515,GO:0005525,GO:0005834,GO:0005886,GO:0007165,GO:0007188,GO:0007189,GO:0007191,GO:0007193,GO:0007606,GO:0031683,GO:0046872,GO:0070062	G protein-coupled receptor binding|GTPase activity|protein binding|GTP binding|heterotrimeric G-protein complex|plasma membrane|signal transduction|adenylate cyclase-modulating G protein-coupled receptor signaling pathway|adenylate cyclase-activating G protein-coupled receptor signaling pathway|adenylate cyclase-activating dopamine receptor signaling pathway|adenylate cyclase-inhibiting G protein…	hsa04020,hsa04728,hsa04740,hsa05012,hsa05142,hsa05146	Calcium signaling pathway|Dopaminergic synapse|Olfactory transduction|Parkinson disease|Chagas disease|Amoebiasis
FASN	16521.02807	0.13831242	6.89225076	1.936275025	0.953283885	5.49E-12	1.51E-09	Up	70.86446085	171.7942516	2194	fatty acid synthase	GO:0001649,GO:0002068,GO:0003723,GO:0004313,GO:0004314,GO:0004315,GO:0004316,GO:0004317,GO:0004320,GO:0005515,GO:0005794,GO:0005829,GO:0005886,GO:0006084,GO:0006631,GO:0006633,GO:0008611,GO:0008659,GO:0008693,GO:0016020,GO:0016295,GO:0016296,GO:0030223,GO:0030224,GO:0030879,GO:0031177,GO:0031325,GO:0042470,GO:0042587,GO:0042802,GO:0045296,GO:0045540,GO:0046949,GO:0047117,GO:0047451,GO:0055114,GO:…	osteoblast differentiation|glandular epithelial cell development|RNA binding|[acyl-carrier-protein] S-acetyltransferase activity|[acyl-carrier-protein] S-malonyltransferase activity|3-oxoacyl-[acyl-carrier-protein] synthase activity|3-oxoacyl-[acyl-carrier-protein] reductase (NADPH) activity|3-hydroxypalmitoyl-[acyl-carrier-protein] dehydratase activity|oleoyl-[acyl-carrier-protein] hydrolase act…	hsa00061,hsa04152,hsa04910	Fatty acid biosynthesis|AMPK signaling pathway|Insulin signaling pathway
INSIG1	4279.195784	0.101339664	9.351928363	1.9288237	0.947721283	8.61E-21	1.20E-17	Up	57.83874241	129.7048775	3638	insulin induced gene 1	GO:0005515,GO:0005783,GO:0005789,GO:0006641,GO:0006695,GO:0008142,GO:0010894,GO:0016126,GO:0032869,GO:0032933,GO:0032937,GO:0036315,GO:0036316,GO:0042472,GO:0042474,GO:0042632,GO:0045599,GO:0045717,GO:0060021,GO:0060363,GO:0070862,GO:1901303	protein binding|endoplasmic reticulum|endoplasmic reticulum membrane|triglyceride metabolic process|cholesterol biosynthetic process|oxysterol binding|negative regulation of steroid biosynthetic process|sterol biosynthetic process|cellular response to insulin stimulus|SREBP signaling pathway|SREBP-SCAP-Insig complex|cellular response to sterol|SREBP-SCAP complex retention in endoplasmic reticulum…
IFI30	58.36368393	0.385263046	2.45451934	1.926037239	0.945635597	0.014107308	0.11987357	Up	1.896978555	2.694806795	10437	IFI30 lysosomal thiol reductase	GO:0005515,GO:0005576,GO:0005764,GO:0005829,GO:0016491,GO:0016667,GO:0019886,GO:0030054,GO:0042590,GO:0043202,GO:0043231,GO:0048147,GO:0050821,GO:0055114,GO:0060333	protein binding|extracellular region|lysosome|cytosol|oxidoreductase activity|oxidoreductase activity, acting on a sulfur group of donors|antigen processing and presentation of exogenous peptide antigen via MHC class II|cell junction|antigen processing and presentation of exogenous peptide antigen via MHC class I|lysosomal lumen|intracellular membrane-bounded organelle|negative regulation of fibr…	hsa04612	Antigen processing and presentation
SFRP2	4472.179127	0.181252155	5.186414681	1.918593182	0.940048836	2.14E-07	1.66E-05	Up	92.93547576	197.9818928	6423	secreted frizzled related protein 2	GO:0001569,GO:0001968,GO:0002063,GO:0003151,GO:0003214,GO:0005178,GO:0005615,GO:0006915,GO:0007267,GO:0007584,GO:0008284,GO:0008285,GO:0008584,GO:0010629,GO:0010667,GO:0010719,GO:0010950,GO:0010975,GO:0017147,GO:0030178,GO:0030199,GO:0030307,GO:0030308,GO:0030336,GO:0030514,GO:0031668,GO:0033138,GO:0033630,GO:0035567,GO:0036342,GO:0042493,GO:0042662,GO:0042733,GO:0043065,GO:0043154,GO:0043508,GO:…	branching involved in blood vessel morphogenesis|fibronectin binding|chondrocyte development|outflow tract morphogenesis|cardiac left ventricle morphogenesis|integrin binding|extracellular space|apoptotic process|cell-cell signaling|response to nutrient|positive regulation of cell population proliferation|negative regulation of cell population proliferation|male gonad development|negative regulat…	hsa04310	Wnt signaling pathway
SLC25A10	68.16623475	0.253391908	3.689773889	1.911836095	0.934958844	0.000224453	0.005763718	Up	1.085293362	2.335742656	1468	solute carrier family 25 member 10	GO:0005310,GO:0005515,GO:0005634,GO:0005654,GO:0005739,GO:0005743,GO:0006094,GO:0006811,GO:0006835,GO:0006839,GO:0008272,GO:0015116,GO:0015117,GO:0015131,GO:0015140,GO:0015141,GO:0015297,GO:0015709,GO:0015729,GO:0016021,GO:0035435,GO:0070221,GO:0071422,GO:0071423,GO:1902356,GO:1902358	dicarboxylic acid transmembrane transporter activity|protein binding|nucleus|nucleoplasm|mitochondrion|mitochondrial inner membrane|gluconeogenesis|ion transport|dicarboxylic acid transport|mitochondrial transport|sulfate transport|sulfate transmembrane transporter activity|thiosulfate transmembrane transporter activity|oxaloacetate transmembrane transporter activity|malate transmembrane transpor…	hsa04964	Proximal tubule bicarbonate reclamation
FERMT1	99.17326829	0.349472759	2.6658747	1.907457068	0.931650586	0.007678831	0.080821282	Up	0.974194148	1.258777554	55612	FERM domain containing kindlin 1	GO:0001954,GO:0005178,GO:0005737,GO:0005829,GO:0005856,GO:0005925,GO:0007155,GO:0007160,GO:0007229,GO:0010629,GO:0030054,GO:0030055,GO:0030511,GO:0032587,GO:0033625,GO:0033630,GO:0042308,GO:0043616,GO:0051015,GO:0051546,GO:0051886,GO:0071636,GO:0071711,GO:0071944,GO:0090090,GO:0090162,GO:1903691,GO:2000647	positive regulation of cell-matrix adhesion|integrin binding|cytoplasm|cytosol|cytoskeleton|focal adhesion|cell adhesion|cell-matrix adhesion|integrin-mediated signaling pathway|negative regulation of gene expression|cell junction|cell-substrate junction|positive regulation of transforming growth factor beta receptor signaling pathway|ruffle membrane|positive regulation of integrin activation|pos…
TOP2A	344.6235515	0.369012721	2.516542562	1.903475788	0.928636219	0.011851259	0.107351691	Up	2.56666009	6.594710086	7153	DNA topoisomerase II alpha	GO:0000228,GO:0000287,GO:0000712,GO:0000775,GO:0000793,GO:0000819,GO:0002244,GO:0003677,GO:0003682,GO:0003723,GO:0003918,GO:0005080,GO:0005515,GO:0005524,GO:0005634,GO:0005654,GO:0005730,GO:0005737,GO:0005814,GO:0006265,GO:0006266,GO:0006974,GO:0007059,GO:0007143,GO:0008022,GO:0008094,GO:0008301,GO:0009330,GO:0019899,GO:0030263,GO:0032991,GO:0040016,GO:0042752,GO:0042803,GO:0042826,GO:0043065,GO:…	nuclear chromosome|magnesium ion binding|resolution of meiotic recombination intermediates|chromosome, centromeric region|condensed chromosome|sister chromatid segregation|hematopoietic progenitor cell differentiation|DNA binding|chromatin binding|RNA binding|DNA topoisomerase type II (double strand cut, ATP-hydrolyzing) activity|protein kinase C binding|protein binding|ATP binding|nucleus|nucleo…	hsa01524	Platinum drug resistance
HDAC4	553.8733056	0.268810317	3.42016267	1.891295792	0.919375013	0.000625837	0.01265692	Up	0.816955728	1.267369866	9759	histone deacetylase 4	GO:0000118,GO:0000122,GO:0000976,GO:0000978,GO:0001085,GO:0001501,GO:0002076,GO:0003714,GO:0004407,GO:0005515,GO:0005634,GO:0005654,GO:0005737,GO:0005829,GO:0006338,GO:0006476,GO:0006954,GO:0007399,GO:0008134,GO:0008270,GO:0008284,GO:0008285,GO:0010592,GO:0010832,GO:0010882,GO:0014894,GO:0014898,GO:0014911,GO:0016575,GO:0016607,GO:0016925,GO:0017053,GO:0019789,GO:0019901,GO:0030018,GO:0030183,GO:…	histone deacetylase complex|negative regulation of transcription by RNA polymerase II|transcription regulatory region sequence-specific DNA binding|RNA polymerase II cis-regulatory region sequence-specific DNA binding|RNA polymerase II transcription factor binding|skeletal system development|osteoblast development|transcription corepressor activity|histone deacetylase activity|protein binding|nuc…	hsa04371,hsa05034,hsa05203,hsa05206	Apelin signaling pathway|Alcoholism|Viral carcinogenesis|MicroRNAs in cancer
METTL7A	100.1467881	0.309580386	2.95563682	1.885578464	0.915007186	0.003120243	0.042109736	Up	1.372170136	2.923912923	25840	methyltransferase like 7A	GO:0005515,GO:0005576,GO:0005783,GO:0005811,GO:0008168,GO:0016020,GO:0032259,GO:0043312,GO:1904724	protein binding|extracellular region|endoplasmic reticulum|lipid droplet|methyltransferase activity|membrane|methylation|neutrophil degranulation|tertiary granule lumen
HSPB7	295.1981332	0.4088341	2.234179835	1.883490689	0.913408902	0.025471243	0.176208622	Up	5.282578449	12.38993994	27129	heat shock protein family B (small) member 7	GO:0005515,GO:0005634,GO:0005654,GO:0005737,GO:0006986,GO:0007507,GO:0008016,GO:0008022,GO:0015030,GO:0016235	protein binding|nucleus|nucleoplasm|cytoplasm|response to unfolded protein|heart development|regulation of heart contraction|protein C-terminus binding|Cajal body|aggresome
PASK	39.19199988	0.339345303	2.687188253	1.881501855	0.911884712	0.007205633	0.077215033	Up	0.150936252	0.377559985	23178	PAS domain containing serine/threonine kinase	GO:0004674,GO:0005515,GO:0005524,GO:0005634,GO:0005737,GO:0005829,GO:0006468,GO:0035091,GO:0035556,GO:0043576,GO:0045719,GO:0045727,GO:0046777,GO:0070092,GO:0097009,GO:0106310,GO:0106311	protein serine/threonine kinase activity|protein binding|ATP binding|nucleus|cytoplasm|cytosol|protein phosphorylation|phosphatidylinositol binding|intracellular signal transduction|regulation of respiratory gaseous exchange|negative regulation of glycogen biosynthetic process|positive regulation of translation|protein autophosphorylation|regulation of glucagon secretion|energy homeostasis|protei…
TKT	3397.719895	0.123446028	7.359536685	1.877100082	0.908505573	1.85E-13	7.60E-11	Up	38.92584597	82.96223047	7086	transketolase	GO:0000287,GO:0004802,GO:0005509,GO:0005515,GO:0005654,GO:0005777,GO:0005789,GO:0005829,GO:0005999,GO:0006098,GO:0009052,GO:0016604,GO:0030976,GO:0031982,GO:0040008,GO:0042803,GO:0046166,GO:0046390,GO:0070062	magnesium ion binding|transketolase activity|calcium ion binding|protein binding|nucleoplasm|peroxisome|endoplasmic reticulum membrane|cytosol|xylulose biosynthetic process|pentose-phosphate shunt|pentose-phosphate shunt, non-oxidative branch|nuclear body|thiamine pyrophosphate binding|vesicle|regulation of growth|protein homodimerization activity|glyceraldehyde-3-phosphate biosynthetic process|r…	hsa00030	Pentose phosphate pathway
RASSF5	39.90509873	0.390288413	2.298218652	1.862148477	0.89696811	0.021549348	0.158811543	Up	0.255325981	0.484928273	83593	Ras association domain family member 5	GO:0005515,GO:0005634,GO:0005737,GO:0005874,GO:0006915,GO:0007165,GO:0008285,GO:0031398,GO:0035556,GO:0042981,GO:0046872,GO:1900180	protein binding|nucleus|cytoplasm|microtubule|apoptotic process|signal transduction|negative regulation of cell population proliferation|positive regulation of protein ubiquitination|intracellular signal transduction|regulation of apoptotic process|metal ion binding|regulation of protein localization to nucleus	hsa04014,hsa04015,hsa04218,hsa04670,hsa05200,hsa05223	Ras signaling pathway|Rap1 signaling pathway|Cellular senescence|Leukocyte transendothelial migration|Pathways in cancer|Non-small cell lung cancer
PCDHB5	36.85704357	0.36479667	2.446579994	1.856395668	0.892504236	0.014421879	0.121513664	Up	0.394601209	0.690692416	26167	protocadherin beta 5	GO:0005509,GO:0005887,GO:0007155,GO:0007156,GO:0007268,GO:0007416,GO:0016021,GO:0016339,GO:0045202	calcium ion binding|integral component of plasma membrane|cell adhesion|homophilic cell adhesion via plasma membrane adhesion molecules|chemical synaptic transmission|synapse assembly|integral component of membrane|calcium-dependent cell-cell adhesion via plasma membrane cell adhesion molecules|synapse
KIFC2	100.7596733	0.261279626	3.396495022	1.849884182	0.887434949	0.000682548	0.013397278	Up	0.861232797	1.428813331	90990	kinesin family member C2	GO:0003777,GO:0005524,GO:0005634,GO:0005737,GO:0005815,GO:0005871,GO:0005874,GO:0007018,GO:0008017,GO:0016887,GO:0072686,GO:0090307	microtubule motor activity|ATP binding|nucleus|cytoplasm|microtubule organizing center|kinesin complex|microtubule|microtubule-based movement|microtubule binding|ATPase activity|mitotic spindle|mitotic spindle assembly
DCXR	162.1260887	0.226409219	3.913041834	1.847979489	0.885948744	9.11E-05	0.002821935	Up	8.236683875	14.58572141	51181	dicarbonyl and L-xylulose reductase	GO:0004090,GO:0005515,GO:0005634,GO:0005881,GO:0005886,GO:0005902,GO:0005903,GO:0005997,GO:0006006,GO:0006739,GO:0016655,GO:0019640,GO:0042732,GO:0042802,GO:0044105,GO:0050038,GO:0055114,GO:0070062	carbonyl reductase (NADPH) activity|protein binding|nucleus|cytoplasmic microtubule|plasma membrane|microvillus|brush border|xylulose metabolic process|glucose metabolic process|NADP metabolic process|oxidoreductase activity, acting on NAD(P)H, quinone or similar compound as acceptor|glucuronate catabolic process to xylulose 5-phosphate|D-xylose metabolic process|identical protein binding|L-xylul…	hsa00040	Pentose and glucuronate interconversions
ABCC9	294.9988521	0.354012631	2.490819552	1.842649383	0.881781583	0.012744883	0.112340761	Up	0.843819342	1.204160235	10060	ATP binding cassette subfamily C member 9	GO:0005261,GO:0005267,GO:0005524,GO:0005886,GO:0008281,GO:0008282,GO:0015272,GO:0015459,GO:0016020,GO:0016887,GO:0019829,GO:0022857,GO:0030017,GO:0031004,GO:0033198,GO:0042626,GO:0044325,GO:0051607,GO:0055085,GO:0061337,GO:0071805,GO:0098655,GO:0098662,GO:0150104,GO:1903779,GO:1990573	cation channel activity|potassium channel activity|ATP binding|plasma membrane|sulfonylurea receptor activity|inward rectifying potassium channel|ATP-activated inward rectifier potassium channel activity|potassium channel regulator activity|membrane|ATPase activity|ATPase-coupled cation transmembrane transporter activity|transmembrane transporter activity|sarcomere|potassium ion-transporting ATPa…	hsa02010	ABC transporters
ITGA2	1956.682932	0.207439481	4.239067892	1.839546372	0.879350045	2.24E-05	0.000884838	Up	7.830750694	14.72127976	3673	integrin subunit alpha 2	GO:0001540,GO:0001618,GO:0001666,GO:0002687,GO:0005178,GO:0005515,GO:0005518,GO:0005634,GO:0005886,GO:0005925,GO:0006929,GO:0006971,GO:0007155,GO:0007160,GO:0007229,GO:0007565,GO:0007596,GO:0008283,GO:0008305,GO:0009887,GO:0009897,GO:0009986,GO:0010634,GO:0010694,GO:0014075,GO:0014850,GO:0014911,GO:0030198,GO:0030879,GO:0031346,GO:0031589,GO:0032967,GO:0033343,GO:0033591,GO:0033627,GO:0034666,GO:…	amyloid-beta binding|virus receptor activity|response to hypoxia|positive regulation of leukocyte migration|integrin binding|protein binding|collagen binding|nucleus|plasma membrane|focal adhesion|substrate-dependent cell migration|hypotonic response|cell adhesion|cell-matrix adhesion|integrin-mediated signaling pathway|female pregnancy|blood coagulation|cell population proliferation|integrin com…	hsa04145,hsa04151,hsa04510,hsa04512,hsa04611,hsa04640,hsa04810,hsa05165,hsa05200,hsa05205,hsa05222,hsa05410,hsa05412,hsa05414	Phagosome|PI3K-Akt signaling pathway|Focal adhesion|ECM-receptor interaction|Platelet activation|Hematopoietic cell lineage|Regulation of actin cytoskeleton|Human papillomavirus infection|Pathways in cancer|Proteoglycans in cancer|Small cell lung cancer|Hypertrophic cardiomyopathy|Arrhythmogenic right ventricular cardiomyopathy|Dilated cardiomyopathy
ANKDD1A	27.32548765	0.432187225	2.031644261	1.837890348	0.878050695	0.042189682	0.244086237	Up	0.232457869	0.776027884	348094	ankyrin repeat and death domain containing 1A	GO:0007165	signal transduction
LGALSL	47.67035812	0.376127143	2.334231995	1.837785018	0.877968012	0.019583577	0.149195518	Up	0.386348675	1.035711533	29094	galectin like	GO:0005515,GO:0030246	protein binding|carbohydrate binding
DBP	56.61885121	0.380341152	2.306586376	1.836921176	0.87728972	0.02107789	0.156656966	Up	1.10729931	1.321324622	1628	D-box binding PAR bZIP transcription factor	GO:0000785,GO:0000977,GO:0000978,GO:0000981,GO:0001228,GO:0001889,GO:0005634,GO:0006357,GO:0007623,GO:0045944,GO:1990837	chromatin|RNA polymerase II transcription regulatory region sequence-specific DNA binding|RNA polymerase II cis-regulatory region sequence-specific DNA binding|DNA-binding transcription factor activity, RNA polymerase II-specific|DNA-binding transcription activator activity, RNA polymerase II-specific|liver development|nucleus|regulation of transcription by RNA polymerase II|circadian rhythm|posi…			TF_bZIP
CCDC113	41.23372233	0.381964175	2.281029074	1.829274254	0.871271388	0.022546726	0.163577728	Up	0.246186104	0.430432821	29070	coiled-coil domain containing 113	GO:0005515,GO:0005930,GO:0032991,GO:0034451,GO:0036064,GO:0060271	protein binding|axoneme|protein-containing complex|centriolar satellite|ciliary basal body|cilium assembly
DOCK4	142.7805539	0.211705868	4.108801143	1.827482147	0.869857312	3.98E-05	0.001437016	Up	0.665252125	1.123147034	9732	dedicator of cytokinesis 4	GO:0005085,GO:0005096,GO:0005515,GO:0005730,GO:0005794,GO:0005829,GO:0005886,GO:0007264,GO:0016020,GO:0017124,GO:0030165,GO:0030971,GO:0031267,GO:0032420,GO:0032421,GO:0043547,GO:0060326,GO:1904694,GO:1904754	guanyl-nucleotide exchange factor activity|GTPase activator activity|protein binding|nucleolus|Golgi apparatus|cytosol|plasma membrane|small GTPase mediated signal transduction|membrane|SH3 domain binding|PDZ domain binding|receptor tyrosine kinase binding|small GTPase binding|stereocilium|stereocilium bundle|positive regulation of GTPase activity|cell chemotaxis|negative regulation of vascular a…	hsa04015	Rap1 signaling pathway
PNPLA3	43.56076751	0.416060879	2.082683942	1.823263798	0.866523312	0.037280042	0.226002215	Up	0.663333826	1.543665207	80339	patatin like phospholipase domain containing 3	GO:0001676,GO:0003841,GO:0004623,GO:0004806,GO:0005737,GO:0005789,GO:0005811,GO:0006650,GO:0006654,GO:0009744,GO:0016020,GO:0016021,GO:0019432,GO:0019433,GO:0032869,GO:0034389,GO:0035727,GO:0036042,GO:0036153,GO:0036155,GO:0042171,GO:0050872,GO:0051264,GO:0051265,GO:0055088,GO:1905243	long-chain fatty acid metabolic process|1-acylglycerol-3-phosphate O-acyltransferase activity|phospholipase A2 activity|triglyceride lipase activity|cytoplasm|endoplasmic reticulum membrane|lipid droplet|glycerophospholipid metabolic process|phosphatidic acid biosynthetic process|response to sucrose|membrane|integral component of membrane|triglyceride biosynthetic process|triglyceride catabolic p…	hsa00561	Glycerolipid metabolism
C1QTNF1	85.9543498	0.357497774	2.398716493	1.811940783	0.857535806	0.016452648	0.132758189	Up	0.561833036	0.833758595	114897	C1q and TNF related 1	GO:0005515,GO:0005518,GO:0005581,GO:0005615,GO:0005887,GO:0007204,GO:0010544,GO:0010628,GO:0010906,GO:0042802,GO:0043410,GO:0051897,GO:0090331,GO:2000860	protein binding|collagen binding|collagen trimer|extracellular space|integral component of plasma membrane|positive regulation of cytosolic calcium ion concentration|negative regulation of platelet activation|positive regulation of gene expression|regulation of glucose metabolic process|identical protein binding|positive regulation of MAPK cascade|positive regulation of protein kinase B signaling…
TFAP4	58.33177723	0.299118995	2.861933502	1.810086538	0.856058673	0.004210652	0.052661377	Up	0.583338401	1.389254199	7023	transcription factor AP-4	GO:0000785,GO:0000976,GO:0000978,GO:0000981,GO:0001228,GO:0003677,GO:0005515,GO:0005634,GO:0005654,GO:0005739,GO:0006357,GO:0006978,GO:0008285,GO:0017053,GO:0042803,GO:0042826,GO:0043065,GO:0043392,GO:0043565,GO:0043922,GO:0043923,GO:0045736,GO:0045892,GO:0045893,GO:0045944,GO:0065003,GO:0070888,GO:0071157,GO:0071549,GO:1901990,GO:1990837,GO:2001269	chromatin|transcription regulatory region sequence-specific DNA binding|RNA polymerase II cis-regulatory region sequence-specific DNA binding|DNA-binding transcription factor activity, RNA polymerase II-specific|DNA-binding transcription activator activity, RNA polymerase II-specific|DNA binding|protein binding|nucleus|nucleoplasm|mitochondrion|regulation of transcription by RNA polymerase II|DNA…	hsa05205	Proteoglycans in cancer	bHLH
NT5DC1	133.3972039	0.209111913	4.07777209	1.805890883	0.852710724	4.55E-05	0.001600795	Up	0.541662378	1.301842444	221294	5'-nucleotidase domain containing 1	GO:0008253,GO:0016311,GO:0046872	5'-nucleotidase activity|dephosphorylation|metal ion binding
ZFYVE28	149.8299005	0.267713077	3.181171749	1.804552701	0.851641277	0.001466806	0.023731741	Up	0.363505131	0.60537666	57732	zinc finger FYVE-type containing 28	GO:0005515,GO:0005829,GO:0007175,GO:0031901,GO:0032266,GO:0042059,GO:0046872	protein binding|cytosol|negative regulation of epidermal growth factor-activated receptor activity|early endosome membrane|phosphatidylinositol-3-phosphate binding|negative regulation of epidermal growth factor receptor signaling pathway|metal ion binding
PAQR8	55.22797098	0.30577948	2.778019416	1.801828041	0.849461333	0.005469135	0.063836984	Up	0.428077451	0.69499153	85315	progestin and adipoQ receptor family member 8	GO:0003707,GO:0005496,GO:0005515,GO:0005794,GO:0005886,GO:0007275,GO:0016021,GO:0038023,GO:0043401,GO:0048477,GO:0048545	steroid hormone receptor activity|steroid binding|protein binding|Golgi apparatus|plasma membrane|multicellular organism development|integral component of membrane|signaling receptor activity|steroid hormone mediated signaling pathway|oogenesis|response to steroid hormone
SLC6A15	217.5449011	0.221975262	3.805950759	1.796049257	0.844826917	0.00014126	0.003977748	Up	0.914749166	1.722849585	55117	solute carrier family 6 member 15	GO:0003333,GO:0005298,GO:0005326,GO:0005515,GO:0005886,GO:0005887,GO:0006836,GO:0006865,GO:0015171,GO:0015804,GO:0015820,GO:0015824,GO:0016021,GO:0035725	amino acid transmembrane transport|proline:sodium symporter activity|neurotransmitter transmembrane transporter activity|protein binding|plasma membrane|integral component of plasma membrane|neurotransmitter transport|amino acid transport|amino acid transmembrane transporter activity|neutral amino acid transport|leucine transport|proline transport|integral component of membrane|sodium ion transme…
CCDC69	38.97273018	0.39298099	2.137071004	1.789837088	0.839828278	0.032592217	0.208563364	Up	0.579849439	0.708199667	26112	coiled-coil domain containing 69	GO:0005634,GO:0005737,GO:0008017,GO:0030496,GO:0051233,GO:0051255	nucleus|cytoplasm|microtubule binding|midbody|spindle midzone|spindle midzone assembly
ASPM	148.9092211	0.425030367	1.970285121	1.786865455	0.837431008	0.048805703	0.266306175	Up	0.712247372	1.512991498	259266	assembly factor for spindle microtubules	GO:0005516,GO:0005634,GO:0005737,GO:0007051,GO:0036449,GO:0051301,GO:0051653,GO:0097431	calmodulin binding|nucleus|cytoplasm|spindle organization|microtubule minus-end|cell division|spindle localization|mitotic spindle pole
LYRM9	53.3153228	0.308524228	2.706193817	1.783765986	0.834926359	0.006805931	0.074646556	Up	0.372854406	0.670913968	201229	LYR motif containing 9
ANKRD35	55.32630593	0.285002627	2.928616177	1.783440771	0.834663304	0.003404746	0.045380396	Up	0.557968089	1.082254947	148741	ankyrin repeat domain 35
CDCP1	34.33580639	0.357640011	2.33268196	1.782942778	0.834260402	0.019664844	0.149407974	Up	0.223448278	0.369417959	64866	CUB domain containing protein 1	GO:0005515,GO:0005576,GO:0005886,GO:0016021	protein binding|extracellular region|plasma membrane|integral component of membrane
PAQR6	36.87754197	0.397859805	2.093861844	1.781464167	0.833063465	0.036272289	0.221989073	Up	0.653537489	0.998031347	79957	progestin and adipoQ receptor family member 6	GO:0005496,GO:0005515,GO:0005886,GO:0016021,GO:0038023	steroid binding|protein binding|plasma membrane|integral component of membrane|signaling receptor activity
SERINC2	828.7616485	0.349413108	2.372994386	1.776644885	0.829155345	0.017644532	0.139275368	Up	17.5352545	33.92641092	347735	serine incorporator 2	GO:0006658,GO:0006665,GO:0016020,GO:0016021,GO:0070062,GO:1904219,GO:1904222	phosphatidylserine metabolic process|sphingolipid metabolic process|membrane|integral component of membrane|extracellular exosome|positive regulation of CDP-diacylglycerol-serine O-phosphatidyltransferase activity|positive regulation of serine C-palmitoyltransferase activity
KIF11	123.4604901	0.285574483	2.895546714	1.773862589	0.826894257	0.003784987	0.048911257	Up	0.986812076	2.266087532	3832	kinesin family member 11	GO:0000278,GO:0000922,GO:0003777,GO:0005515,GO:0005524,GO:0005634,GO:0005819,GO:0005829,GO:0005871,GO:0005874,GO:0005876,GO:0006890,GO:0007018,GO:0007051,GO:0007052,GO:0007100,GO:0008017,GO:0008574,GO:0016020,GO:0019886,GO:0019901,GO:0032991,GO:0046602,GO:0051301,GO:0072686,GO:0090307	mitotic cell cycle|spindle pole|microtubule motor activity|protein binding|ATP binding|nucleus|spindle|cytosol|kinesin complex|microtubule|spindle microtubule|retrograde vesicle-mediated transport, Golgi to endoplasmic reticulum|microtubule-based movement|spindle organization|mitotic spindle organization|mitotic centrosome separation|microtubule binding|ATP-dependent microtubule motor activity, p…
AKR1C3	577.7374447	0.151458083	5.45943027	1.773838721	0.826874845	4.78E-08	4.67E-06	Up	10.17497164	18.17421334	8644	aldo-keto reductase family 1 member C3	GO:0001523,GO:0001758,GO:0004032,GO:0004033,GO:0004303,GO:0004745,GO:0005634,GO:0005737,GO:0005829,GO:0006693,GO:0007186,GO:0007584,GO:0008202,GO:0008284,GO:0008584,GO:0009267,GO:0010942,GO:0016229,GO:0016488,GO:0016655,GO:0018636,GO:0019371,GO:0030216,GO:0032052,GO:0034614,GO:0035410,GO:0036130,GO:0036131,GO:0042448,GO:0042572,GO:0042574,GO:0043170,GO:0044597,GO:0044598,GO:0045550,GO:0045703,GO:…	retinoid metabolic process|retinal dehydrogenase activity|alditol:NADP+ 1-oxidoreductase activity|aldo-keto reductase (NADP) activity|estradiol 17-beta-dehydrogenase activity|retinol dehydrogenase activity|nucleus|cytoplasm|cytosol|prostaglandin metabolic process|G protein-coupled receptor signaling pathway|response to nutrient|steroid metabolic process|positive regulation of cell population prol…	hsa00140,hsa00590,hsa00790,hsa04913	Steroid hormone biosynthesis|Arachidonic acid metabolism|Folate biosynthesis|Ovarian steroidogenesis
NBEAL2	82.23166228	0.234071457	3.53038138	1.773207675	0.826361512	0.000414961	0.009203454	Up	0.319421878	0.59186586	23218	neurobeachin like 2	GO:0005515,GO:0005783,GO:0005829,GO:0005886,GO:0008104,GO:0016020,GO:0019901,GO:0030220,GO:0043312,GO:0070821,GO:0101003	protein binding|endoplasmic reticulum|cytosol|plasma membrane|protein localization|membrane|protein kinase binding|platelet formation|neutrophil degranulation|tertiary granule membrane|ficolin-1-rich granule membrane
HCN3	66.59871718	0.32359077	2.546209427	1.770221475	0.82392987	0.010889983	0.101943355	Up	0.646767566	0.939665502	57657	hyperpolarization activated cyclic nucleotide gated potassium channel 3	GO:0005248,GO:0005249,GO:0005515,GO:0005886,GO:0005887,GO:0030425,GO:0030552,GO:0034765,GO:0035725,GO:0042391,GO:0043025,GO:0044316,GO:0071320,GO:0071805,GO:0072718,GO:1903351	voltage-gated sodium channel activity|voltage-gated potassium channel activity|protein binding|plasma membrane|integral component of plasma membrane|dendrite|cAMP binding|regulation of ion transmembrane transport|sodium ion transmembrane transport|regulation of membrane potential|neuronal cell body|cone cell pedicle|cellular response to cAMP|potassium ion transmembrane transport|response to cispl…	hsa04929	GnRH secretion
EXD2	213.7157316	0.311535672	2.642555418	1.769387797	0.823250278	0.0082283	0.084610622	Up	2.00723819	3.944952364	55218	exonuclease 3'-5' domain containing 2	GO:0000175,GO:0000287,GO:0000724,GO:0000729,GO:0003676,GO:0005515,GO:0005634,GO:0005737,GO:0005739,GO:0005741,GO:0005759,GO:0006302,GO:0008296,GO:0008310,GO:0008408,GO:0008852,GO:0016021,GO:0030145,GO:0031297,GO:0042803,GO:0045111,GO:0090305,GO:0090503,GO:0090734	3'-5'-exoribonuclease activity|magnesium ion binding|double-strand break repair via homologous recombination|DNA double-strand break processing|nucleic acid binding|protein binding|nucleus|cytoplasm|mitochondrion|mitochondrial outer membrane|mitochondrial matrix|double-strand break repair|3'-5'-exodeoxyribonuclease activity|single-stranded DNA 3'-5' exodeoxyribonuclease activity|3'-5' exonuclease…
PLPP6	77.24259873	0.316510409	2.600504744	1.769187337	0.823086821	0.009308673	0.091807527	Up	1.037313512	2.434869276	403313	phospholipid phosphatase 6	GO:0005515,GO:0005886,GO:0006695,GO:0016020,GO:0016021,GO:0016787,GO:0042392,GO:0042577,GO:0046839	protein binding|plasma membrane|cholesterol biosynthetic process|membrane|integral component of membrane|hydrolase activity|sphingosine-1-phosphate phosphatase activity|lipid phosphatase activity|phospholipid dephosphorylation
VSIG10	106.4894358	0.342282827	2.398178644	1.766453002	0.820855366	0.016476827	0.132830182	Up	1.023222885	1.644503172	54621	V-set and immunoglobulin domain containing 10	GO:0005887,GO:0005911,GO:0050839,GO:0098609	integral component of plasma membrane|cell-cell junction|cell adhesion molecule binding|cell-cell adhesion
SMPD1	1273.251238	0.185681373	4.409118141	1.763805047	0.818691109	1.04E-05	0.000455353	Up	14.76724844	30.24402395	6609	sphingomyelin phosphodiesterase 1	GO:0001778,GO:0004767,GO:0005515,GO:0005615,GO:0005764,GO:0005768,GO:0005886,GO:0006684,GO:0006685,GO:0006687,GO:0007165,GO:0007399,GO:0008081,GO:0008203,GO:0008270,GO:0009615,GO:0010212,GO:0016798,GO:0023021,GO:0034340,GO:0034612,GO:0034644,GO:0035307,GO:0036019,GO:0042060,GO:0042220,GO:0042493,GO:0042599,GO:0043065,GO:0043202,GO:0043407,GO:0045807,GO:0046513,GO:0046718,GO:0061750,GO:0070062,GO:…	plasma membrane repair|sphingomyelin phosphodiesterase activity|protein binding|extracellular space|lysosome|endosome|plasma membrane|sphingomyelin metabolic process|sphingomyelin catabolic process|glycosphingolipid metabolic process|signal transduction|nervous system development|phosphoric diester hydrolase activity|cholesterol metabolic process|zinc ion binding|response to virus|response to ion…	hsa00600,hsa04071,hsa04142,hsa04217	Sphingolipid metabolism|Sphingolipid signaling pathway|Lysosome|Necroptosis
NFATC4	1674.95698	0.228192457	3.570708428	1.759064921	0.814808729	0.000356017	0.008208333	Up	9.870695314	17.77197381	4776	nuclear factor of activated T cells 4	GO:0000785,GO:0000978,GO:0000981,GO:0001227,GO:0001569,GO:0001816,GO:0005515,GO:0005634,GO:0005667,GO:0005829,GO:0006357,GO:0006954,GO:0007507,GO:0007616,GO:0008134,GO:0008630,GO:0016607,GO:0030178,GO:0031547,GO:0032091,GO:0032760,GO:0033173,GO:0034644,GO:0035562,GO:0042975,GO:0043524,GO:0045333,GO:0045944,GO:0050774,GO:0051145,GO:0055001,GO:0060291,GO:0071285,GO:1902894,GO:1904637,GO:1990837,GO:…	chromatin|RNA polymerase II cis-regulatory region sequence-specific DNA binding|DNA-binding transcription factor activity, RNA polymerase II-specific|DNA-binding transcription repressor activity, RNA polymerase II-specific|branching involved in blood vessel morphogenesis|cytokine production|protein binding|nucleus|transcription regulator complex|cytosol|regulation of transcription by RNA polymera…	hsa04022,hsa04218,hsa04310,hsa04360,hsa04625,hsa04921,hsa05161,hsa05163,hsa05166,hsa05167,hsa05170	cGMP-PKG signaling pathway|Cellular senescence|Wnt signaling pathway|Axon guidance|C-type lectin receptor signaling pathway|Oxytocin signaling pathway|Hepatitis B|Human cytomegalovirus infection|Human T-cell leukemia virus 1 infection|Kaposi sarcoma-associated herpesvirus infection|Human immunodeficiency virus 1 infection
CDK1	92.48312461	0.375759594	2.164318699	1.757181864	0.813263515	0.030439899	0.198604373	Up	1.072318275	3.006537235	983	cyclin dependent kinase 1	GO:0000086,GO:0000187,GO:0000226,GO:0000307,GO:0000781,GO:0001618,GO:0004672,GO:0004674,GO:0004693,GO:0005515,GO:0005524,GO:0005634,GO:0005654,GO:0005737,GO:0005739,GO:0005759,GO:0005789,GO:0005813,GO:0005829,GO:0005876,GO:0006260,GO:0006281,GO:0006367,GO:0006468,GO:0006915,GO:0006977,GO:0007077,GO:0007095,GO:0007098,GO:0007344,GO:0008353,GO:0010389,GO:0010971,GO:0014038,GO:0016020,GO:0016477,GO:…	G2/M transition of mitotic cell cycle|activation of MAPK activity|microtubule cytoskeleton organization|cyclin-dependent protein kinase holoenzyme complex|chromosome, telomeric region|virus receptor activity|protein kinase activity|protein serine/threonine kinase activity|cyclin-dependent protein serine/threonine kinase activity|protein binding|ATP binding|nucleus|nucleoplasm|cytoplasm|mitochondr…	hsa04110,hsa04114,hsa04115,hsa04218,hsa04540,hsa04914,hsa05170,hsa05203	Cell cycle|Oocyte meiosis|p53 signaling pathway|Cellular senescence|Gap junction|Progesterone-mediated oocyte maturation|Human immunodeficiency virus 1 infection|Viral carcinogenesis
NOL3	47.19285007	0.332125648	2.447283951	1.756624423	0.812805767	0.014393739	0.121503475	Up	0.933141554	1.441590819	8996	nucleolar protein 3	GO:0001666,GO:0001974,GO:0002931,GO:0003723,GO:0005123,GO:0005509,GO:0005515,GO:0005730,GO:0005739,GO:0005829,GO:0006376,GO:0008380,GO:0010659,GO:0010667,GO:0010804,GO:0014736,GO:0014808,GO:0014876,GO:0016020,GO:0016529,GO:0035877,GO:0042802,GO:0043027,GO:0043066,GO:0051259,GO:0060547,GO:0089720,GO:0090201,GO:0097193,GO:1901222,GO:1902109,GO:1902176,GO:1903298,GO:1990001,GO:2001237	response to hypoxia|blood vessel remodeling|response to ischemia|RNA binding|death receptor binding|calcium ion binding|protein binding|nucleolus|mitochondrion|cytosol|mRNA splice site selection|RNA splicing|cardiac muscle cell apoptotic process|negative regulation of cardiac muscle cell apoptotic process|negative regulation of tumor necrosis factor-mediated signaling pathway|negative regulation …
KHDC1	30.79589434	0.396644669	2.047676991	1.755887194	0.812200162	0.04059166	0.238189002	Up	0.641826912	1.39614086	80759	KH domain containing 1	GO:0003723,GO:0005737,GO:0006919,GO:0016021	RNA binding|cytoplasm|activation of cysteine-type endopeptidase activity involved in apoptotic process|integral component of membrane
POLB	119.4493562	0.207583318	3.900954349	1.752935663	0.809773047	9.58E-05	0.002934179	Up	3.072428551	6.155545473	5423	DNA polymerase beta	GO:0001701,GO:0003684,GO:0003887,GO:0003906,GO:0005515,GO:0005634,GO:0005654,GO:0005737,GO:0005874,GO:0005876,GO:0006261,GO:0006281,GO:0006284,GO:0006286,GO:0006287,GO:0006288,GO:0006290,GO:0006297,GO:0006303,GO:0006954,GO:0006974,GO:0007435,GO:0007568,GO:0008017,GO:0008630,GO:0010332,GO:0016446,GO:0016579,GO:0016829,GO:0019899,GO:0032991,GO:0045471,GO:0046872,GO:0048535,GO:0048536,GO:0048872,GO:…	in utero embryonic development|damaged DNA binding|DNA-directed DNA polymerase activity|DNA-(apurinic or apyrimidinic site) endonuclease activity|protein binding|nucleus|nucleoplasm|cytoplasm|microtubule|spindle microtubule|DNA-dependent DNA replication|DNA repair|base-excision repair|base-excision repair, base-free sugar-phosphate removal|base-excision repair, gap-filling|base-excision repair, D…	hsa03410,hsa05166,hsa05203	Base excision repair|Human T-cell leukemia virus 1 infection|Viral carcinogenesis
PCDHGB2	83.34965278	0.346937875	2.327620497	1.750224162	0.807539709	0.019932264	0.150771601	Up	0.697354051	1.0121819	56103	protocadherin gamma subfamily B, 2	GO:0005509,GO:0005887,GO:0007155,GO:0007156	calcium ion binding|integral component of plasma membrane|cell adhesion|homophilic cell adhesion via plasma membrane adhesion molecules
IL17D	42.05377684	0.344604626	2.329335531	1.744362403	0.8026998	0.019841297	0.150259176	Up	0.488926975	1.142661759	53342	interleukin 17D	GO:0005125,GO:0005615,GO:0006954,GO:0007165,GO:0032725,GO:0032755,GO:0032757,GO:0042803,GO:0048018,GO:1900017,GO:1903707	cytokine activity|extracellular space|inflammatory response|signal transduction|positive regulation of granulocyte macrophage colony-stimulating factor production|positive regulation of interleukin-6 production|positive regulation of interleukin-8 production|protein homodimerization activity|receptor ligand activity|positive regulation of cytokine production involved in inflammatory response|nega…	hsa04060,hsa04625,hsa04630,hsa04657,hsa04659	Cytokine-cytokine receptor interaction|C-type lectin receptor signaling pathway|JAK-STAT signaling pathway|IL-17 signaling pathway|Th17 cell differentiation
SGSH	257.4557405	0.219870862	3.647638158	1.743527775	0.802009347	0.000264662	0.006567671	Up	2.494587555	3.577831832	6448	N-sulfoglucosamine sulfohydrolase	GO:0005539,GO:0005764,GO:0006027,GO:0008449,GO:0016250,GO:0030200,GO:0043202,GO:0046872,GO:0070062	glycosaminoglycan binding|lysosome|glycosaminoglycan catabolic process|N-acetylglucosamine-6-sulfatase activity|N-sulfoglucosamine sulfohydrolase activity|heparan sulfate proteoglycan catabolic process|lysosomal lumen|metal ion binding|extracellular exosome	hsa00531,hsa04142	Glycosaminoglycan degradation|Lysosome
SEMA4B	102.9546415	0.220050693	3.644595551	1.743511374	0.801995776	0.000267813	0.006621975	Up	0.962309349	1.800486298	10509	semaphorin 4B	GO:0001755,GO:0005615,GO:0005887,GO:0007411,GO:0030215,GO:0030335,GO:0045202,GO:0045499,GO:0048843,GO:0050919,GO:0071526	neural crest cell migration|extracellular space|integral component of plasma membrane|axon guidance|semaphorin receptor binding|positive regulation of cell migration|synapse|chemorepellent activity|negative regulation of axon extension involved in axon guidance|negative chemotaxis|semaphorin-plexin signaling pathway	hsa04360	Axon guidance
EBP	336.4230618	0.236514897	3.388785655	1.742910262	0.801498291	0.000702029	0.013683692	Up	11.32004388	25.57790841	10682	EBP cholestenol delta-isomerase	GO:0000247,GO:0001501,GO:0004769,GO:0004888,GO:0005515,GO:0005635,GO:0005783,GO:0005789,GO:0005887,GO:0006695,GO:0008203,GO:0016126,GO:0031410,GO:0033489,GO:0033490,GO:0042802,GO:0042908,GO:0042910,GO:0047750	C-8 sterol isomerase activity|skeletal system development|steroid delta-isomerase activity|transmembrane signaling receptor activity|protein binding|nuclear envelope|endoplasmic reticulum|endoplasmic reticulum membrane|integral component of plasma membrane|cholesterol biosynthetic process|cholesterol metabolic process|sterol biosynthetic process|cytoplasmic vesicle|cholesterol biosynthetic proces…	hsa00100	Steroid biosynthesis
CKS2	126.8096067	0.279909343	2.855936477	1.740381157	0.799403302	0.00429101	0.053427653	Up	9.439726618	18.95114129	1164	CDC28 protein kinase regulatory subunit 2	GO:0000307,GO:0003682,GO:0005515,GO:0006357,GO:0007127,GO:0007346,GO:0008283,GO:0019005,GO:0019901,GO:0042393,GO:0043130,GO:0044772,GO:0045737,GO:0051301,GO:0061575	cyclin-dependent protein kinase holoenzyme complex|chromatin binding|protein binding|regulation of transcription by RNA polymerase II|meiosis I|regulation of mitotic cell cycle|cell population proliferation|SCF ubiquitin ligase complex|protein kinase binding|histone binding|ubiquitin binding|mitotic cell cycle phase transition|positive regulation of cyclin-dependent protein serine/threonine kinas…	hsa05200,hsa05222	Pathways in cancer|Small cell lung cancer
NPHP1	63.01801239	0.284864995	2.794992959	1.736515941	0.796195654	0.005190085	0.061308901	Up	0.791188509	1.500467004	4867	nephrocystin 1	GO:0005198,GO:0005515,GO:0005737,GO:0005829,GO:0005856,GO:0005911,GO:0005912,GO:0005923,GO:0005929,GO:0007165,GO:0007588,GO:0007632,GO:0016020,GO:0030030,GO:0030036,GO:0031514,GO:0032391,GO:0048515,GO:0060041,GO:0090251,GO:0097711,GO:0098609,GO:1903348	structural molecule activity|protein binding|cytoplasm|cytosol|cytoskeleton|cell-cell junction|adherens junction|bicellular tight junction|cilium|signal transduction|excretion|visual behavior|membrane|cell projection organization|actin cytoskeleton organization|motile cilium|photoreceptor connecting cilium|spermatid differentiation|retina development in camera-type eye|protein localization involv…
B4GALNT1	38.40858206	0.352705947	2.248047925	1.732553465	0.792899873	0.024573134	0.171968844	Up	0.223018038	0.444562438	2583	beta-1,4-N-acetyl-galactosaminyltransferase 1	GO:0000139,GO:0001574,GO:0003947,GO:0005794,GO:0005886,GO:0005975,GO:0006687,GO:0007283,GO:0008376,GO:0016020,GO:0019915,GO:0030173,GO:0030259	Golgi membrane|ganglioside biosynthetic process|(N-acetylneuraminyl)-galactosylglucosylceramide N-acetylgalactosaminyltransferase activity|Golgi apparatus|plasma membrane|carbohydrate metabolic process|glycosphingolipid metabolic process|spermatogenesis|acetylgalactosaminyltransferase activity|membrane|lipid storage|integral component of Golgi membrane|lipid glycosylation	hsa00604	Glycosphingolipid biosynthesis - ganglio series
MVK	380.5527422	0.186203589	4.225764468	1.725306297	0.786852509	2.38E-05	0.000928313	Up	5.386585259	12.02199705	4598	mevalonate kinase	GO:0000287,GO:0004496,GO:0005515,GO:0005524,GO:0005777,GO:0005829,GO:0006695,GO:0008299,GO:0016310,GO:0019287,GO:0042802,GO:0043231,GO:0045540,GO:0050728	magnesium ion binding|mevalonate kinase activity|protein binding|ATP binding|peroxisome|cytosol|cholesterol biosynthetic process|isoprenoid biosynthetic process|phosphorylation|isopentenyl diphosphate biosynthetic process, mevalonate pathway|identical protein binding|intracellular membrane-bounded organelle|regulation of cholesterol biosynthetic process|negative regulation of inflammatory response	hsa00900,hsa04146	Terpenoid backbone biosynthesis|Peroxisome
AOC2	43.71889287	0.336160103	2.340424093	1.725192326	0.786757204	0.019261853	0.14746698	Up	0.536843957	1.025604435	314	amine oxidase copper containing 2	GO:0005507,GO:0005515,GO:0005737,GO:0005886,GO:0006584,GO:0006805,GO:0007601,GO:0008131,GO:0009055,GO:0009308,GO:0022900,GO:0048038,GO:0052593,GO:0052594,GO:0052595,GO:0052596	copper ion binding|protein binding|cytoplasm|plasma membrane|catecholamine metabolic process|xenobiotic metabolic process|visual perception|primary amine oxidase activity|electron transfer activity|amine metabolic process|electron transport chain|quinone binding|tryptamine:oxygen oxidoreductase (deaminating) activity|aminoacetone:oxygen oxidoreductase(deaminating) activity|aliphatic-amine oxidase…	hsa00260,hsa00350,hsa00360,hsa00410	Glycine, serine and threonine metabolism|Tyrosine metabolism|Phenylalanine metabolism|beta-Alanine metabolism
RDH5	54.63562155	0.291890613	2.694302218	1.724814875	0.786441525	0.007053618	0.076228091	Up	1.390227703	3.122520461	5959	retinol dehydrogenase 5	GO:0001523,GO:0004745,GO:0005788,GO:0005789,GO:0007601,GO:0008202,GO:0016021,GO:0042572,GO:0042803,GO:0044297,GO:0047023,GO:0047044,GO:0050896,GO:0055114	retinoid metabolic process|retinol dehydrogenase activity|endoplasmic reticulum lumen|endoplasmic reticulum membrane|visual perception|steroid metabolic process|integral component of membrane|retinol metabolic process|protein homodimerization activity|cell body|androsterone dehydrogenase activity|androstan-3-alpha,17-beta-diol dehydrogenase activity|response to stimulus|oxidation-reduction process	hsa00830	Retinol metabolism
DENND2A	275.2460784	0.28673264	2.740985832	1.724203552	0.785930103	0.006125515	0.069078631	Up	1.354234964	3.854182272	27147	DENN domain containing 2A	GO:0005085,GO:0005829,GO:0015031,GO:0015629,GO:0042147,GO:0050790	guanyl-nucleotide exchange factor activity|cytosol|protein transport|actin cytoskeleton|retrograde transport, endosome to Golgi|regulation of catalytic activity
PATJ	73.63092869	0.313897978	2.500603024	1.723013772	0.784934233	0.012398207	0.110517772	Up	0.342023044	0.571079197	10207	PATJ crumbs cell polarity complex component	GO:0005515,GO:0005829,GO:0005886,GO:0005923,GO:0016324,GO:0030054,GO:0034451,GO:0035089,GO:0035556,GO:0048471,GO:0070062,GO:0070830,GO:0120192	protein binding|cytosol|plasma membrane|bicellular tight junction|apical plasma membrane|cell junction|centriolar satellite|establishment of apical/basal cell polarity|intracellular signal transduction|perinuclear region of cytoplasm|extracellular exosome|bicellular tight junction assembly|tight junction assembly	hsa04390,hsa04530,hsa05165	Hippo signaling pathway|Tight junction|Human papillomavirus infection
SLC6A6	886.890536	0.260128448	3.017182069	1.722919015	0.78485489	0.002551365	0.036286947	Up	6.982550541	10.8862639	6533	solute carrier family 6 member 6	GO:0005368,GO:0005369,GO:0005886,GO:0005887,GO:0006836,GO:0006865,GO:0010940,GO:0015171,GO:0015185,GO:0015734,GO:0016021,GO:0016323,GO:0016324,GO:0022858,GO:0030425,GO:0031528,GO:0032328,GO:0035725,GO:0043025,GO:0045597,GO:0051939,GO:0071705,GO:0089718,GO:0098739,GO:0098797,GO:0150104	taurine transmembrane transporter activity|taurine:sodium symporter activity|plasma membrane|integral component of plasma membrane|neurotransmitter transport|amino acid transport|positive regulation of necrotic cell death|amino acid transmembrane transporter activity|gamma-aminobutyric acid transmembrane transporter activity|taurine transport|integral component of membrane|basolateral plasma memb…
RNF152	216.6407904	0.290693884	2.697576755	1.72210017	0.784169063	0.006984618	0.075848206	Up	0.951519382	1.563811	220441	ring finger protein 152	GO:0004842,GO:0005515,GO:0005764,GO:0005765,GO:0006915,GO:0010508,GO:0016567,GO:0031267,GO:0031301,GO:0034198,GO:0046872,GO:0061630,GO:0070534,GO:0070936,GO:1904262	ubiquitin-protein transferase activity|protein binding|lysosome|lysosomal membrane|apoptotic process|positive regulation of autophagy|protein ubiquitination|small GTPase binding|integral component of organelle membrane|cellular response to amino acid starvation|metal ion binding|ubiquitin protein ligase activity|protein K63-linked ubiquitination|protein K48-linked ubiquitination|negative regulati…	hsa04150	mTOR signaling pathway
TDRP	62.70373497	0.341486926	2.294756681	1.721456117	0.783629404	0.021747072	0.159512725	Up	0.54626766	0.975263412	157695	testis development related protein	GO:0003674,GO:0005634,GO:0005737,GO:0005829,GO:0007283,GO:0043231	molecular_function|nucleus|cytoplasm|cytosol|spermatogenesis|intracellular membrane-bounded organelle
CDCA5	51.61748352	0.358104727	2.18611739	1.720537064	0.782858971	0.028807018	0.191394131	Up	0.564910326	1.27373454	113130	cell division cycle associated 5	GO:0000278,GO:0000775,GO:0000785,GO:0003682,GO:0005515,GO:0005634,GO:0005654,GO:0005694,GO:0005737,GO:0005829,GO:0006302,GO:0007064,GO:0007076,GO:0007080,GO:0031536,GO:0044877,GO:0051301,GO:0071922	mitotic cell cycle|chromosome, centromeric region|chromatin|chromatin binding|protein binding|nucleus|nucleoplasm|chromosome|cytoplasm|cytosol|double-strand break repair|mitotic sister chromatid cohesion|mitotic chromosome condensation|mitotic metaphase plate congression|positive regulation of exit from mitosis|protein-containing complex binding|cell division|regulation of cohesin loading	hsa05206	MicroRNAs in cancer
SMIM29	277.8949475	0.19093001	4.08950664	1.718094683	0.780809545	4.32E-05	0.00153942	Up	7.680103831	18.32720472	221491	small integral membrane protein 29	GO:0016021	integral component of membrane
SAT1	582.9095868	0.252503712	3.084375015	1.715722393	0.778816141	0.002039803	0.030564285	Up	7.787783065	13.90425183	6303	spermidine/spermine N1-acetyltransferase 1	GO:0001525,GO:0004145,GO:0005515,GO:0005829,GO:0006596,GO:0008080,GO:0009447,GO:0019809,GO:0032918,GO:0042802	angiogenesis|diamine N-acetyltransferase activity|protein binding|cytosol|polyamine biosynthetic process|N-acetyltransferase activity|putrescine catabolic process|spermidine binding|spermidine acetylation|identical protein binding	hsa00330,hsa04216	Arginine and proline metabolism|Ferroptosis
LPCAT3	332.3757437	0.137612702	5.637481343	1.71212619	0.775789038	1.73E-08	1.89E-06	Up	5.87002402	10.69844326	10162	lysophosphatidylcholine acyltransferase 3	GO:0005789,GO:0006656,GO:0016020,GO:0016021,GO:0016746,GO:0030258,GO:0034378,GO:0034379,GO:0036150,GO:0036151,GO:0036152,GO:0036335,GO:0045540,GO:0045797,GO:0047184,GO:0050728,GO:0071617,GO:0090158,GO:0106262,GO:0106263,GO:1901310,GO:1903573,GO:1905885	endoplasmic reticulum membrane|phosphatidylcholine biosynthetic process|membrane|integral component of membrane|transferase activity, transferring acyl groups|lipid modification|chylomicron assembly|very-low-density lipoprotein particle assembly|phosphatidylserine acyl-chain remodeling|phosphatidylcholine acyl-chain remodeling|phosphatidylethanolamine acyl-chain remodeling|intestinal stem cell ho…	hsa00564,hsa04216	Glycerophospholipid metabolism|Ferroptosis
DUSP4	40.89295385	0.391608586	1.976275951	1.709917395	0.773926631	0.048123532	0.264125322	Up	0.218049508	0.309756425	1846	dual specificity phosphatase 4	GO:0000188,GO:0001706,GO:0004721,GO:0004725,GO:0005515,GO:0005634,GO:0005654,GO:0005737,GO:0006470,GO:0008330,GO:0016311,GO:0016791,GO:0017017,GO:0035335,GO:0035970,GO:0051019,GO:0070373,GO:0106306,GO:0106307,GO:1990439	inactivation of MAPK activity|endoderm formation|phosphoprotein phosphatase activity|protein tyrosine phosphatase activity|protein binding|nucleus|nucleoplasm|cytoplasm|protein dephosphorylation|protein tyrosine/threonine phosphatase activity|dephosphorylation|phosphatase activity|MAP kinase tyrosine/serine/threonine phosphatase activity|peptidyl-tyrosine dephosphorylation|peptidyl-threonine deph…	hsa04010	MAPK signaling pathway
SELENOP	190.2672399	0.256688475	3.005101758	1.706895798	0.771374988	0.00265492	0.037493044	Up	3.626927551	5.042376635	6414	selenoprotein P	GO:0001887,GO:0002576,GO:0005576,GO:0006979,GO:0008430,GO:0031089,GO:0070062	selenium compound metabolic process|platelet degranulation|extracellular region|response to oxidative stress|selenium binding|platelet dense granule lumen|extracellular exosome
ACSS2	567.7126856	0.143840243	5.361485215	1.706685624	0.771197334	8.25E-08	7.22E-06	Up	7.32237247	13.52577694	55902	acyl-CoA synthetase short chain family member 2	GO:0003987,GO:0005524,GO:0005654,GO:0005737,GO:0005759,GO:0005829,GO:0006069,GO:0008610,GO:0016208,GO:0019413,GO:0019427,GO:0019542,GO:0043231,GO:0050218	acetate-CoA ligase activity|ATP binding|nucleoplasm|cytoplasm|mitochondrial matrix|cytosol|ethanol oxidation|lipid biosynthetic process|AMP binding|acetate biosynthetic process|acetyl-CoA biosynthetic process from acetate|propionate biosynthetic process|intracellular membrane-bounded organelle|propionate-CoA ligase activity	hsa00010,hsa00620,hsa00630,hsa00640	Glycolysis / Gluconeogenesis|Pyruvate metabolism|Glyoxylate and dicarboxylate metabolism|Propanoate metabolism
SQSTM1	6052.026289	0.123491826	6.22181555	1.703312759	0.768343364	4.91E-10	8.39E-08	Up	75.00865208	136.5002641	8878	sequestosome 1	GO:0000122,GO:0000407,GO:0000422,GO:0000423,GO:0000932,GO:0001934,GO:0002376,GO:0002931,GO:0004674,GO:0005080,GO:0005515,GO:0005654,GO:0005737,GO:0005739,GO:0005770,GO:0005776,GO:0005783,GO:0005829,GO:0006468,GO:0006511,GO:0006914,GO:0006915,GO:0007032,GO:0008104,GO:0008270,GO:0010821,GO:0016197,GO:0016234,GO:0016235,GO:0016236,GO:0016605,GO:0019899,GO:0019901,GO:0030017,GO:0030154,GO:0030971,GO:…	negative regulation of transcription by RNA polymerase II|phagophore assembly site|autophagy of mitochondrion|mitophagy|P-body|positive regulation of protein phosphorylation|immune system process|response to ischemia|protein serine/threonine kinase activity|protein kinase C binding|protein binding|nucleoplasm|cytoplasm|mitochondrion|late endosome|autophagosome|endoplasmic reticulum|cytosol|protei…	hsa04137,hsa04140,hsa04217,hsa04218,hsa04380,hsa05014,hsa05022,hsa05131,hsa05418	Mitophagy - animal|Autophagy - animal|Necroptosis|Cellular senescence|Osteoclast differentiation|Amyotrophic lateral sclerosis|Pathways of neurodegeneration - multiple diseases|Shigellosis|Fluid shear stress and atherosclerosis
RNF112	98.80077725	0.263229677	2.917952821	1.70301575	0.768091777	0.003523377	0.046256712	Up	0.392064223	0.849132648	7732	ring finger protein 112	GO:0003924,GO:0005515,GO:0005525,GO:0005634,GO:0005654,GO:0005737,GO:0005768,GO:0007029,GO:0007050,GO:0008021,GO:0008270,GO:0014069,GO:0016021,GO:0016604,GO:0019898,GO:0030182,GO:0033194,GO:0036473,GO:0036474,GO:0043005,GO:0043204,GO:0043621,GO:0044297,GO:0045666,GO:0045687,GO:0051260,GO:0051865,GO:0061630,GO:0071158,GO:1990403	GTPase activity|protein binding|GTP binding|nucleus|nucleoplasm|cytoplasm|endosome|endoplasmic reticulum organization|cell cycle arrest|synaptic vesicle|zinc ion binding|postsynaptic density|integral component of membrane|nuclear body|extrinsic component of membrane|neuron differentiation|response to hydroperoxide|cell death in response to oxidative stress|cell death in response to hydrogen perox…
PJVK	53.06545257	0.290015268	2.644360458	1.701615295	0.766904906	0.008184545	0.084460471	Up	0.604951917	1.006105331	494513	pejvakin	GO:0000302,GO:0000425,GO:0005737,GO:0005778,GO:0007605,GO:0030864,GO:0035253,GO:0043025,GO:0050910,GO:0097468,GO:0120044,GO:0120045,GO:1900063	response to reactive oxygen species|pexophagy|cytoplasm|peroxisomal membrane|sensory perception of sound|cortical actin cytoskeleton|ciliary rootlet|neuronal cell body|detection of mechanical stimulus involved in sensory perception of sound|programmed cell death in response to reactive oxygen species|stereocilium base|stereocilium maintenance|regulation of peroxisome organization
NT5E	4326.911099	0.092336785	8.268231751	1.697559258	0.763461937	1.36E-16	1.19E-13	Up	43.95536833	92.48437716	4907	5'-nucleotidase ecto	GO:0000166,GO:0005515,GO:0005654,GO:0005829,GO:0005886,GO:0006195,GO:0006196,GO:0006259,GO:0007159,GO:0008253,GO:0009897,GO:0009986,GO:0016020,GO:0016311,GO:0019674,GO:0031225,GO:0046086,GO:0046135,GO:0046872,GO:0050728,GO:0070062	nucleotide binding|protein binding|nucleoplasm|cytosol|plasma membrane|purine nucleotide catabolic process|AMP catabolic process|DNA metabolic process|leukocyte cell-cell adhesion|5'-nucleotidase activity|external side of plasma membrane|cell surface|membrane|dephosphorylation|NAD metabolic process|anchored component of membrane|adenosine biosynthetic process|pyrimidine nucleoside catabolic proce…	hsa00230,hsa00240,hsa00760	Purine metabolism|Pyrimidine metabolism|Nicotinate and nicotinamide metabolism
VMAC	83.56200026	0.282741567	2.697684536	1.69671888	0.762747552	0.006982357	0.075848206	Up	1.673406082	2.560066455	400673	vimentin type intermediate filament associated coiled-coil protein	GO:0005515,GO:0005737,GO:0045098	protein binding|cytoplasm|type III intermediate filament
SREBF1	2622.051606	0.140488696	5.428944065	1.696669157	0.762705273	5.67E-08	5.36E-06	Up	19.30203947	37.91051446	6720	sterol regulatory element binding transcription factor 1	GO:0000122,GO:0000139,GO:0000785,GO:0000977,GO:0000978,GO:0000981,GO:0001228,GO:0003062,GO:0003677,GO:0003682,GO:0003700,GO:0004879,GO:0005515,GO:0005634,GO:0005635,GO:0005654,GO:0005737,GO:0005789,GO:0005829,GO:0006357,GO:0006629,GO:0007568,GO:0007623,GO:0008203,GO:0008286,GO:0008610,GO:0009267,GO:0009749,GO:0010867,GO:0010876,GO:0010883,GO:0012507,GO:0016021,GO:0019217,GO:0019901,GO:0030324,GO:…	negative regulation of transcription by RNA polymerase II|Golgi membrane|chromatin|RNA polymerase II transcription regulatory region sequence-specific DNA binding|RNA polymerase II cis-regulatory region sequence-specific DNA binding|DNA-binding transcription factor activity, RNA polymerase II-specific|DNA-binding transcription activator activity, RNA polymerase II-specific|regulation of heart rat…	hsa04152,hsa04910,hsa04931,hsa04932	AMPK signaling pathway|Insulin signaling pathway|Insulin resistance|Non-alcoholic fatty liver disease	bHLH
HSD17B7	211.0258127	0.262826498	2.901457289	1.69652167	0.762579858	0.003714314	0.048086795	Up	4.87691484	9.720662823	51478	hydroxysteroid 17-beta dehydrogenase 7	GO:0000253,GO:0004303,GO:0005783,GO:0005789,GO:0006695,GO:0006703,GO:0008209,GO:0016021,GO:0047024,GO:0055114	3-keto sterol reductase activity|estradiol 17-beta-dehydrogenase activity|endoplasmic reticulum|endoplasmic reticulum membrane|cholesterol biosynthetic process|estrogen biosynthetic process|androgen metabolic process|integral component of membrane|5alpha-androstane-3beta,17beta-diol dehydrogenase activity|oxidation-reduction process	hsa00100,hsa00140,hsa04913	Steroid biosynthesis|Steroid hormone biosynthesis|Ovarian steroidogenesis
CHST14	461.1892254	0.142369208	5.355140313	1.696318509	0.762407083	8.55E-08	7.39E-06	Up	8.506604217	13.65368776	113189	carbohydrate sulfotransferase 14	GO:0000139,GO:0001537,GO:0008146,GO:0016021,GO:0016051,GO:0030208,GO:0042301,GO:0050655,GO:0070062	Golgi membrane|N-acetylgalactosamine 4-O-sulfotransferase activity|sulfotransferase activity|integral component of membrane|carbohydrate biosynthetic process|dermatan sulfate biosynthetic process|phosphate ion binding|dermatan sulfate proteoglycan metabolic process|extracellular exosome	hsa00532	Glycosaminoglycan biosynthesis - chondroitin sulfate / dermatan sulfate
AMACR	578.7069493	0.278914476	2.719483646	1.691734717	0.758503355	0.006538393	0.072450362	Up	6.001249586	13.83482846	23600	alpha-methylacyl-CoA racemase	GO:0005737,GO:0005739,GO:0005777,GO:0005782,GO:0005829,GO:0005886,GO:0006625,GO:0006699,GO:0008111,GO:0008206,GO:0008410,GO:0033540,GO:0043231	cytoplasm|mitochondrion|peroxisome|peroxisomal matrix|cytosol|plasma membrane|protein targeting to peroxisome|bile acid biosynthetic process|alpha-methylacyl-CoA racemase activity|bile acid metabolic process|CoA-transferase activity|fatty acid beta-oxidation using acyl-CoA oxidase|intracellular membrane-bounded organelle	hsa00120,hsa04146	Primary bile acid biosynthesis|Peroxisome
FADS2	13234.87307	0.103757159	7.309954153	1.691683965	0.758460074	2.67E-13	1.07E-10	Up	136.2748473	282.1857351	9415	fatty acid desaturase 2	GO:0004768,GO:0005789,GO:0005887,GO:0006636,GO:0016020,GO:0016213,GO:0036109,GO:0043651,GO:0055114	stearoyl-CoA 9-desaturase activity|endoplasmic reticulum membrane|integral component of plasma membrane|unsaturated fatty acid biosynthetic process|membrane|linoleoyl-CoA desaturase activity|alpha-linolenic acid metabolic process|linoleic acid metabolic process|oxidation-reduction process	hsa00592,hsa01040,hsa03320	alpha-Linolenic acid metabolism|Biosynthesis of unsaturated fatty acids|PPAR signaling pathway
MAD2L1	93.89395791	0.334449011	2.266623211	1.691226504	0.758069891	0.023413253	0.167862948	Up	0.827455731	1.71422089	4085	mitotic arrest deficient 2 like 1	GO:0000132,GO:0000776,GO:0000777,GO:0000922,GO:0005515,GO:0005634,GO:0005654,GO:0005737,GO:0005829,GO:0006511,GO:0007094,GO:0008022,GO:0031145,GO:0042177,GO:0042802,GO:0042803,GO:0043066,GO:0044615,GO:0045930,GO:0048471,GO:0051301,GO:0051660,GO:0072686,GO:0090267,GO:1901990,GO:1904667	establishment of mitotic spindle orientation|kinetochore|condensed chromosome kinetochore|spindle pole|protein binding|nucleus|nucleoplasm|cytoplasm|cytosol|ubiquitin-dependent protein catabolic process|mitotic spindle assembly checkpoint|protein C-terminus binding|anaphase-promoting complex-dependent catabolic process|negative regulation of protein catabolic process|identical protein binding|pro…	hsa04110,hsa04114,hsa04914,hsa05166	Cell cycle|Oocyte meiosis|Progesterone-mediated oocyte maturation|Human T-cell leukemia virus 1 infection
ARHGAP44	38.54010314	0.348249428	2.170900302	1.688819086	0.756014788	0.029938709	0.196433305	Up	0.322379577	0.615884597	9912	Rho GTPase activating protein 44	GO:0005096,GO:0005515,GO:0005543,GO:0005622,GO:0005829,GO:0006887,GO:0007165,GO:0014069,GO:0030425,GO:0031256,GO:0032956,GO:0035020,GO:0035021,GO:0043087,GO:0043197,GO:0043547,GO:0048786,GO:0051056,GO:0051490,GO:0055037,GO:0061001,GO:0098886,GO:0098887,GO:0098978,GO:0099152	GTPase activator activity|protein binding|phospholipid binding|intracellular anatomical structure|cytosol|exocytosis|signal transduction|postsynaptic density|dendrite|leading edge membrane|regulation of actin cytoskeleton organization|regulation of Rac protein signal transduction|negative regulation of Rac protein signal transduction|regulation of GTPase activity|dendritic spine|positive regulati…
MLKL	30.1502457	0.373115888	2.023829035	1.68777521	0.755122768	0.042987746	0.246360975	Up	0.402301895	0.818286082	197259	mixed lineage kinase domain like pseudokinase	GO:0004672,GO:0004706,GO:0005515,GO:0005524,GO:0005634,GO:0005737,GO:0005829,GO:0005886,GO:0006468,GO:0007166,GO:0007256,GO:0007257,GO:0019901,GO:0030054,GO:0044877,GO:0051607,GO:0070207,GO:0070266,GO:0097527,GO:0097528	protein kinase activity|JUN kinase kinase kinase activity|protein binding|ATP binding|nucleus|cytoplasm|cytosol|plasma membrane|protein phosphorylation|cell surface receptor signaling pathway|activation of JNKK activity|activation of JUN kinase activity|protein kinase binding|cell junction|protein-containing complex binding|defense response to virus|protein homotrimerization|necroptotic process|n…	hsa04217,hsa04668,hsa05132	Necroptosis|TNF signaling pathway|Salmonella infection
ZNF480	107.4260778	0.212220382	3.555706034	1.687155901	0.754593291	0.000376965	0.008536619	Up	0.728972046	1.592668071	147657	zinc finger protein 480	GO:0000978,GO:0000981,GO:0005515,GO:0005634,GO:0005654,GO:0005829,GO:0006357,GO:0046872	RNA polymerase II cis-regulatory region sequence-specific DNA binding|DNA-binding transcription factor activity, RNA polymerase II-specific|protein binding|nucleus|nucleoplasm|cytosol|regulation of transcription by RNA polymerase II|metal ion binding	hsa05168	Herpes simplex virus 1 infection
MVD	1403.886422	0.176342874	4.25675547	1.682548967	0.750648492	2.07E-05	0.000829364	Up	26.18567214	56.21387565	4597	mevalonate diphosphate decarboxylase	GO:0004163,GO:0005524,GO:0005777,GO:0005829,GO:0006489,GO:0006695,GO:0008284,GO:0008299,GO:0019287,GO:0030544,GO:0042803,GO:0045540	diphosphomevalonate decarboxylase activity|ATP binding|peroxisome|cytosol|dolichyl diphosphate biosynthetic process|cholesterol biosynthetic process|positive regulation of cell population proliferation|isoprenoid biosynthetic process|isopentenyl diphosphate biosynthetic process, mevalonate pathway|Hsp70 protein binding|protein homodimerization activity|regulation of cholesterol biosynthetic proce…	hsa00900	Terpenoid backbone biosynthesis
TPX2	202.076837	0.329157837	2.269396487	1.67828722	0.746989638	0.023244226	0.167250868	Up	2.74805542	5.782909717	22974	TPX2 microtubule nucleation factor	GO:0000278,GO:0000922,GO:0005515,GO:0005634,GO:0005654,GO:0005819,GO:0005829,GO:0005880,GO:0006915,GO:0007020,GO:0007026,GO:0008017,GO:0010389,GO:0015630,GO:0019901,GO:0030295,GO:0032147,GO:0043203,GO:0045171,GO:0051301,GO:0060236,GO:0061676,GO:0072686,GO:0090307,GO:1901796	mitotic cell cycle|spindle pole|protein binding|nucleus|nucleoplasm|spindle|cytosol|nuclear microtubule|apoptotic process|microtubule nucleation|negative regulation of microtubule depolymerization|microtubule binding|regulation of G2/M transition of mitotic cell cycle|microtubule cytoskeleton|protein kinase binding|protein kinase activator activity|activation of protein kinase activity|axon hillo…
PCYT2	699.851503	0.152720466	4.882322777	1.676707007	0.74563061	1.05E-06	6.27E-05	Up	5.487335602	9.686492581	5833	phosphate cytidylyltransferase 2, ethanolamine	GO:0004306,GO:0005515,GO:0005575,GO:0005789,GO:0006646,GO:0008654	ethanolamine-phosphate cytidylyltransferase activity|protein binding|cellular_component|endoplasmic reticulum membrane|phosphatidylethanolamine biosynthetic process|phospholipid biosynthetic process	hsa00440,hsa00564	Phosphonate and phosphinate metabolism|Glycerophospholipid metabolism
ABTB1	225.09204	0.196652667	3.789075526	1.676127396	0.745131807	0.000151209	0.004173904	Up	4.612191929	7.81443506	80325	ankyrin repeat and BTB domain containing 1	GO:0000151,GO:0003746,GO:0005515,GO:0005730,GO:0005737,GO:0005829,GO:0005886,GO:0006414	ubiquitin ligase complex|translation elongation factor activity|protein binding|nucleolus|cytoplasm|cytosol|plasma membrane|translational elongation
ZNF385A	102.7493307	0.31161458	2.389543757	1.675529021	0.744616675	0.016869314	0.134783621	Up	0.959308547	1.817030691	25946	zinc finger protein 385A	GO:0000785,GO:0002039,GO:0003677,GO:0003723,GO:0003730,GO:0005634,GO:0005654,GO:0005730,GO:0005737,GO:0006915,GO:0006974,GO:0006977,GO:0007599,GO:0007611,GO:0007626,GO:0008270,GO:0010609,GO:0030220,GO:0030425,GO:0035855,GO:0043025,GO:0045600,GO:0070889,GO:1901796,GO:1902164,GO:1902166,GO:2000765	chromatin|p53 binding|DNA binding|RNA binding|mRNA 3'-UTR binding|nucleus|nucleoplasm|nucleolus|cytoplasm|apoptotic process|cellular response to DNA damage stimulus|DNA damage response, signal transduction by p53 class mediator resulting in cell cycle arrest|hemostasis|learning or memory|locomotory behavior|zinc ion binding|mRNA localization resulting in posttranscriptional regulation of gene exp…
TMEM8B	249.1404428	0.145508059	5.115869045	1.675277598	0.744400173	3.12E-07	2.35E-05	Up	1.617333565	2.760404935	51754	transmembrane protein 8B	GO:0005515,GO:0005634,GO:0005739,GO:0005783,GO:0005886,GO:0007160,GO:0007346,GO:0009986,GO:0016021,GO:0040008	protein binding|nucleus|mitochondrion|endoplasmic reticulum|plasma membrane|cell-matrix adhesion|regulation of mitotic cell cycle|cell surface|integral component of membrane|regulation of growth
SMIM3	2478.120966	0.198807677	3.739231489	1.674102574	0.743387926	0.000184584	0.004892517	Up	52.2905901	104.8937156	85027	small integral membrane protein 3	GO:0005515,GO:0016021,GO:0042802	protein binding|integral component of membrane|identical protein binding
CLEC11A	383.6833578	0.211434054	3.509028295	1.672409423	0.741928077	0.000449747	0.009766879	Up	8.772548584	20.29434499	6320	C-type lectin domain containing 11A	GO:0001503,GO:0005515,GO:0005576,GO:0005615,GO:0005737,GO:0007165,GO:0008083,GO:0008284,GO:0030246	ossification|protein binding|extracellular region|extracellular space|cytoplasm|signal transduction|growth factor activity|positive regulation of cell population proliferation|carbohydrate binding
TSTD3	58.71080731	0.306030101	2.422981813	1.67191948	0.741505369	0.015393697	0.127233865	Up	2.502365399	3.938563777	100130890	thiosulfate sulfurtransferase like domain containing 3
SLC22A18	86.80390858	0.367090316	2.017699184	1.670960734	0.740677831	0.0436226	0.248473051	Up	0.927339431	1.646697977	5002	solute carrier family 22 member 18	GO:0005515,GO:0005635,GO:0005737,GO:0005886,GO:0007588,GO:0015293,GO:0015695,GO:0016020,GO:0016021,GO:0016324,GO:0022857,GO:0031625,GO:0042908,GO:1990961	protein binding|nuclear envelope|cytoplasm|plasma membrane|excretion|symporter activity|organic cation transport|membrane|integral component of membrane|apical plasma membrane|transmembrane transporter activity|ubiquitin protein ligase binding|xenobiotic transport|xenobiotic detoxification by transmembrane export across the plasma membrane
OSGIN1	97.56998966	0.224065859	3.304978806	1.670792898	0.740532916	0.000949836	0.017286024	Up	1.825257895	3.836103741	29948	oxidative stress induced growth inhibitor 1	GO:0005515,GO:0005575,GO:0007165,GO:0007275,GO:0008083,GO:0030154,GO:0030308,GO:0030334,GO:0042127,GO:0042981,GO:0043065	protein binding|cellular_component|signal transduction|multicellular organism development|growth factor activity|cell differentiation|negative regulation of cell growth|regulation of cell migration|regulation of cell population proliferation|regulation of apoptotic process|positive regulation of apoptotic process
KCNJ8	200.5341296	0.252521942	2.926768408	1.669103298	0.739073244	0.003425038	0.045564078	Up	3.020712518	4.346888348	3764	potassium inwardly rectifying channel subfamily J member 8	GO:0001822,GO:0005242,GO:0005515,GO:0005524,GO:0005739,GO:0005886,GO:0006813,GO:0007507,GO:0008076,GO:0008282,GO:0015272,GO:0017098,GO:0019829,GO:0030016,GO:0031004,GO:0032496,GO:0034765,GO:0042383,GO:0043330,GO:0051607,GO:0071805,GO:0098662,GO:0098915,GO:0150104,GO:1902282,GO:1990573	kidney development|inward rectifier potassium channel activity|protein binding|ATP binding|mitochondrion|plasma membrane|potassium ion transport|heart development|voltage-gated potassium channel complex|inward rectifying potassium channel|ATP-activated inward rectifier potassium channel activity|sulfonylurea receptor binding|ATPase-coupled cation transmembrane transporter activity|myofibril|potas…	hsa04022	cGMP-PKG signaling pathway
KIF2C	65.77546067	0.374264043	1.972735394	1.668236611	0.738323925	0.048525717	0.265591479	Up	0.78781623	1.973246506	11004	kinesin family member 2C	GO:0000775,GO:0000776,GO:0000777,GO:0003777,GO:0005515,GO:0005524,GO:0005634,GO:0005813,GO:0005819,GO:0005829,GO:0005871,GO:0005874,GO:0005881,GO:0006890,GO:0007018,GO:0007019,GO:0007080,GO:0008017,GO:0015630,GO:0016020,GO:0016887,GO:0019237,GO:0019886,GO:0030951,GO:0035371,GO:0051010,GO:0051301,GO:0051310,GO:0051315,GO:0051983	chromosome, centromeric region|kinetochore|condensed chromosome kinetochore|microtubule motor activity|protein binding|ATP binding|nucleus|centrosome|spindle|cytosol|kinesin complex|microtubule|cytoplasmic microtubule|retrograde vesicle-mediated transport, Golgi to endoplasmic reticulum|microtubule-based movement|microtubule depolymerization|mitotic metaphase plate congression|microtubule binding…
TXNDC16	89.60360619	0.304960087	2.418362141	1.66728869	0.737503928	0.015590552	0.12759636	Up	0.937295884	1.432812262	57544	thioredoxin domain containing 16	GO:0005515,GO:0005788,GO:0008150,GO:0070062	protein binding|endoplasmic reticulum lumen|biological_process|extracellular exosome
CHMP1B	1382.388373	0.198577837	3.713872423	1.667275775	0.737492752	0.000204112	0.005319448	Up	17.466551	25.8370823	57132	charged multivesicular body protein 1B	GO:0000815,GO:0005515,GO:0005654,GO:0005771,GO:0005829,GO:0006997,GO:0007080,GO:0010008,GO:0010824,GO:0015031,GO:0019904,GO:0030117,GO:0030496,GO:0031902,GO:0032509,GO:0036258,GO:0039702,GO:0042802,GO:0045184,GO:0045324,GO:0051301,GO:0061952,GO:0070062,GO:1901673,GO:1904903	ESCRT III complex|protein binding|nucleoplasm|multivesicular body|cytosol|nucleus organization|mitotic metaphase plate congression|endosome membrane|regulation of centrosome duplication|protein transport|protein domain specific binding|membrane coat|midbody|late endosome membrane|endosome transport via multivesicular body sorting pathway|multivesicular body assembly|viral budding via host ESCRT c…	hsa04144,hsa04217	Endocytosis|Necroptosis
FLVCR1	70.42498786	0.277712837	2.650024921	1.665489131	0.735945939	0.008048583	0.083436981	Up	1.015965696	1.426077287	28982	FLVCR heme transporter 1	GO:0001568,GO:0001701,GO:0005515,GO:0005739,GO:0005886,GO:0006839,GO:0006879,GO:0015232,GO:0015886,GO:0016021,GO:0020037,GO:0030218,GO:0031966,GO:0035264,GO:0042733,GO:0043249,GO:0046620,GO:0048536,GO:0048704,GO:0055085,GO:0060323,GO:0097037	blood vessel development|in utero embryonic development|protein binding|mitochondrion|plasma membrane|mitochondrial transport|cellular iron ion homeostasis|heme transmembrane transporter activity|heme transport|integral component of membrane|heme binding|erythrocyte differentiation|mitochondrial membrane|multicellular organism growth|embryonic digit morphogenesis|erythrocyte maturation|regulation…
PLCB1	303.0971994	0.334620498	2.196425818	1.664361823	0.734969102	0.028061479	0.188203762	Up	1.153736425	2.074769373	23236	phospholipase C beta 1	GO:0000086,GO:0000785,GO:0004435,GO:0004629,GO:0005096,GO:0005509,GO:0005515,GO:0005516,GO:0005521,GO:0005546,GO:0005634,GO:0005737,GO:0005829,GO:0007165,GO:0007186,GO:0007213,GO:0007215,GO:0007223,GO:0007613,GO:0008277,GO:0016042,GO:0016607,GO:0019899,GO:0021987,GO:0031965,GO:0032735,GO:0032991,GO:0035722,GO:0035723,GO:0040019,GO:0042802,GO:0043547,GO:0043647,GO:0045444,GO:0045663,GO:0045892,GO:…	G2/M transition of mitotic cell cycle|chromatin|phosphatidylinositol phospholipase C activity|phospholipase C activity|GTPase activator activity|calcium ion binding|protein binding|calmodulin binding|lamin binding|phosphatidylinositol-4,5-bisphosphate binding|nucleus|cytoplasm|cytosol|signal transduction|G protein-coupled receptor signaling pathway|G protein-coupled acetylcholine receptor signali…	hsa00562,hsa04015,hsa04020,hsa04022,hsa04062,hsa04070,hsa04071,hsa04072,hsa04261,hsa04270,hsa04310,hsa04371,hsa04540,hsa04611,hsa04621,hsa04713,hsa04720,hsa04723,hsa04724,hsa04725,hsa04726,hsa04728,hsa04730,hsa04742,hsa04750,hsa04911,hsa04912,hsa04915,hsa04916,hsa04918,hsa04919,hsa04921,hsa04922,hsa04924,hsa04925,hsa04926,hsa04927,hsa04928,hsa04929,hsa04933,hsa04934,hsa04935,hsa04961,hsa04970,hsa…	Inositol phosphate metabolism|Rap1 signaling pathway|Calcium signaling pathway|cGMP-PKG signaling pathway|Chemokine signaling pathway|Phosphatidylinositol signaling system|Sphingolipid signaling pathway|Phospholipase D signaling pathway|Adrenergic signaling in cardiomyocytes|Vascular smooth muscle contraction|Wnt signaling pathway|Apelin signaling pathway|Gap junction|Platelet activation|NOD-like…
HSPB6	682.5023986	0.134922259	5.43889202	1.663045449	0.733827597	5.36E-08	5.10E-06	Up	18.26816334	27.63468996	126393	heat shock protein family B (small) member 6	GO:0005212,GO:0005515,GO:0005576,GO:0005634,GO:0005730,GO:0005737,GO:0005794,GO:0005829,GO:0006937,GO:0010667,GO:0042803,GO:0045766,GO:0051082,GO:0051087,GO:0061077	structural constituent of eye lens|protein binding|extracellular region|nucleus|nucleolus|cytoplasm|Golgi apparatus|cytosol|regulation of muscle contraction|negative regulation of cardiac muscle cell apoptotic process|protein homodimerization activity|positive regulation of angiogenesis|unfolded protein binding|chaperone binding|chaperone-mediated protein folding
ANGEL1	309.5756612	0.175470588	4.151931281	1.656963498	0.728541821	3.30E-05	0.00123366	Up	2.276652926	3.525614839	23357	angel homolog 1	GO:0000175,GO:0005634,GO:0005783,GO:0005801,GO:0005829,GO:0008190,GO:0019904,GO:0048471,GO:0090503	3'-5'-exoribonuclease activity|nucleus|endoplasmic reticulum|cis-Golgi network|cytosol|eukaryotic initiation factor 4E binding|protein domain specific binding|perinuclear region of cytoplasm|RNA phosphodiester bond hydrolysis, exonucleolytic
EXD3	52.28480096	0.345385437	2.105695926	1.655511127	0.727276707	0.035230774	0.217917982	Up	0.286212038	0.55270372	54932	exonuclease 3'-5' domain containing 3	GO:0003676,GO:0005515,GO:0008408,GO:0046872,GO:0090305	nucleic acid binding|protein binding|3'-5' exonuclease activity|metal ion binding|nucleic acid phosphodiester bond hydrolysis
ASB13	126.1264378	0.251012943	2.897310314	1.655494696	0.727262389	0.003763773	0.048682069	Up	1.874869248	2.958634034	79754	ankyrin repeat and SOCS box containing 13	GO:0005515,GO:0005829,GO:0016567,GO:0035556,GO:0043687	protein binding|cytosol|protein ubiquitination|intracellular signal transduction|post-translational protein modification
PLPP4	262.6989243	0.257025978	2.828057471	1.655060825	0.726884239	0.00468314	0.057240648	Up	0.460878884	1.108441438	196051	phospholipid phosphatase 4	GO:0000810,GO:0001835,GO:0005515,GO:0005886,GO:0006644,GO:0008195,GO:0016021,GO:0038096,GO:0042802,GO:0046839,GO:0090279	diacylglycerol diphosphate phosphatase activity|blastocyst hatching|protein binding|plasma membrane|phospholipid metabolic process|phosphatidate phosphatase activity|integral component of membrane|Fc-gamma receptor signaling pathway involved in phagocytosis|identical protein binding|phospholipid dephosphorylation|regulation of calcium ion import	hsa00561,hsa00564	Glycerolipid metabolism|Glycerophospholipid metabolism
GTF2IRD2B	170.74277	0.188067359	3.858842307	1.653728363	0.72572228	0.000113925	0.003349551	Up	1.42607974	2.290262375	389524	GTF2I repeat domain containing 2B	GO:0000981,GO:0003677,GO:0005515,GO:0005634,GO:0005654,GO:0006357	DNA-binding transcription factor activity, RNA polymerase II-specific|DNA binding|protein binding|nucleus|nucleoplasm|regulation of transcription by RNA polymerase II
MKRN3	33.18973607	0.36690196	1.971879709	1.651167558	0.723486531	0.04862334	0.265710131	Up	0.648594383	0.928577457	7681	makorin ring finger protein 3	GO:0000209,GO:0005515,GO:0016567,GO:0042802,GO:0046872,GO:0061630,GO:1990904	protein polyubiquitination|protein binding|protein ubiquitination|identical protein binding|metal ion binding|ubiquitin protein ligase activity|ribonucleoprotein complex
AXIN2	195.6539001	0.296237185	2.44082378	1.650682631	0.723062766	0.014653803	0.12287596	Up	1.045489854	2.142115851	8313	axin 2	GO:0001756,GO:0001934,GO:0001957,GO:0003139,GO:0003413,GO:0005515,GO:0005634,GO:0005737,GO:0005813,GO:0005829,GO:0008013,GO:0008283,GO:0008285,GO:0010718,GO:0010942,GO:0016055,GO:0019899,GO:0030282,GO:0030877,GO:0031625,GO:0032423,GO:0034613,GO:0042476,GO:0043570,GO:0045668,GO:0048255,GO:0061181,GO:0070411,GO:0070602,GO:0090090,GO:0090263,GO:1904837	somitogenesis|positive regulation of protein phosphorylation|intramembranous ossification|secondary heart field specification|chondrocyte differentiation involved in endochondral bone morphogenesis|protein binding|nucleus|cytoplasm|centrosome|cytosol|beta-catenin binding|cell population proliferation|negative regulation of cell population proliferation|positive regulation of epithelial to mesench…	hsa04310,hsa04390,hsa04550,hsa04934,hsa05010,hsa05022,hsa05165,hsa05200,hsa05210,hsa05213,hsa05217,hsa05224,hsa05225,hsa05226	Wnt signaling pathway|Hippo signaling pathway|Signaling pathways regulating pluripotency of stem cells|Cushing syndrome|Alzheimer disease|Pathways of neurodegeneration - multiple diseases|Human papillomavirus infection|Pathways in cancer|Colorectal cancer|Endometrial cancer|Basal cell carcinoma|Breast cancer|Hepatocellular carcinoma|Gastric cancer
SMOC1	920.7431176	0.343250934	2.10434675	1.649831843	0.722318987	0.035348211	0.21831342	Up	6.771638599	9.733728608	64093	SPARC related modular calcium binding 1	GO:0001654,GO:0005509,GO:0005515,GO:0005604,GO:0005615,GO:0008201,GO:0030154,GO:0030198,GO:0045667,GO:0050840,GO:0060173	eye development|calcium ion binding|protein binding|basement membrane|extracellular space|heparin binding|cell differentiation|extracellular matrix organization|regulation of osteoblast differentiation|extracellular matrix binding|limb development
HYLS1	64.31884912	0.275330805	2.623349756	1.649797551	0.722289	0.008706984	0.087917921	Up	1.009235537	2.33357264	219844	HYLS1 centriolar and ciliogenesis associated	GO:0005515,GO:0005634,GO:0005737,GO:0005813,GO:0005814,GO:0005829,GO:0005886,GO:0005929,GO:0060271,GO:0097730	protein binding|nucleus|cytoplasm|centrosome|centriole|cytosol|plasma membrane|cilium|cilium assembly|non-motile cilium
ATG16L2	105.5447614	0.288440195	2.50025754	1.648523864	0.721174772	0.012410305	0.110554087	Up	0.519423475	1.193068589	89849	autophagy related 16 like 2	GO:0000045,GO:0000421,GO:0005654,GO:0005776,GO:0005829,GO:0006914,GO:0015031,GO:0039689	autophagosome assembly|autophagosome membrane|nucleoplasm|autophagosome|cytosol|autophagy|protein transport|negative stranded viral RNA replication	hsa04140	Autophagy - animal
CCDC96	38.48047134	0.353967934	2.030931699	1.645909143	0.718884698	0.042261924	0.244302198	Up	0.73658805	1.212850806	257236	coiled-coil domain containing 96	GO:0005515,GO:0005930,GO:0036064,GO:0060271	protein binding|axoneme|ciliary basal body|cilium assembly
MITF	135.1816558	0.227059926	3.165168766	1.645679032	0.718682985	0.00154993	0.024660679	Up	0.825271637	1.611999231	4286	melanocyte inducing transcription factor	GO:0000122,GO:0000785,GO:0000978,GO:0000981,GO:0001227,GO:0001228,GO:0003682,GO:0005515,GO:0005634,GO:0005654,GO:0005737,GO:0006351,GO:0006355,GO:0006357,GO:0010628,GO:0030316,GO:0030318,GO:0030336,GO:0032991,GO:0042127,GO:0043010,GO:0044336,GO:0045165,GO:0045670,GO:0045893,GO:0045944,GO:0046849,GO:0046983,GO:0065003,GO:0070888,GO:2000144,GO:2001141	negative regulation of transcription by RNA polymerase II|chromatin|RNA polymerase II cis-regulatory region sequence-specific DNA binding|DNA-binding transcription factor activity, RNA polymerase II-specific|DNA-binding transcription repressor activity, RNA polymerase II-specific|DNA-binding transcription activator activity, RNA polymerase II-specific|chromatin binding|protein binding|nucleus|nuc…	hsa04137,hsa04380,hsa04916,hsa05200,hsa05202,hsa05218	Mitophagy - animal|Osteoclast differentiation|Melanogenesis|Pathways in cancer|Transcriptional misregulation in cancer|Melanoma	bHLH
PLPP1	1541.599956	0.174523717	4.090231733	1.640166691	0.713842444	4.31E-05	0.00153853	Up	36.30392429	70.76679878	8611	phospholipid phosphatase 1	GO:0000810,GO:0005515,GO:0005886,GO:0005887,GO:0005901,GO:0006644,GO:0006670,GO:0006672,GO:0007165,GO:0007205,GO:0008195,GO:0008285,GO:0016020,GO:0016324,GO:0019216,GO:0030148,GO:0030518,GO:0030521,GO:0042392,GO:0042577,GO:0045121,GO:0046839,GO:0070062,GO:0106235	diacylglycerol diphosphate phosphatase activity|protein binding|plasma membrane|integral component of plasma membrane|caveola|phospholipid metabolic process|sphingosine metabolic process|ceramide metabolic process|signal transduction|protein kinase C-activating G protein-coupled receptor signaling pathway|phosphatidate phosphatase activity|negative regulation of cell population proliferation|memb…	hsa00561,hsa00564,hsa00565,hsa00600,hsa04072,hsa04666,hsa04975,hsa05231	Glycerolipid metabolism|Glycerophospholipid metabolism|Ether lipid metabolism|Sphingolipid metabolism|Phospholipase D signaling pathway|Fc gamma R-mediated phagocytosis|Fat digestion and absorption|Choline metabolism in cancer
LRP4	396.2240851	0.191654926	3.720576128	1.639285049	0.713066741	0.000198769	0.005201479	Up	1.621562383	2.257353386	4038	LDL receptor related protein 4	GO:0001822,GO:0001942,GO:0005509,GO:0005515,GO:0005886,GO:0006897,GO:0009953,GO:0009954,GO:0009986,GO:0014069,GO:0016021,GO:0016055,GO:0030279,GO:0030425,GO:0030971,GO:0031594,GO:0034185,GO:0042475,GO:0042733,GO:0042803,GO:0043025,GO:0044853,GO:0048813,GO:0050731,GO:0050771,GO:0050808,GO:0051124,GO:0060173,GO:0071340,GO:0090090,GO:0097060,GO:0097104,GO:0097105,GO:0097110,GO:0150094,GO:1901631,GO:…	kidney development|hair follicle development|calcium ion binding|protein binding|plasma membrane|endocytosis|dorsal/ventral pattern formation|proximal/distal pattern formation|cell surface|postsynaptic density|integral component of membrane|Wnt signaling pathway|negative regulation of ossification|dendrite|receptor tyrosine kinase binding|neuromuscular junction|apolipoprotein binding|odontogenesi…
BCL2L11	120.9810398	0.319370363	2.227950894	1.637552868	0.711541485	0.02588379	0.177831928	Up	0.661561006	0.764695175	10018	BCL2 like 11	GO:0001701,GO:0001782,GO:0001783,GO:0001822,GO:0001844,GO:0002262,GO:0005515,GO:0005739,GO:0005741,GO:0005829,GO:0006915,GO:0007127,GO:0007160,GO:0007283,GO:0007420,GO:0008017,GO:0008584,GO:0008630,GO:0012505,GO:0019898,GO:0019901,GO:0030879,GO:0031334,GO:0034263,GO:0034976,GO:0035148,GO:0042475,GO:0042981,GO:0043029,GO:0043065,GO:0043280,GO:0043525,GO:0043583,GO:0045787,GO:0046620,GO:0048066,GO:…	in utero embryonic development|B cell homeostasis|B cell apoptotic process|kidney development|protein insertion into mitochondrial membrane involved in apoptotic signaling pathway|myeloid cell homeostasis|protein binding|mitochondrion|mitochondrial outer membrane|cytosol|apoptotic process|meiosis I|cell-matrix adhesion|spermatogenesis|brain development|microtubule binding|male gonad development|i…	hsa01521,hsa04068,hsa04151,hsa04210,hsa04215,hsa04932,hsa05169,hsa05200,hsa05206,hsa05210	EGFR tyrosine kinase inhibitor resistance|FoxO signaling pathway|PI3K-Akt signaling pathway|Apoptosis|Apoptosis - multiple species|Non-alcoholic fatty liver disease|Epstein-Barr virus infection|Pathways in cancer|MicroRNAs in cancer|Colorectal cancer
BMF	137.1871612	0.322680189	2.204643188	1.637386244	0.71139468	0.027479143	0.18559745	Up	1.037127175	1.7039571	90427	Bcl2 modifying factor	GO:0001669,GO:0001844,GO:0005515,GO:0005741,GO:0005829,GO:0005886,GO:0010507,GO:0016459,GO:0031334,GO:0034644,GO:0043065,GO:0043276,GO:0090200,GO:2001244	acrosomal vesicle|protein insertion into mitochondrial membrane involved in apoptotic signaling pathway|protein binding|mitochondrial outer membrane|cytosol|plasma membrane|negative regulation of autophagy|myosin complex|positive regulation of protein-containing complex assembly|cellular response to UV|positive regulation of apoptotic process|anoikis|positive regulation of release of cytochrome c…	hsa05206	MicroRNAs in cancer
CIART	54.14809914	0.288538225	2.451097241	1.632672295	0.707235247	0.014242147	0.120799303	Up	1.425664971	2.246782674	148523	circadian associated repressor of transcription	GO:0000978,GO:0005515,GO:0005634,GO:0016605,GO:0032922,GO:0045475,GO:0045892,GO:0070888	RNA polymerase II cis-regulatory region sequence-specific DNA binding|protein binding|nucleus|PML body|circadian regulation of gene expression|locomotor rhythm|negative regulation of transcription, DNA-templated|E-box binding
ADGRB2	119.917209	0.210506335	3.354940927	1.631542219	0.70623632	0.000793819	0.01515621	Up	0.815205878	1.28132315	576	adhesion G protein-coupled receptor B2	GO:0004930,GO:0005515,GO:0005886,GO:0005887,GO:0007166,GO:0007186,GO:0007189,GO:0007422,GO:0016021,GO:0016525,GO:0033173	G protein-coupled receptor activity|protein binding|plasma membrane|integral component of plasma membrane|cell surface receptor signaling pathway|G protein-coupled receptor signaling pathway|adenylate cyclase-activating G protein-coupled receptor signaling pathway|peripheral nervous system development|integral component of membrane|negative regulation of angiogenesis|calcineurin-NFAT signaling ca…
SLC26A11	231.0385334	0.17047655	4.113102362	1.625842492	0.701187499	3.90E-05	0.00141537	Up	2.749619926	4.197547049	284129	solute carrier family 26 member 11	GO:0005515,GO:0005654,GO:0005765,GO:0005783,GO:0005794,GO:0005886,GO:0005887,GO:0006811,GO:0008271,GO:0008272,GO:0008509,GO:0015116,GO:0015301,GO:0016021,GO:0043231,GO:0070062,GO:1902358	protein binding|nucleoplasm|lysosomal membrane|endoplasmic reticulum|Golgi apparatus|plasma membrane|integral component of plasma membrane|ion transport|secondary active sulfate transmembrane transporter activity|sulfate transport|anion transmembrane transporter activity|sulfate transmembrane transporter activity|anion:anion antiporter activity|integral component of membrane|intracellular membran…
PCDHGB3	68.44119537	0.29749587	2.356003135	1.625519883	0.700901203	0.018472762	0.143737426	Up	0.513276711	0.868546106	56102	protocadherin gamma subfamily B, 3	GO:0005509,GO:0005887,GO:0007155,GO:0007156	calcium ion binding|integral component of plasma membrane|cell adhesion|homophilic cell adhesion via plasma membrane adhesion molecules
CHEK2	75.79418286	0.256215926	2.724743325	1.622392215	0.698122635	0.006435149	0.071532895	Up	1.083110733	1.544561592	11200	checkpoint kinase 2	GO:0000077,GO:0000086,GO:0000781,GO:0001934,GO:0004674,GO:0005515,GO:0005524,GO:0005634,GO:0005654,GO:0005737,GO:0005794,GO:0006302,GO:0006355,GO:0006468,GO:0006974,GO:0006975,GO:0006977,GO:0006978,GO:0008630,GO:0016301,GO:0016605,GO:0018105,GO:0019901,GO:0031625,GO:0035690,GO:0042176,GO:0042770,GO:0042771,GO:0042802,GO:0042803,GO:0044257,GO:0044773,GO:0045893,GO:0046777,GO:0046872,GO:0050821,GO:…	DNA damage checkpoint|G2/M transition of mitotic cell cycle|chromosome, telomeric region|positive regulation of protein phosphorylation|protein serine/threonine kinase activity|protein binding|ATP binding|nucleus|nucleoplasm|cytoplasm|Golgi apparatus|double-strand break repair|regulation of transcription, DNA-templated|protein phosphorylation|cellular response to DNA damage stimulus|DNA damage in…	hsa04110,hsa04115,hsa04218,hsa05166	Cell cycle|p53 signaling pathway|Cellular senescence|Human T-cell leukemia virus 1 infection
ASAP3	752.3163031	0.138739051	4.991850135	1.616153858	0.69256455	5.98E-07	3.99E-05	Up	6.871671849	12.022742	55616	ArfGAP with SH3 domain, ankyrin repeat and PH domain 3	GO:0001726,GO:0005096,GO:0005515,GO:0005654,GO:0005829,GO:0005925,GO:0016477,GO:0043231,GO:0043547,GO:0046872,GO:0051492	ruffle|GTPase activator activity|protein binding|nucleoplasm|cytosol|focal adhesion|cell migration|intracellular membrane-bounded organelle|positive regulation of GTPase activity|metal ion binding|regulation of stress fiber assembly	hsa04144,hsa04666	Endocytosis|Fc gamma R-mediated phagocytosis
ZC3H12C	159.8762867	0.193533138	3.566549216	1.613558027	0.690245461	0.000361713	0.008298643	Up	0.502559076	0.80855552	85463	zinc finger CCCH-type containing 12C	GO:0003674,GO:0003729,GO:0004521,GO:0005515,GO:0005575,GO:0005634,GO:0008150,GO:0036464,GO:0046872,GO:0090502	molecular_function|mRNA binding|endoribonuclease activity|protein binding|cellular_component|nucleus|biological_process|cytoplasmic ribonucleoprotein granule|metal ion binding|RNA phosphodiester bond hydrolysis, endonucleolytic
NRP2	3000.284126	0.204574538	3.372742173	1.613257991	0.689977172	0.000744236	0.014346534	Up	7.114602215	9.11567419	8828	neuropilin 2	GO:0001525,GO:0001938,GO:0002116,GO:0003148,GO:0005021,GO:0005515,GO:0005576,GO:0005886,GO:0007155,GO:0007411,GO:0008201,GO:0010595,GO:0016020,GO:0016021,GO:0016032,GO:0017154,GO:0019838,GO:0019955,GO:0021612,GO:0021649,GO:0021675,GO:0021828,GO:0030424,GO:0036486,GO:0038023,GO:0038084,GO:0046872,GO:0048010,GO:0048846,GO:0050919,GO:0061549,GO:0061551,GO:0097374,GO:0097490,GO:0097491,GO:0098978,GO:…	angiogenesis|positive regulation of endothelial cell proliferation|semaphorin receptor complex|outflow tract septum morphogenesis|vascular endothelial growth factor-activated receptor activity|protein binding|extracellular region|plasma membrane|cell adhesion|axon guidance|heparin binding|positive regulation of endothelial cell migration|membrane|integral component of membrane|viral process|semap…
ERG28	461.821116	0.154774322	4.430684911	1.608544952	0.685756253	9.39E-06	0.000422704	Up	7.912799052	15.2279815	11161	ergosterol biosynthesis 28 homolog	GO:0003674,GO:0005515,GO:0005783,GO:0005789,GO:0008150,GO:0016021,GO:0016126,GO:0030133,GO:0030674,GO:0042802	molecular_function|protein binding|endoplasmic reticulum|endoplasmic reticulum membrane|biological_process|integral component of membrane|sterol biosynthetic process|transport vesicle|protein-macromolecule adaptor activity|identical protein binding
PDP2	263.434676	0.157657695	4.349246077	1.608473437	0.685692111	1.37E-05	0.000579335	Up	1.424407327	2.565486497	57546	pyruvate dehyrogenase phosphatase catalytic subunit 2	GO:0004724,GO:0004741,GO:0005739,GO:0005759,GO:0006470,GO:0010510,GO:0046872,GO:1904184	magnesium-dependent protein serine/threonine phosphatase activity|[pyruvate dehydrogenase (lipoamide)] phosphatase activity|mitochondrion|mitochondrial matrix|protein dephosphorylation|regulation of acetyl-CoA biosynthetic process from pyruvate|metal ion binding|positive regulation of pyruvate dehydrogenase activity
SEC61A2	116.4115582	0.241959852	2.829456798	1.607272947	0.684614949	0.004662709	0.057090655	Up	1.293607901	2.61392924	55176	SEC61 translocon subunit alpha 2	GO:0003674,GO:0005048,GO:0005784,GO:0005829,GO:0006616,GO:0008150,GO:0008320,GO:0016021,GO:0031204,GO:0043022	molecular_function|signal sequence binding|Sec61 translocon complex|cytosol|SRP-dependent cotranslational protein targeting to membrane, translocation|biological_process|protein transmembrane transporter activity|integral component of membrane|posttranslational protein targeting to membrane, translocation|ribosome binding	hsa03060,hsa04141,hsa04145,hsa05110	Protein export|Protein processing in endoplasmic reticulum|Phagosome|Vibrio cholerae infection
GALT	79.32422792	0.30309324	2.254921513	1.605977264	0.683451468	0.024138256	0.17021249	Up	2.298844171	3.061582891	2592	galactose-1-phosphate uridylyltransferase	GO:0005515,GO:0005737,GO:0005794,GO:0005829,GO:0006011,GO:0006012,GO:0006258,GO:0008108,GO:0008270,GO:0019388,GO:0033499	protein binding|cytoplasm|Golgi apparatus|cytosol|UDP-glucose metabolic process|galactose metabolic process|UDP-glucose catabolic process|UDP-glucose:hexose-1-phosphate uridylyltransferase activity|zinc ion binding|galactose catabolic process|galactose catabolic process via UDP-galactose	hsa00052,hsa00520,hsa04917	Galactose metabolism|Amino sugar and nucleotide sugar metabolism|Prolactin signaling pathway
LPIN1	2001.988113	0.111399455	6.117089079	1.603740132	0.681440388	9.53E-10	1.50E-07	Up	12.2643111	22.01157735	23175	lipin 1	GO:0003713,GO:0005515,GO:0005634,GO:0005635,GO:0005654,GO:0005737,GO:0005741,GO:0005789,GO:0005829,GO:0006642,GO:0006646,GO:0006656,GO:0007077,GO:0008195,GO:0009062,GO:0016311,GO:0019432,GO:0031100,GO:0031965,GO:0032869,GO:0044255,GO:0045944,GO:0120162	transcription coactivator activity|protein binding|nucleus|nuclear envelope|nucleoplasm|cytoplasm|mitochondrial outer membrane|endoplasmic reticulum membrane|cytosol|triglyceride mobilization|phosphatidylethanolamine biosynthetic process|phosphatidylcholine biosynthetic process|mitotic nuclear envelope disassembly|phosphatidate phosphatase activity|fatty acid catabolic process|dephosphorylation|t…	hsa00561,hsa00564,hsa04150	Glycerolipid metabolism|Glycerophospholipid metabolism|mTOR signaling pathway
IFITM10	716.8467513	0.175272828	3.885144405	1.603206484	0.680960249	0.000102269	0.003111426	Up	6.870801163	11.37347779	402778	interferon induced transmembrane protein 10	GO:0005886,GO:0016021	plasma membrane|integral component of membrane
KIF23	121.7904186	0.320084666	2.123847799	1.601930006	0.679811113	0.033682873	0.212817969	Up	1.531283804	3.140601971	9493	kinesin family member 23	GO:0000022,GO:0000281,GO:0003777,GO:0005515,GO:0005524,GO:0005634,GO:0005654,GO:0005813,GO:0005819,GO:0005829,GO:0005871,GO:0005874,GO:0005925,GO:0006890,GO:0007018,GO:0008017,GO:0016887,GO:0019886,GO:0030496,GO:0032467,GO:0051256,GO:0072686,GO:0090543,GO:0097149	mitotic spindle elongation|mitotic cytokinesis|microtubule motor activity|protein binding|ATP binding|nucleus|nucleoplasm|centrosome|spindle|cytosol|kinesin complex|microtubule|focal adhesion|retrograde vesicle-mediated transport, Golgi to endoplasmic reticulum|microtubule-based movement|microtubule binding|ATPase activity|antigen processing and presentation of exogenous peptide antigen via MHC c…	hsa05206	MicroRNAs in cancer
KCNAB2	114.8085855	0.249326845	2.715971623	1.598994123	0.677164636	0.006608158	0.072992244	Up	0.949591745	1.150591665	8514	potassium voltage-gated channel subfamily A regulatory beta subunit 2	GO:0004033,GO:0005249,GO:0005515,GO:0005829,GO:0005874,GO:0005886,GO:0008076,GO:0015459,GO:0016020,GO:0031234,GO:0035579,GO:0043312,GO:0044224,GO:0044325,GO:0045202,GO:0055114,GO:0070821,GO:0070995,GO:0071805,GO:0098900,GO:1901379,GO:1990031,GO:2000008	aldo-keto reductase (NADP) activity|voltage-gated potassium channel activity|protein binding|cytosol|microtubule|plasma membrane|voltage-gated potassium channel complex|potassium channel regulator activity|membrane|extrinsic component of cytoplasmic side of plasma membrane|specific granule membrane|neutrophil degranulation|juxtaparanode region of axon|ion channel binding|synapse|oxidation-reducti…
ARL4C	858.5998719	0.300182392	2.254856752	1.59866571	0.676868294	0.024142322	0.17021249	Up	5.565597066	12.77182374	10123	ADP ribosylation factor like GTPase 4C	GO:0003924,GO:0005515,GO:0005525,GO:0005634,GO:0005737,GO:0005829,GO:0005886,GO:0006886,GO:0016192,GO:0030175,GO:0032456,GO:0043014	GTPase activity|protein binding|GTP binding|nucleus|cytoplasm|cytosol|plasma membrane|intracellular protein transport|vesicle-mediated transport|filopodium|endocytic recycling|alpha-tubulin binding
FAM171B	334.9525933	0.193466263	3.48940267	1.596687185	0.675081695	0.000484101	0.010312021	Up	2.809112662	4.502786576	165215	family with sequence similarity 171 member B	GO:0016021	integral component of membrane
TMEM205	127.9269221	0.193740335	3.482694174	1.596307221	0.674738336	0.000496395	0.010525832	Up	3.383862919	5.24979656	374882	transmembrane protein 205	GO:0003674,GO:0005515,GO:0005575,GO:0008150,GO:0016021	molecular_function|protein binding|cellular_component|biological_process|integral component of membrane
CCNG2	706.0652018	0.139107107	4.832594417	1.593554355	0.672248229	1.35E-06	7.87E-05	Up	9.079639402	15.09039496	901	cyclin G2	GO:0000079,GO:0000307,GO:0005634,GO:0005737,GO:0016538,GO:0044772,GO:0051301	regulation of cyclin-dependent protein serine/threonine kinase activity|cyclin-dependent protein kinase holoenzyme complex|nucleus|cytoplasm|cyclin-dependent protein serine/threonine kinase regulator activity|mitotic cell cycle phase transition|cell division	hsa04068,hsa04115	FoxO signaling pathway|p53 signaling pathway
VILL	66.78763983	0.265155715	2.530854229	1.592253961	0.671070461	0.011378513	0.104764661	Up	0.871343151	1.368935351	50853	villin like	GO:0005200,GO:0005546,GO:0005737,GO:0008154,GO:0015629,GO:0051014,GO:0051015,GO:0051016	structural constituent of cytoskeleton|phosphatidylinositol-4,5-bisphosphate binding|cytoplasm|actin polymerization or depolymerization|actin cytoskeleton|actin filament severing|actin filament binding|barbed-end actin filament capping
LBHD1	61.73493353	0.29076625	2.303394117	1.590796474	0.66974927	0.021256678	0.157483968	Up	1.635644394	2.461868336	79081	LBH domain containing 1	GO:0005634,GO:0045893	nucleus|positive regulation of transcription, DNA-templated
GRIP2	87.36137125	0.317719117	2.100904382	1.588315466	0.667497485	0.035649361	0.219785376	Up	0.239761888	0.490300005	80852	glutamate receptor interacting protein 2	GO:0005829,GO:0005886,GO:0030159,GO:0098887	cytosol|plasma membrane|signaling receptor complex adaptor activity|neurotransmitter receptor transport, endosome to postsynaptic membrane
TBC1D4	517.3423633	0.295124604	2.260911794	1.588043794	0.667250699	0.02376472	0.168911758	Up	1.559253887	3.273571407	9882	TBC1 domain family member 4	GO:0005096,GO:0005515,GO:0005829,GO:0006886,GO:0016192,GO:0031339,GO:0031982,GO:0032869,GO:0090630	GTPase activator activity|protein binding|cytosol|intracellular protein transport|vesicle-mediated transport|negative regulation of vesicle fusion|vesicle|cellular response to insulin stimulus|activation of GTPase activity	hsa04919,hsa04931	Thyroid hormone signaling pathway|Insulin resistance
PRDX2	786.6723546	0.151047412	4.416565266	1.587889755	0.667110752	1.00E-05	0.000444127	Up	33.87354283	55.96166889	7001	peroxiredoxin 2	GO:0000187,GO:0002536,GO:0005515,GO:0005737,GO:0005829,GO:0006979,GO:0008379,GO:0010310,GO:0016209,GO:0019430,GO:0030194,GO:0031665,GO:0032088,GO:0032496,GO:0033554,GO:0034599,GO:0042098,GO:0042744,GO:0042981,GO:0043066,GO:0045321,GO:0045454,GO:0045581,GO:0048538,GO:0048872,GO:0055114,GO:0070062,GO:2001240	activation of MAPK activity|respiratory burst involved in inflammatory response|protein binding|cytoplasm|cytosol|response to oxidative stress|thioredoxin peroxidase activity|regulation of hydrogen peroxide metabolic process|antioxidant activity|removal of superoxide radicals|positive regulation of blood coagulation|negative regulation of lipopolysaccharide-mediated signaling pathway|negative reg…
DOLK	218.0241467	0.186637641	3.57013404	1.587021196	0.666321397	0.000356799	0.008212823	Up	4.63421312	7.727105116	22845	dolichol kinase	GO:0004168,GO:0005515,GO:0005789,GO:0006489,GO:0016310,GO:0030176,GO:0043048	dolichol kinase activity|protein binding|endoplasmic reticulum membrane|dolichyl diphosphate biosynthetic process|phosphorylation|integral component of endoplasmic reticulum membrane|dolichyl monophosphate biosynthetic process	hsa00510	N-Glycan biosynthesis
LTB4R	199.0029427	0.210497495	3.164973168	1.586908477	0.666218924	0.001550973	0.024660679	Up	1.852741743	2.317755638	1241	leukotriene B4 receptor	GO:0000166,GO:0001632,GO:0004974,GO:0005886,GO:0005887,GO:0006936,GO:0006954,GO:0006955,GO:0007186,GO:0007200,GO:0007218,GO:0008528,GO:0045121,GO:0061737	nucleotide binding|leukotriene B4 receptor activity|leukotriene receptor activity|plasma membrane|integral component of plasma membrane|muscle contraction|inflammatory response|immune response|G protein-coupled receptor signaling pathway|phospholipase C-activating G protein-coupled receptor signaling pathway|neuropeptide signaling pathway|G protein-coupled peptide receptor activity|membrane raft|…	hsa04080	Neuroactive ligand-receptor interaction
LRRK2	153.862204	0.183316158	3.632503663	1.586553988	0.665896615	0.000280685	0.006837204	Up	0.650377366	0.996092679	120892	leucine rich repeat kinase 2	GO:0000139,GO:0000149,GO:0000165,GO:0000186,GO:0000187,GO:0000287,GO:0001933,GO:0001934,GO:0003779,GO:0003924,GO:0004672,GO:0004674,GO:0004708,GO:0004722,GO:0005096,GO:0005515,GO:0005524,GO:0005525,GO:0005615,GO:0005737,GO:0005739,GO:0005741,GO:0005743,GO:0005759,GO:0005764,GO:0005768,GO:0005783,GO:0005789,GO:0005794,GO:0005798,GO:0005802,GO:0005829,GO:0005886,GO:0005902,GO:0006468,GO:0006470,GO:…	Golgi membrane|SNARE binding|MAPK cascade|activation of MAPKK activity|activation of MAPK activity|magnesium ion binding|negative regulation of protein phosphorylation|positive regulation of protein phosphorylation|actin binding|GTPase activity|protein kinase activity|protein serine/threonine kinase activity|MAP kinase kinase activity|protein serine/threonine phosphatase activity|GTPase activator…	hsa05012,hsa05022	Parkinson disease|Pathways of neurodegeneration - multiple diseases
TSNARE1	99.26729767	0.236723331	2.789474796	1.580448215	0.660333764	0.005279361	0.06214016	Up	0.381187003	0.509733993	203062	t-SNARE domain containing 1	GO:0000149,GO:0005484,GO:0006886,GO:0006906,GO:0012505,GO:0016021,GO:0031201,GO:0048278	SNARE binding|SNAP receptor activity|intracellular protein transport|vesicle fusion|endomembrane system|integral component of membrane|SNARE complex|vesicle docking
CCDC191	73.15706486	0.27852896	2.370266553	1.580288407	0.660187878	0.017775265	0.139718935	Up	0.373775034	0.753797345	57577	coiled-coil domain containing 191
ZNF174	145.2044483	0.184862261	3.570931539	1.580225534	0.660130478	0.000355714	0.008208333	Up	2.389871209	3.789766842	7727	zinc finger protein 174	GO:0000122,GO:0000785,GO:0000976,GO:0000978,GO:0000981,GO:0003700,GO:0005634,GO:0005654,GO:0005829,GO:0005886,GO:0006357,GO:0015629,GO:0042803,GO:0043565,GO:0045892,GO:0046872,GO:1990837	negative regulation of transcription by RNA polymerase II|chromatin|transcription regulatory region sequence-specific DNA binding|RNA polymerase II cis-regulatory region sequence-specific DNA binding|DNA-binding transcription factor activity, RNA polymerase II-specific|DNA-binding transcription factor activity|nucleus|nucleoplasm|cytosol|plasma membrane|regulation of transcription by RNA polymera…
AKR1B1	1382.819449	0.196342505	3.349165375	1.577438238	0.65758352	0.000810554	0.01543361	Up	31.48771496	46.99488995	231	aldo-keto reductase family 1 member B	GO:0001523,GO:0001758,GO:0001894,GO:0002070,GO:0003091,GO:0004032,GO:0005515,GO:0005615,GO:0005654,GO:0005829,GO:0005975,GO:0006061,GO:0006700,GO:0009055,GO:0009414,GO:0018931,GO:0022900,GO:0031098,GO:0032838,GO:0033010,GO:0035809,GO:0042415,GO:0042572,GO:0042629,GO:0043066,GO:0043220,GO:0043795,GO:0044597,GO:0044598,GO:0046370,GO:0046427,GO:0047655,GO:0048471,GO:0048661,GO:0052650,GO:0055114,GO:…	retinoid metabolic process|retinal dehydrogenase activity|tissue homeostasis|epithelial cell maturation|renal water homeostasis|alditol:NADP+ 1-oxidoreductase activity|protein binding|extracellular space|nucleoplasm|cytosol|carbohydrate metabolic process|sorbitol biosynthetic process|C21-steroid hormone biosynthetic process|electron transfer activity|response to water deprivation|naphthalene meta…	hsa00040,hsa00051,hsa00052,hsa00561,hsa00790	Pentose and glucuronate interconversions|Fructose and mannose metabolism|Galactose metabolism|Glycerolipid metabolism|Folate biosynthesis
EPDR1	1800.115591	0.148441747	4.420916796	1.575979328	0.656248611	9.83E-06	0.000438048	Up	25.46211346	45.49725354	54749	ependymin related 1	GO:0005509,GO:0005515,GO:0005543,GO:0005576,GO:0005764,GO:0007160,GO:0042802,GO:0043202,GO:1905573,GO:1990764	calcium ion binding|protein binding|phospholipid binding|extracellular region|lysosome|cell-matrix adhesion|identical protein binding|lysosomal lumen|ganglioside GM1 binding|myofibroblast contraction
GSTM2	135.1866364	0.209290072	3.134559477	1.575742918	0.656032178	0.001721124	0.026704129	Up	2.908126478	5.138207005	2946	glutathione S-transferase mu 2	GO:0004364,GO:0004602,GO:0005102,GO:0005504,GO:0005515,GO:0005737,GO:0005829,GO:0006749,GO:0010880,GO:0010881,GO:0014809,GO:0016529,GO:0018916,GO:0019899,GO:0042178,GO:0042803,GO:0043295,GO:0043651,GO:0045171,GO:0051122,GO:0055119,GO:0060315,GO:0060316,GO:0070062,GO:0070458,GO:0071313,GO:0098869,GO:1901687	glutathione transferase activity|glutathione peroxidase activity|signaling receptor binding|fatty acid binding|protein binding|cytoplasm|cytosol|glutathione metabolic process|regulation of release of sequestered calcium ion into cytosol by sarcoplasmic reticulum|regulation of cardiac muscle contraction by regulation of the release of sequestered calcium ion|regulation of skeletal muscle contracti…	hsa00480,hsa00980,hsa00982,hsa00983,hsa01524,hsa05200,hsa05204,hsa05225,hsa05418	Glutathione metabolism|Metabolism of xenobiotics by cytochrome P450|Drug metabolism - cytochrome P450|Drug metabolism - other enzymes|Platinum drug resistance|Pathways in cancer|Chemical carcinogenesis|Hepatocellular carcinoma|Fluid shear stress and atherosclerosis
TM7SF2	198.6873156	0.26923615	2.42340985	1.571856525	0.652469539	0.015375569	0.127233865	Up	5.908122478	9.31228229	7108	transmembrane 7 superfamily member 2	GO:0005515,GO:0005637,GO:0005783,GO:0005789,GO:0005887,GO:0006695,GO:0016126,GO:0016627,GO:0030176,GO:0043231,GO:0043235,GO:0045540,GO:0050613,GO:0050661,GO:0055114	protein binding|nuclear inner membrane|endoplasmic reticulum|endoplasmic reticulum membrane|integral component of plasma membrane|cholesterol biosynthetic process|sterol biosynthetic process|oxidoreductase activity, acting on the CH-CH group of donors|integral component of endoplasmic reticulum membrane|intracellular membrane-bounded organelle|receptor complex|regulation of cholesterol biosynthet…	hsa00100	Steroid biosynthesis
ZWINT	57.58845556	0.282544913	2.303566414	1.570104924	0.650860972	0.021246995	0.157483968	Up	1.075898285	2.077665873	11130	ZW10 interacting kinetochore protein	GO:0000070,GO:0000776,GO:0000777,GO:0005515,GO:0005654,GO:0005737,GO:0005829,GO:0007093,GO:0007094,GO:0016604,GO:0030425,GO:0047485,GO:0051301,GO:0051649	mitotic sister chromatid segregation|kinetochore|condensed chromosome kinetochore|protein binding|nucleoplasm|cytoplasm|cytosol|mitotic cell cycle checkpoint|mitotic spindle assembly checkpoint|nuclear body|dendrite|protein N-terminus binding|cell division|establishment of localization in cell
COQ8A	95.21427149	0.255517369	2.543678546	1.569118218	0.64995405	0.010969198	0.102410892	Up	1.032602783	2.012152883	56997	coenzyme Q8A	GO:0004672,GO:0005515,GO:0005524,GO:0005739,GO:0006468,GO:0006744,GO:0016021,GO:0016301,GO:0016310,GO:0031314,GO:0043531	protein kinase activity|protein binding|ATP binding|mitochondrion|protein phosphorylation|ubiquinone biosynthetic process|integral component of membrane|kinase activity|phosphorylation|extrinsic component of mitochondrial inner membrane|ADP binding
PRR5L	706.0812898	0.219942334	2.95420758	1.568902077	0.649755309	0.003134731	0.042183228	Up	5.577915646	10.87450808	79899	proline rich 5 like	GO:0001933,GO:0001934,GO:0005515,GO:0009968,GO:0010762,GO:0014068,GO:0031625,GO:0031932,GO:0034599,GO:0038203,GO:0061014,GO:0090316	negative regulation of protein phosphorylation|positive regulation of protein phosphorylation|protein binding|negative regulation of signal transduction|regulation of fibroblast migration|positive regulation of phosphatidylinositol 3-kinase signaling|ubiquitin protein ligase binding|TORC2 complex|cellular response to oxidative stress|TORC2 signaling|positive regulation of mRNA catabolic process|p…
MYLIP	217.229849	0.283084733	2.294519096	1.568671567	0.649543327	0.021760699	0.159529067	Up	3.603511638	5.76692008	29116	myosin regulatory light chain interacting protein	GO:0000209,GO:0004842,GO:0005515,GO:0005829,GO:0005856,GO:0005886,GO:0006511,GO:0007399,GO:0008092,GO:0010977,GO:0010989,GO:0016567,GO:0031648,GO:0032802,GO:0032803,GO:0042632,GO:0045732,GO:0046872,GO:0061630	protein polyubiquitination|ubiquitin-protein transferase activity|protein binding|cytosol|cytoskeleton|plasma membrane|ubiquitin-dependent protein catabolic process|nervous system development|cytoskeletal protein binding|negative regulation of neuron projection development|negative regulation of low-density lipoprotein particle clearance|protein ubiquitination|protein destabilization|low-density …	hsa04979	Cholesterol metabolism
NPC2	980.9937959	0.114880278	5.641160286	1.567057441	0.648058063	1.69E-08	1.86E-06	Up	27.96525071	52.31709657	10577	NPC intracellular cholesterol transporter 2	GO:0005515,GO:0005576,GO:0005615,GO:0005764,GO:0005783,GO:0008203,GO:0009615,GO:0015485,GO:0015914,GO:0015918,GO:0019747,GO:0019899,GO:0030301,GO:0032366,GO:0032367,GO:0032934,GO:0033344,GO:0034383,GO:0035578,GO:0042632,GO:0043202,GO:0043312,GO:0046836,GO:0070062,GO:0120009,GO:0120020	protein binding|extracellular region|extracellular space|lysosome|endoplasmic reticulum|cholesterol metabolic process|response to virus|cholesterol binding|phospholipid transport|sterol transport|regulation of isoprenoid metabolic process|enzyme binding|cholesterol transport|intracellular sterol transport|intracellular cholesterol transport|sterol binding|cholesterol efflux|low-density lipoprotei…	hsa04142,hsa04979	Lysosome|Cholesterol metabolism
TM4SF1	739.0000696	0.230321412	2.810244814	1.566190338	0.647259553	0.004950383	0.059621866	Up	19.14388825	35.54398066	4071	transmembrane 4 L six family member 1	GO:0003674,GO:0005515,GO:0005887,GO:0008150,GO:0016021	molecular_function|protein binding|integral component of plasma membrane|biological_process|integral component of membrane
FDPS	3172.365156	0.131071117	4.920030255	1.563602569	0.64487386	8.65E-07	5.45E-05	Up	78.76445626	147.3922831	2224	farnesyl diphosphate synthase	GO:0003723,GO:0004161,GO:0004337,GO:0005515,GO:0005654,GO:0005737,GO:0005829,GO:0006695,GO:0016032,GO:0033384,GO:0045337,GO:0045540,GO:0046872	RNA binding|dimethylallyltranstransferase activity|geranyltranstransferase activity|protein binding|nucleoplasm|cytoplasm|cytosol|cholesterol biosynthetic process|viral process|geranyl diphosphate biosynthetic process|farnesyl diphosphate biosynthetic process|regulation of cholesterol biosynthetic process|metal ion binding	hsa00900,hsa05164,hsa05166	Terpenoid backbone biosynthesis|Influenza A|Human T-cell leukemia virus 1 infection
PLEKHA2	407.2702783	0.150962796	4.270169794	1.563345633	0.644636773	1.95E-05	0.000785506	Up	2.772507119	5.375607318	59339	pleckstrin homology domain containing A2	GO:0001954,GO:0001968,GO:0005515,GO:0005634,GO:0005737,GO:0005886,GO:0006661,GO:0008289,GO:0016020,GO:0030165,GO:0032991,GO:0043236,GO:0043325	positive regulation of cell-matrix adhesion|fibronectin binding|protein binding|nucleus|cytoplasm|plasma membrane|phosphatidylinositol biosynthetic process|lipid binding|membrane|PDZ domain binding|protein-containing complex|laminin binding|phosphatidylinositol-3,4-bisphosphate binding
MOV10	287.918749	0.21523705	2.99435485	1.563193207	0.644496103	0.002750259	0.038489872	Up	1.924439985	3.455776866	4343	Mov10 RISC complex RNA helicase	GO:0000932,GO:0003723,GO:0005515,GO:0005524,GO:0005615,GO:0005634,GO:0005829,GO:0007223,GO:0010494,GO:0010526,GO:0010628,GO:0010629,GO:0016032,GO:0032574,GO:0035194,GO:0035195,GO:0035279,GO:0036464,GO:0043186,GO:0045652,GO:0051607,GO:0061014,GO:0061158,GO:0150011	P-body|RNA binding|protein binding|ATP binding|extracellular space|nucleus|cytosol|Wnt signaling pathway, calcium modulating pathway|cytoplasmic stress granule|negative regulation of transposition, RNA-mediated|positive regulation of gene expression|negative regulation of gene expression|viral process|5'-3' RNA helicase activity|post-transcriptional gene silencing by RNA|gene silencing by miRNA|m…
PEG10	250.3967051	0.220137594	2.92278658	1.562022469	0.643415207	0.003469142	0.045932492	Up	1.401474838	2.661416925	23089	paternally expressed 10	GO:0003677,GO:0003723,GO:0005515,GO:0005654,GO:0005737,GO:0005829,GO:0006915,GO:0008270,GO:0030154,GO:0030512	DNA binding|RNA binding|protein binding|nucleoplasm|cytoplasm|cytosol|apoptotic process|zinc ion binding|cell differentiation|negative regulation of transforming growth factor beta receptor signaling pathway
EGFL7	87.05734518	0.302786394	2.111851639	1.557724329	0.639439941	0.034699177	0.216520713	Up	1.044328034	1.54641215	51162	EGF like domain multiple 7	GO:0001525,GO:0001568,GO:0001570,GO:0001938,GO:0005102,GO:0005509,GO:0005515,GO:0005576,GO:0005615,GO:0007155,GO:0009986,GO:0045746,GO:0048856,GO:0062023	angiogenesis|blood vessel development|vasculogenesis|positive regulation of endothelial cell proliferation|signaling receptor binding|calcium ion binding|protein binding|extracellular region|extracellular space|cell adhesion|cell surface|negative regulation of Notch signaling pathway|anatomical structure development|collagen-containing extracellular matrix
BAIAP2L1	138.1416317	0.260332269	2.455719101	1.557576395	0.639302926	0.014060301	0.119619402	Up	1.793065418	3.160575871	55971	BAR/IMD domain containing adaptor protein 2 like 1	GO:0003779,GO:0005515,GO:0005654,GO:0005829,GO:0005886,GO:0005912,GO:0007009,GO:0009617,GO:0015629,GO:0030838,GO:0046626,GO:0051017,GO:0051764,GO:0070062,GO:0070064,GO:0098609,GO:0098641,GO:2000251	actin binding|protein binding|nucleoplasm|cytosol|plasma membrane|adherens junction|plasma membrane organization|response to bacterium|actin cytoskeleton|positive regulation of actin filament polymerization|regulation of insulin receptor signaling pathway|actin filament bundle assembly|actin crosslink formation|extracellular exosome|proline-rich region binding|cell-cell adhesion|cadherin binding …	hsa05130	Pathogenic Escherichia coli infection
ISYNA1	66.55416345	0.288314664	2.200526343	1.552339393	0.634444013	0.027769573	0.187023664	Up	1.115869738	1.723883759	51477	inositol-3-phosphate synthase 1	GO:0004512,GO:0005515,GO:0005737,GO:0005829,GO:0006021,GO:0008654,GO:0043647	inositol-3-phosphate synthase activity|protein binding|cytoplasm|cytosol|inositol biosynthetic process|phospholipid biosynthetic process|inositol phosphate metabolic process	hsa00562	Inositol phosphate metabolism
CPT1A	508.4646371	0.138817703	4.558695673	1.550601175	0.632827663	5.15E-06	0.000246697	Up	3.308049614	5.18207352	1374	carnitine palmitoyltransferase 1A	GO:0001676,GO:0004095,GO:0005739,GO:0005741,GO:0006006,GO:0006631,GO:0006635,GO:0006641,GO:0006853,GO:0007623,GO:0009437,GO:0010883,GO:0014070,GO:0016020,GO:0019216,GO:0030855,GO:0031307,GO:0031667,GO:0032000,GO:0042493,GO:0042755,GO:0042802,GO:0043279,GO:0045471,GO:0046677,GO:0050796,GO:0071398,GO:0097421,GO:1904772,GO:1990698	long-chain fatty acid metabolic process|carnitine O-palmitoyltransferase activity|mitochondrion|mitochondrial outer membrane|glucose metabolic process|fatty acid metabolic process|fatty acid beta-oxidation|triglyceride metabolic process|carnitine shuttle|circadian rhythm|carnitine metabolic process|regulation of lipid storage|response to organic cyclic compound|membrane|regulation of lipid metabo…	hsa00071,hsa03320,hsa04152,hsa04714,hsa04920,hsa04922,hsa04931	Fatty acid degradation|PPAR signaling pathway|AMPK signaling pathway|Thermogenesis|Adipocytokine signaling pathway|Glucagon signaling pathway|Insulin resistance
UPF3B	147.8495481	0.202261087	3.118902116	1.5484583	0.630832532	0.001815263	0.02776459	Up	1.953275983	3.468477133	65109	UPF3B regulator of nonsense mediated mRNA decay	GO:0000184,GO:0000398,GO:0003723,GO:0003729,GO:0005515,GO:0005634,GO:0005654,GO:0005730,GO:0005737,GO:0005829,GO:0006405,GO:0006406,GO:0017056,GO:0031124,GO:0034451,GO:0035145,GO:0045727	nuclear-transcribed mRNA catabolic process, nonsense-mediated decay|mRNA splicing, via spliceosome|RNA binding|mRNA binding|protein binding|nucleus|nucleoplasm|nucleolus|cytoplasm|cytosol|RNA export from nucleus|mRNA export from nucleus|structural constituent of nuclear pore|mRNA 3'-end processing|centriolar satellite|exon-exon junction complex|positive regulation of translation	hsa03013,hsa03015	RNA transport|mRNA surveillance pathway
COL27A1	229.8937079	0.255014047	2.463791085	1.545743925	0.628301335	0.013747622	0.118163649	Up	0.760256705	1.562963923	85301	collagen type XXVII alpha 1 chain	GO:0003431,GO:0005201,GO:0005576,GO:0005583,GO:0005615,GO:0005788,GO:0030020,GO:0030198,GO:0031012,GO:0046872,GO:0062023	growth plate cartilage chondrocyte development|extracellular matrix structural constituent|extracellular region|fibrillar collagen trimer|extracellular space|endoplasmic reticulum lumen|extracellular matrix structural constituent conferring tensile strength|extracellular matrix organization|extracellular matrix|metal ion binding|collagen-containing extracellular matrix	hsa04974	Protein digestion and absorption
ALDH6A1	143.4795644	0.205739536	3.041872713	1.543102055	0.62583348	0.002351113	0.033991555	Up	1.157261104	1.650160525	4329	aldehyde dehydrogenase 6 family member A1	GO:0000062,GO:0003723,GO:0004491,GO:0005654,GO:0005739,GO:0005759,GO:0006210,GO:0006573,GO:0006574,GO:0009083,GO:0018478,GO:0019859,GO:0050873,GO:0055114	fatty-acyl-CoA binding|RNA binding|methylmalonate-semialdehyde dehydrogenase (acylating) activity|nucleoplasm|mitochondrion|mitochondrial matrix|thymine catabolic process|valine metabolic process|valine catabolic process|branched-chain amino acid catabolic process|malonate-semialdehyde dehydrogenase (acetylating) activity|thymine metabolic process|brown fat cell differentiation|oxidation-reductio…	hsa00280,hsa00410,hsa00562,hsa00640	Valine, leucine and isoleucine degradation|beta-Alanine metabolism|Inositol phosphate metabolism|Propanoate metabolism
NEK8	48.6581137	0.302874031	2.060680116	1.541277348	0.624126493	0.039333568	0.233647403	Up	0.551449312	0.859804015	284086	NIMA related kinase 8	GO:0004674,GO:0005515,GO:0005524,GO:0005634,GO:0005737,GO:0005813,GO:0005929,GO:0006468,GO:0007059,GO:0007368,GO:0007507,GO:0009887,GO:0035330,GO:0046872,GO:0097543,GO:0097546,GO:0106310,GO:0106311	protein serine/threonine kinase activity|protein binding|ATP binding|nucleus|cytoplasm|centrosome|cilium|protein phosphorylation|chromosome segregation|determination of left/right symmetry|heart development|animal organ morphogenesis|regulation of hippo signaling|metal ion binding|ciliary inversin compartment|ciliary base|protein serine kinase activity|protein threonine kinase activity
ANKZF1	257.314746	0.174348925	3.579575418	1.541243839	0.624095127	0.000344153	0.008000698	Up	4.342127551	6.626789847	55139	ankyrin repeat and zinc finger peptidyl tRNA hydrolase 1	GO:0005515,GO:0005737,GO:0016020,GO:0030433,GO:0046872,GO:0070301	protein binding|cytoplasm|membrane|ubiquitin-dependent ERAD pathway|metal ion binding|cellular response to hydrogen peroxide
HSPA1B	303.220063	0.1416314	4.405966652	1.541167029	0.624023227	1.05E-05	0.000460581	Up	4.467734951	8.726805795	3304	heat shock protein family A (Hsp70) member 1B	GO:0001618,GO:0001664,GO:0003723,GO:0005102,GO:0005515,GO:0005524,GO:0005576,GO:0005634,GO:0005654,GO:0005737,GO:0005739,GO:0005783,GO:0005813,GO:0005814,GO:0005829,GO:0005886,GO:0005925,GO:0006402,GO:0008180,GO:0008285,GO:0010628,GO:0010941,GO:0016192,GO:0016234,GO:0016235,GO:0016607,GO:0016887,GO:0019899,GO:0030308,GO:0031072,GO:0031396,GO:0031397,GO:0031625,GO:0031982,GO:0032436,GO:0032757,GO:…	virus receptor activity|G protein-coupled receptor binding|RNA binding|signaling receptor binding|protein binding|ATP binding|extracellular region|nucleus|nucleoplasm|cytoplasm|mitochondrion|endoplasmic reticulum|centrosome|centriole|cytosol|plasma membrane|focal adhesion|mRNA catabolic process|COP9 signalosome|negative regulation of cell population proliferation|positive regulation of gene expre…	hsa03040,hsa04010,hsa04141,hsa04144,hsa04213,hsa04612,hsa04915,hsa05020,hsa05134,hsa05145,hsa05162	Spliceosome|MAPK signaling pathway|Protein processing in endoplasmic reticulum|Endocytosis|Longevity regulating pathway - multiple species|Antigen processing and presentation|Estrogen signaling pathway|Prion disease|Legionellosis|Toxoplasmosis|Measles
TACC2	102.8701788	0.305324004	2.039620868	1.539802385	0.62274521	0.041388102	0.241016704	Up	0.421097772	0.397861035	10579	transforming acidic coiled-coil containing protein 2	GO:0000226,GO:0005654,GO:0005737,GO:0005815,GO:0005829,GO:0005886,GO:0007052,GO:0008283,GO:0021987,GO:0035257	microtubule cytoskeleton organization|nucleoplasm|cytoplasm|microtubule organizing center|cytosol|plasma membrane|mitotic spindle organization|cell population proliferation|cerebral cortex development|nuclear hormone receptor binding
GABBR1	240.4167001	0.209665137	2.967139418	1.539119973	0.622105693	0.003005846	0.041040798	Up	1.690766632	2.156483584	2550	gamma-aminobutyric acid type B receptor subunit 1	GO:0004888,GO:0004965,GO:0005515,GO:0005576,GO:0005737,GO:0005886,GO:0005887,GO:0007186,GO:0007193,GO:0007214,GO:0030425,GO:0038039,GO:0042734,GO:0045211,GO:0060078,GO:0098685,GO:0098982,GO:0099579,GO:0150099	transmembrane signaling receptor activity|G protein-coupled GABA receptor activity|protein binding|extracellular region|cytoplasm|plasma membrane|integral component of plasma membrane|G protein-coupled receptor signaling pathway|adenylate cyclase-inhibiting G protein-coupled receptor signaling pathway|gamma-aminobutyric acid signaling pathway|dendrite|G protein-coupled receptor heterodimeric comp…	hsa04024,hsa04080,hsa04727,hsa04742,hsa04915,hsa04929,hsa05032	cAMP signaling pathway|Neuroactive ligand-receptor interaction|GABAergic synapse|Taste transduction|Estrogen signaling pathway|GnRH secretion|Morphine addiction
PIR	112.6323158	0.215754864	2.877795825	1.537832578	0.620898447	0.004004642	0.050903697	Up	3.490363192	6.028291041	8544	pirin	GO:0003712,GO:0005515,GO:0005634,GO:0005654,GO:0005737,GO:0005829,GO:0006355,GO:0006366,GO:0007586,GO:0008127,GO:0030224,GO:0046872,GO:0055114	transcription coregulator activity|protein binding|nucleus|nucleoplasm|cytoplasm|cytosol|regulation of transcription, DNA-templated|transcription by RNA polymerase II|digestion|quercetin 2,3-dioxygenase activity|monocyte differentiation|metal ion binding|oxidation-reduction process
LIPA	732.3140002	0.125044532	4.954838018	1.536422931	0.619575402	7.24E-07	4.67E-05	Up	8.504559018	14.52337669	3988	lipase A, lysosomal acid type	GO:0000902,GO:0001650,GO:0004771,GO:0005654,GO:0005764,GO:0005829,GO:0006954,GO:0008283,GO:0016042,GO:0016125,GO:0016298,GO:0030324,GO:0034383,GO:0043202,GO:0043231,GO:0048771,GO:0048873	cell morphogenesis|fibrillar center|sterol esterase activity|nucleoplasm|lysosome|cytosol|inflammatory response|cell population proliferation|lipid catabolic process|sterol metabolic process|lipase activity|lung development|low-density lipoprotein particle clearance|lysosomal lumen|intracellular membrane-bounded organelle|tissue remodeling|homeostasis of number of cells within a tissue	hsa00100,hsa04142,hsa04979	Steroid biosynthesis|Lysosome|Cholesterol metabolism
IFT74	180.5557327	0.163946359	3.778640424	1.536336607	0.619494341	0.000157687	0.004293441	Up	0.898983832	1.407149691	80173	intraflagellar transport 74	GO:0003334,GO:0003682,GO:0005515,GO:0005634,GO:0005813,GO:0005929,GO:0007219,GO:0007368,GO:0007507,GO:0030992,GO:0031410,GO:0031514,GO:0033630,GO:0035735,GO:0045944,GO:0048487,GO:0050680,GO:0060271,GO:0097542,GO:1905515	keratinocyte development|chromatin binding|protein binding|nucleus|centrosome|cilium|Notch signaling pathway|determination of left/right symmetry|heart development|intraciliary transport particle B|cytoplasmic vesicle|motile cilium|positive regulation of cell adhesion mediated by integrin|intraciliary transport involved in cilium assembly|positive regulation of transcription by RNA polymerase II|…
TMOD1	332.4472321	0.273907907	2.257009533	1.534972444	0.618212756	0.024007479	0.169689227	Up	4.637348216	6.066091532	7111	tropomodulin 1	GO:0003779,GO:0005523,GO:0005829,GO:0005856,GO:0005865,GO:0005884,GO:0006936,GO:0007015,GO:0008180,GO:0008344,GO:0016020,GO:0030016,GO:0030017,GO:0030049,GO:0030239,GO:0030863,GO:0051015,GO:0051694,GO:0070307	actin binding|tropomyosin binding|cytosol|cytoskeleton|striated muscle thin filament|actin filament|muscle contraction|actin filament organization|COP9 signalosome|adult locomotory behavior|membrane|myofibril|sarcomere|muscle filament sliding|myofibril assembly|cortical cytoskeleton|actin filament binding|pointed-end actin filament capping|lens fiber cell development
HAUS5	77.35682448	0.25703995	2.394601521	1.532097654	0.615508256	0.016638437	0.133594332	Up	0.718798142	1.337166715	23354	HAUS augmin like complex subunit 5	GO:0000086,GO:0003674,GO:0005515,GO:0005813,GO:0005829,GO:0007098,GO:0010389,GO:0051225,GO:0051301,GO:0070652,GO:0097711,GO:1990498	G2/M transition of mitotic cell cycle|molecular_function|protein binding|centrosome|cytosol|centrosome cycle|regulation of G2/M transition of mitotic cell cycle|spindle assembly|cell division|HAUS complex|ciliary basal body-plasma membrane docking|mitotic spindle microtubule
GLI4	168.2247395	0.16665278	3.69265902	1.531974082	0.61539189	0.000221921	0.005740834	Up	4.895672994	8.744496656	2738	GLI family zinc finger 4	GO:0000978,GO:0000981,GO:0003674,GO:0005515,GO:0005634,GO:0006355,GO:0006357,GO:0008150,GO:0046872	RNA polymerase II cis-regulatory region sequence-specific DNA binding|DNA-binding transcription factor activity, RNA polymerase II-specific|molecular_function|protein binding|nucleus|regulation of transcription, DNA-templated|regulation of transcription by RNA polymerase II|biological_process|metal ion binding			zf-C2H2
TMEM192	210.8431405	0.205792118	2.982009262	1.530150971	0.613674002	0.002863633	0.039877163	Up	1.015419858	1.538193344	201931	transmembrane protein 192	GO:0005634,GO:0005654,GO:0005764,GO:0005765,GO:0005768,GO:0005770,GO:0005783,GO:0005794,GO:0005886,GO:0016021,GO:0042803,GO:0048471	nucleus|nucleoplasm|lysosome|lysosomal membrane|endosome|late endosome|endoplasmic reticulum|Golgi apparatus|plasma membrane|integral component of membrane|protein homodimerization activity|perinuclear region of cytoplasm
KIF22	135.4246794	0.276531854	2.215690421	1.529127791	0.612708979	0.026712711	0.182007982	Up	2.640922684	4.582966593	3835	kinesin family member 22	GO:0000278,GO:0000776,GO:0000785,GO:0003677,GO:0003777,GO:0005515,GO:0005524,GO:0005634,GO:0005829,GO:0005871,GO:0005874,GO:0006281,GO:0006890,GO:0007018,GO:0007062,GO:0007080,GO:0008017,GO:0016607,GO:0016887,GO:0019886,GO:0051310,GO:0072686	mitotic cell cycle|kinetochore|chromatin|DNA binding|microtubule motor activity|protein binding|ATP binding|nucleus|cytosol|kinesin complex|microtubule|DNA repair|retrograde vesicle-mediated transport, Golgi to endoplasmic reticulum|microtubule-based movement|sister chromatid cohesion|mitotic metaphase plate congression|microtubule binding|nuclear speck|ATPase activity|antigen processing and pres…	hsa04914	Progesterone-mediated oocyte maturation
CDPF1	82.37345132	0.233823158	2.618664083	1.528698934	0.612304306	0.008827483	0.088647592	Up	1.308863794	2.289490326	150383	cysteine rich DPF motif domain containing 1	GO:0005515	protein binding
FADS1	4767.611795	0.086657624	7.063924099	1.528527894	0.61214288	1.62E-12	5.26E-10	Up	43.13575782	73.83094098	3992	fatty acid desaturase 1	GO:0000248,GO:0005739,GO:0005789,GO:0006355,GO:0006636,GO:0007267,GO:0008654,GO:0009267,GO:0016020,GO:0016021,GO:0016213,GO:0016491,GO:0019216,GO:0036109,GO:0042759,GO:0043231,GO:0043651,GO:0045485,GO:0045595,GO:0046456,GO:0055114,GO:0062076	C-5 sterol desaturase activity|mitochondrion|endoplasmic reticulum membrane|regulation of transcription, DNA-templated|unsaturated fatty acid biosynthetic process|cell-cell signaling|phospholipid biosynthetic process|cellular response to starvation|membrane|integral component of membrane|linoleoyl-CoA desaturase activity|oxidoreductase activity|regulation of lipid metabolic process|alpha-linoleni…	hsa01040	Biosynthesis of unsaturated fatty acids
SH3PXD2B	4947.227759	0.192177168	3.184135131	1.528289731	0.611918073	0.001451872	0.023571869	Up	21.16978805	36.19853301	285590	SH3 and PX domains 2B	GO:0001501,GO:0001654,GO:0002102,GO:0005515,GO:0005737,GO:0006801,GO:0007507,GO:0010314,GO:0016176,GO:0022617,GO:0030054,GO:0030154,GO:0032266,GO:0042169,GO:0042995,GO:0050790,GO:0060348,GO:0060612,GO:0070273,GO:0071800,GO:0072657,GO:0080025	skeletal system development|eye development|podosome|protein binding|cytoplasm|superoxide metabolic process|heart development|phosphatidylinositol-5-phosphate binding|superoxide-generating NADPH oxidase activator activity|extracellular matrix disassembly|cell junction|cell differentiation|phosphatidylinositol-3-phosphate binding|SH2 domain binding|cell projection|regulation of catalytic activity|…
MMP14	28091.21367	0.236178739	2.58804788	1.527573593	0.611241885	0.009652156	0.093830697	Up	222.8453475	441.9832646	4323	matrix metallopeptidase 14	GO:0001501,GO:0001525,GO:0001541,GO:0001666,GO:0001935,GO:0001958,GO:0004175,GO:0004222,GO:0005178,GO:0005515,GO:0005615,GO:0005634,GO:0005737,GO:0005796,GO:0005829,GO:0005886,GO:0005887,GO:0005925,GO:0006508,GO:0006979,GO:0008270,GO:0008584,GO:0009612,GO:0010831,GO:0010954,GO:0014070,GO:0016485,GO:0022617,GO:0030198,GO:0030307,GO:0030324,GO:0030335,GO:0030574,GO:0031012,GO:0031410,GO:0031638,GO:…	skeletal system development|angiogenesis|ovarian follicle development|response to hypoxia|endothelial cell proliferation|endochondral ossification|endopeptidase activity|metalloendopeptidase activity|integrin binding|protein binding|extracellular space|nucleus|cytoplasm|Golgi lumen|cytosol|plasma membrane|integral component of plasma membrane|focal adhesion|proteolysis|response to oxidative stres…	hsa04668,hsa04912,hsa04928	TNF signaling pathway|GnRH signaling pathway|Parathyroid hormone synthesis, secretion and action
UNC93B1	128.4433239	0.248702701	2.450421939	1.52565267	0.609426556	0.01426889	0.120952824	Up	2.28243578	2.855673257	81622	unc-93 homolog B1, TLR signaling regulator	GO:0000139,GO:0002224,GO:0002250,GO:0005515,GO:0005764,GO:0005768,GO:0005783,GO:0005789,GO:0006886,GO:0016021,GO:0032009,GO:0034138,GO:0034154,GO:0034162,GO:0035325,GO:0045087,GO:0051607	Golgi membrane|toll-like receptor signaling pathway|adaptive immune response|protein binding|lysosome|endosome|endoplasmic reticulum|endoplasmic reticulum membrane|intracellular protein transport|integral component of membrane|early phagosome|toll-like receptor 3 signaling pathway|toll-like receptor 7 signaling pathway|toll-like receptor 9 signaling pathway|Toll-like receptor binding|innate immun…
SMO	262.4014122	0.203218082	2.996165615	1.525069542	0.60887503	0.002733979	0.038338714	Up	2.027882095	4.25697284	6608	smoothened, frizzled class receptor	GO:0000122,GO:0001570,GO:0001649,GO:0001701,GO:0001708,GO:0001755,GO:0001947,GO:0002052,GO:0002053,GO:0003140,GO:0003323,GO:0004930,GO:0005113,GO:0005515,GO:0005794,GO:0005886,GO:0005901,GO:0005929,GO:0007186,GO:0007224,GO:0007228,GO:0007371,GO:0007417,GO:0007494,GO:0009952,GO:0010628,GO:0010629,GO:0016021,GO:0021542,GO:0021696,GO:0021794,GO:0021904,GO:0021910,GO:0021938,GO:0021953,GO:0021987,GO:…	negative regulation of transcription by RNA polymerase II|vasculogenesis|osteoblast differentiation|in utero embryonic development|cell fate specification|neural crest cell migration|heart looping|positive regulation of neuroblast proliferation|positive regulation of mesenchymal cell proliferation|determination of left/right asymmetry in lateral mesoderm|type B pancreatic cell development|G prote…	hsa04340,hsa04360,hsa05200,hsa05205,hsa05217	Hedgehog signaling pathway|Axon guidance|Pathways in cancer|Proteoglycans in cancer|Basal cell carcinoma
THEM6	98.81459356	0.247380812	2.458794013	1.524417907	0.60825846	0.013940458	0.119033988	Up	2.033171887	3.569323423	51337	thioesterase superfamily member 6	GO:0005576	extracellular region
NEO1	1991.29125	0.106551906	5.702227519	1.523704575	0.607583212	1.18E-08	1.33E-06	Up	12.69010173	23.2332332	4756	neogenin 1	GO:0005515,GO:0005654,GO:0005794,GO:0005886,GO:0005887,GO:0007155,GO:0007411,GO:0030513,GO:0038023,GO:0039706,GO:0055072,GO:0098797	protein binding|nucleoplasm|Golgi apparatus|plasma membrane|integral component of plasma membrane|cell adhesion|axon guidance|positive regulation of BMP signaling pathway|signaling receptor activity|co-receptor binding|iron ion homeostasis|plasma membrane protein complex	hsa04350,hsa04360,hsa04514	TGF-beta signaling pathway|Axon guidance|Cell adhesion molecules
PRRT1	62.87335059	0.287447033	2.097222795	1.518703745	0.602840469	0.035973857	0.221007083	Up	1.178751454	1.642306783	80863	proline rich transmembrane protein 1	GO:0006468,GO:0007611,GO:0016020,GO:0030545,GO:0030672,GO:0034394,GO:0050808,GO:0060291,GO:0060292,GO:0098839,GO:0098978,GO:0099055,GO:2000311	protein phosphorylation|learning or memory|membrane|receptor regulator activity|synaptic vesicle membrane|protein localization to cell surface|synapse organization|long-term synaptic potentiation|long-term synaptic depression|postsynaptic density membrane|glutamatergic synapse|integral component of postsynaptic membrane|regulation of AMPA receptor activity
CTPS2	145.4061009	0.206610732	2.914701367	1.518038712	0.602208582	0.00356029	0.046653806	Up	1.312872213	1.972378244	56474	CTP synthase 2	GO:0003883,GO:0005515,GO:0005524,GO:0005737,GO:0005829,GO:0006220,GO:0006241,GO:0006541,GO:0015949,GO:0019856,GO:0042802,GO:0044210,GO:0097268	CTP synthase activity|protein binding|ATP binding|cytoplasm|cytosol|pyrimidine nucleotide metabolic process|CTP biosynthetic process|glutamine metabolic process|nucleobase-containing small molecule interconversion|pyrimidine nucleobase biosynthetic process|identical protein binding|'de novo' CTP biosynthetic process|cytoophidium	hsa00240	Pyrimidine metabolism
SLC2A8	118.3025862	0.266724635	2.251220169	1.516195594	0.600455878	0.024371596	0.171305343	Up	2.630694973	3.818030144	29988	solute carrier family 2 member 8	GO:0001666,GO:0005353,GO:0005355,GO:0005536,GO:0005765,GO:0005886,GO:0005887,GO:0005975,GO:0007141,GO:0008021,GO:0008286,GO:0008645,GO:0015755,GO:0030665,GO:0033300,GO:0061024,GO:0070837,GO:1904659	response to hypoxia|fructose transmembrane transporter activity|glucose transmembrane transporter activity|glucose binding|lysosomal membrane|plasma membrane|integral component of plasma membrane|carbohydrate metabolic process|male meiosis I|synaptic vesicle|insulin receptor signaling pathway|hexose transmembrane transport|fructose transmembrane transport|clathrin-coated vesicle membrane|dehydroa…
TMEM231	561.2504783	0.23544549	2.548826676	1.515831871	0.600109745	0.0108086	0.101657501	Up	4.511498564	9.636796524	79583	transmembrane protein 231	GO:0001701,GO:0001944,GO:0005515,GO:0007224,GO:0016021,GO:0032880,GO:0035869,GO:0036038,GO:0042733,GO:0043010,GO:0060170,GO:0060271,GO:0060563	in utero embryonic development|vasculature development|protein binding|smoothened signaling pathway|integral component of membrane|regulation of protein localization|ciliary transition zone|MKS complex|embryonic digit morphogenesis|camera-type eye development|ciliary membrane|cilium assembly|neuroepithelial cell differentiation
ZNF397	213.508771	0.183738064	3.262287598	1.515093057	0.599406406	0.00110517	0.019467347	Up	0.787744086	1.073727506	84307	zinc finger protein 397	GO:0000978,GO:0000981,GO:0005515,GO:0005730,GO:0005829,GO:0005886,GO:0006357,GO:0015630,GO:0046872	RNA polymerase II cis-regulatory region sequence-specific DNA binding|DNA-binding transcription factor activity, RNA polymerase II-specific|protein binding|nucleolus|cytosol|plasma membrane|regulation of transcription by RNA polymerase II|microtubule cytoskeleton|metal ion binding
MBLAC2	185.6374899	0.16442099	3.64403371	1.51482972	0.599155631	0.000268398	0.00662475	Up	1.84272003	2.849173796	153364	metallo-beta-lactamase domain containing 2	GO:0003674,GO:0005515,GO:0008150,GO:0016787,GO:0046872,GO:0070062	molecular_function|protein binding|biological_process|hydrolase activity|metal ion binding|extracellular exosome
MKS1	90.58211908	0.237470279	2.515548459	1.512953863	0.597367994	0.011884734	0.107446285	Up	1.557147387	2.154841784	54903	MKS transition zone complex subunit 1	GO:0005515,GO:0005737,GO:0005813,GO:0005829,GO:0036038,GO:0036064,GO:0060271,GO:0097711	protein binding|cytoplasm|centrosome|cytosol|MKS complex|ciliary basal body|cilium assembly|ciliary basal body-plasma membrane docking
A4GALT	391.7437891	0.300776389	1.984753711	1.512533457	0.596967055	0.04717188	0.261143377	Up	3.194947973	4.774082548	53947	alpha 1,4-galactosyltransferase (P blood group)	GO:0001576,GO:0006688,GO:0007009,GO:0008378,GO:0015643,GO:0016020,GO:0016758,GO:0030173,GO:0050512	globoside biosynthetic process|glycosphingolipid biosynthetic process|plasma membrane organization|galactosyltransferase activity|toxic substance binding|membrane|transferase activity, transferring hexosyl groups|integral component of Golgi membrane|lactosylceramide 4-alpha-galactosyltransferase activity	hsa00601,hsa00603	Glycosphingolipid biosynthesis - lacto and neolacto series|Glycosphingolipid biosynthesis - globo and isoglobo series
ARG2	147.0749596	0.237254854	2.514930568	1.512231997	0.596679485	0.011905583	0.107495891	Up	3.621233787	5.331797222	384	arginase 2	GO:0000050,GO:0001657,GO:0002250,GO:0002829,GO:0004053,GO:0005515,GO:0005737,GO:0005739,GO:0005759,GO:0006809,GO:0006941,GO:0019547,GO:0030145,GO:0032651,GO:0032696,GO:0032700,GO:0032720,GO:0045087,GO:0071641,GO:0071644,GO:0071650,GO:1900425,GO:1903426,GO:1905403,GO:2000562,GO:2000774	urea cycle|ureteric bud development|adaptive immune response|negative regulation of type 2 immune response|arginase activity|protein binding|cytoplasm|mitochondrion|mitochondrial matrix|nitric oxide biosynthetic process|striated muscle contraction|arginine catabolic process to ornithine|manganese ion binding|regulation of interleukin-1 beta production|negative regulation of interleukin-13 product…	hsa00220,hsa00330,hsa05146	Arginine biosynthesis|Arginine and proline metabolism|Amoebiasis
SCRN2	179.8958211	0.243450121	2.448442372	1.511597032	0.596073591	0.014347538	0.121252291	Up	3.904202935	5.608543581	90507	secernin 2	GO:0003674,GO:0005515,GO:0006508,GO:0008150,GO:0016805,GO:0070004,GO:0070062	molecular_function|protein binding|proteolysis|biological_process|dipeptidase activity|cysteine-type exopeptidase activity|extracellular exosome
CTSL	1910.591752	0.141317338	4.216937916	1.511442862	0.595926441	2.48E-05	0.000960042	Up	45.31579521	74.59586075	1514	cathepsin L	GO:0001968,GO:0002224,GO:0002250,GO:0004197,GO:0005515,GO:0005518,GO:0005576,GO:0005615,GO:0005634,GO:0005764,GO:0005771,GO:0005794,GO:0005886,GO:0006508,GO:0006955,GO:0008234,GO:0016324,GO:0016540,GO:0019064,GO:0019065,GO:0019882,GO:0019886,GO:0022617,GO:0030574,GO:0031638,GO:0034230,GO:0036021,GO:0039654,GO:0042393,GO:0042583,GO:0043202,GO:0043231,GO:0043373,GO:0043394,GO:0045616,GO:0046718,GO:…	fibronectin binding|toll-like receptor signaling pathway|adaptive immune response|cysteine-type endopeptidase activity|protein binding|collagen binding|extracellular region|extracellular space|nucleus|lysosome|multivesicular body|Golgi apparatus|plasma membrane|proteolysis|immune response|cysteine-type peptidase activity|apical plasma membrane|protein autoprocessing|fusion of virus membrane with …	hsa04140,hsa04142,hsa04145,hsa04210,hsa04612,hsa05205,hsa05323,hsa05418	Autophagy - animal|Lysosome|Phagosome|Apoptosis|Antigen processing and presentation|Proteoglycans in cancer|Rheumatoid arthritis|Fluid shear stress and atherosclerosis
ANKRD13B	225.2644615	0.237497129	2.508656762	1.511309122	0.595798778	0.012119118	0.10886204	Up	1.878230339	2.771680214	124930	ankyrin repeat domain 13B	GO:0002091,GO:0005737,GO:0005769,GO:0005770,GO:0005886,GO:0043231,GO:0048471,GO:0140036	negative regulation of receptor internalization|cytoplasm|early endosome|late endosome|plasma membrane|intracellular membrane-bounded organelle|perinuclear region of cytoplasm|ubiquitin-dependent protein binding
APH1B	202.8895295	0.177359393	3.358989726	1.511256325	0.595748378	0.00078228	0.014997267	Up	1.563065266	2.513924798	83464	aph-1 homolog B, gamma-secretase subunit	GO:0004175,GO:0005515,GO:0005783,GO:0005886,GO:0005887,GO:0007219,GO:0007220,GO:0007626,GO:0008233,GO:0010008,GO:0010950,GO:0016021,GO:0016485,GO:0030133,GO:0030674,GO:0031293,GO:0034205,GO:0035333,GO:0042987,GO:0043065,GO:0044267,GO:0048013,GO:0061133,GO:0070765	endopeptidase activity|protein binding|endoplasmic reticulum|plasma membrane|integral component of plasma membrane|Notch signaling pathway|Notch receptor processing|locomotory behavior|peptidase activity|endosome membrane|positive regulation of endopeptidase activity|integral component of membrane|protein processing|transport vesicle|protein-macromolecule adaptor activity|membrane protein intrace…	hsa04330,hsa05010	Notch signaling pathway|Alzheimer disease
MAP3K12	333.6084403	0.221137751	2.689698238	1.510256733	0.594793819	0.007151666	0.07681317	Up	1.675065577	2.925557401	7786	mitogen-activated protein kinase kinase kinase 12	GO:0004672,GO:0004674,GO:0004706,GO:0005515,GO:0005524,GO:0005737,GO:0005829,GO:0005886,GO:0006468,GO:0007254,GO:0007256,GO:0007257,GO:0016020,GO:0016572,GO:0018105,GO:0018107,GO:0019901,GO:0030426,GO:0035556,GO:0042803,GO:0045893,GO:0046777,GO:0070374,GO:2000672	protein kinase activity|protein serine/threonine kinase activity|JUN kinase kinase kinase activity|protein binding|ATP binding|cytoplasm|cytosol|plasma membrane|protein phosphorylation|JNK cascade|activation of JNKK activity|activation of JUN kinase activity|membrane|histone phosphorylation|peptidyl-serine phosphorylation|peptidyl-threonine phosphorylation|protein kinase binding|growth cone|intra…	hsa04010	MAPK signaling pathway
PER1	218.2631267	0.18674948	3.182252899	1.50972321	0.594284073	0.001461342	0.023674722	Up	1.921209182	2.537427695	5187	period circadian regulator 1	GO:0000122,GO:0000976,GO:0000978,GO:0001222,GO:0002028,GO:0005515,GO:0005634,GO:0005654,GO:0005737,GO:0005829,GO:0007623,GO:0009649,GO:0010608,GO:0019900,GO:0031490,GO:0031625,GO:0032922,GO:0042634,GO:0042752,GO:0043124,GO:0043153,GO:0043966,GO:0043967,GO:0045892,GO:0045944,GO:0046329,GO:0051591,GO:0070888,GO:0070932,GO:0097167,GO:1900015,GO:1900744,GO:2000323	negative regulation of transcription by RNA polymerase II|transcription regulatory region sequence-specific DNA binding|RNA polymerase II cis-regulatory region sequence-specific DNA binding|transcription corepressor binding|regulation of sodium ion transport|protein binding|nucleus|nucleoplasm|cytoplasm|cytosol|circadian rhythm|entrainment of circadian clock|posttranscriptional regulation of gene…	hsa04710,hsa04713	Circadian rhythm|Circadian entrainment
ENOX1	391.0312724	0.174219062	3.409438732	1.509414688	0.593989218	0.000650967	0.013089227	Up	1.038492927	1.7876245	55068	ecto-NOX disulfide-thiol exchanger 1	GO:0003676,GO:0005515,GO:0005615,GO:0005886,GO:0007624,GO:0009897,GO:0016491,GO:0055114	nucleic acid binding|protein binding|extracellular space|plasma membrane|ultradian rhythm|external side of plasma membrane|oxidoreductase activity|oxidation-reduction process
DPH1	249.1254184	0.187362462	3.164833584	1.508349768	0.592971011	0.001551717	0.024660679	Up	4.292381694	5.792781559	1801	diphthamide biosynthesis 1	GO:0005515,GO:0005654,GO:0005829,GO:0016740,GO:0017183,GO:0030054	protein binding|nucleoplasm|cytosol|transferase activity|peptidyl-diphthamide biosynthetic process from peptidyl-histidine|cell junction
HIP1R	98.2071465	0.270407414	2.192357291	1.508201997	0.592829665	0.028353718	0.189584295	Up	1.019646349	1.279271756	9026	huntingtin interacting protein 1 related	GO:0005515,GO:0005546,GO:0005547,GO:0005739,GO:0005829,GO:0005856,GO:0005886,GO:0005905,GO:0005938,GO:0006898,GO:0006915,GO:0006919,GO:0007015,GO:0014069,GO:0016324,GO:0017124,GO:0030100,GO:0030136,GO:0030276,GO:0030665,GO:0030837,GO:0032051,GO:0032092,GO:0032587,GO:0032839,GO:0032956,GO:0034316,GO:0035091,GO:0035615,GO:0042802,GO:0042803,GO:0043025,GO:0043065,GO:0043066,GO:0043197,GO:0043231,GO:…	protein binding|phosphatidylinositol-4,5-bisphosphate binding|phosphatidylinositol-3,4,5-trisphosphate binding|mitochondrion|cytosol|cytoskeleton|plasma membrane|clathrin-coated pit|cell cortex|receptor-mediated endocytosis|apoptotic process|activation of cysteine-type endopeptidase activity involved in apoptotic process|actin filament organization|postsynaptic density|apical plasma membrane|SH3 …
ALDH2	972.5699408	0.219113357	2.704164239	1.507876744	0.592518505	0.006847643	0.074927889	Up	3.684303641	5.023203295	217	aldehyde dehydrogenase 2 family member	GO:0004029,GO:0004030,GO:0005759,GO:0005975,GO:0006066,GO:0006068,GO:0006069,GO:0009055,GO:0022900,GO:0043878,GO:0051287,GO:0070062	aldehyde dehydrogenase (NAD+) activity|aldehyde dehydrogenase [NAD(P)+] activity|mitochondrial matrix|carbohydrate metabolic process|alcohol metabolic process|ethanol catabolic process|ethanol oxidation|electron transfer activity|electron transport chain|glyceraldehyde-3-phosphate dehydrogenase (NAD+) (non-phosphorylating) activity|NAD binding|extracellular exosome	hsa00010,hsa00053,hsa00071,hsa00280,hsa00310,hsa00330,hsa00340,hsa00380,hsa00410,hsa00561,hsa00620,hsa00770	Glycolysis / Gluconeogenesis|Ascorbate and aldarate metabolism|Fatty acid degradation|Valine, leucine and isoleucine degradation|Lysine degradation|Arginine and proline metabolism|Histidine metabolism|Tryptophan metabolism|beta-Alanine metabolism|Glycerolipid metabolism|Pyruvate metabolism|Pantothenate and CoA biosynthesis
TACC3	190.4615968	0.221241362	2.674030238	1.506923409	0.591606092	0.007494569	0.079339257	Up	2.380067254	4.868117808	10460	transforming acidic coiled-coil containing protein 3	GO:0000226,GO:0000922,GO:0005515,GO:0005737,GO:0005829,GO:0007052,GO:0007091,GO:0008283,GO:0021987,GO:0034451,GO:0043231,GO:0051301,GO:0060236,GO:0072686,GO:1902850	microtubule cytoskeleton organization|spindle pole|protein binding|cytoplasm|cytosol|mitotic spindle organization|metaphase/anaphase transition of mitotic cell cycle|cell population proliferation|cerebral cortex development|centriolar satellite|intracellular membrane-bounded organelle|cell division|regulation of mitotic spindle organization|mitotic spindle|microtubule cytoskeleton organization in…	hsa03013	RNA transport
TBC1D8	131.7300236	0.189449178	3.121821893	1.506735928	0.591426591	0.001797356	0.02767217	Up	0.93716886	1.407709176	11138	TBC1 domain family member 8	GO:0005096,GO:0005515,GO:0006886,GO:0008015,GO:0008284,GO:0016020,GO:0090630,GO:1902017	GTPase activator activity|protein binding|intracellular protein transport|blood circulation|positive regulation of cell population proliferation|membrane|activation of GTPase activity|regulation of cilium assembly
GALNT1	5541.87933	0.148696895	3.977183738	1.5067028	0.591394871	6.97E-05	0.002296375	Up	53.26039153	93.56472178	2589	polypeptide N-acetylgalactosaminyltransferase 1	GO:0000139,GO:0004653,GO:0005576,GO:0005789,GO:0005794,GO:0006493,GO:0016020,GO:0016021,GO:0016266,GO:0018215,GO:0018242,GO:0018243,GO:0030145,GO:0030246,GO:0032580,GO:0048471	Golgi membrane|polypeptide N-acetylgalactosaminyltransferase activity|extracellular region|endoplasmic reticulum membrane|Golgi apparatus|protein O-linked glycosylation|membrane|integral component of membrane|O-glycan processing|protein phosphopantetheinylation|protein O-linked glycosylation via serine|protein O-linked glycosylation via threonine|manganese ion binding|carbohydrate binding|Golgi c…	hsa00512,hsa00514	Mucin type O-glycan biosynthesis|Other types of O-glycan biosynthesis
PHKA1	113.0519289	0.255398405	2.311026047	1.505489209	0.590232367	0.020831416	0.155320016	Up	0.920628162	1.177042048	5255	phosphorylase kinase regulatory subunit alpha 1	GO:0004689,GO:0005516,GO:0005829,GO:0005886,GO:0005964,GO:0005977,GO:0005980,GO:0006091,GO:0006468	phosphorylase kinase activity|calmodulin binding|cytosol|plasma membrane|phosphorylase kinase complex|glycogen metabolic process|glycogen catabolic process|generation of precursor metabolites and energy|protein phosphorylation	hsa04020,hsa04910,hsa04922	Calcium signaling pathway|Insulin signaling pathway|Glucagon signaling pathway
GPSM2	124.7837695	0.29576446	1.995132326	1.505339855	0.590089235	0.04602845	0.256845355	Up	0.698093987	1.45779496	29899	G protein signaling modulator 2	GO:0000132,GO:0000166,GO:0005092,GO:0005515,GO:0005737,GO:0005813,GO:0005829,GO:0005938,GO:0007052,GO:0007186,GO:0008022,GO:0016328,GO:0019904,GO:0031291,GO:0032991,GO:0042802,GO:0043621,GO:0050790,GO:0051301,GO:0051661,GO:0060236,GO:0070840,GO:0097431,GO:0097575,GO:0099738,GO:1904778,GO:1905832	establishment of mitotic spindle orientation|nucleotide binding|GDP-dissociation inhibitor activity|protein binding|cytoplasm|centrosome|cytosol|cell cortex|mitotic spindle organization|G protein-coupled receptor signaling pathway|protein C-terminus binding|lateral plasma membrane|protein domain specific binding|Ran protein signal transduction|protein-containing complex|identical protein binding|…
DYNLT2B	93.5552804	0.246387798	2.393747062	1.505027729	0.589790068	0.016677245	0.133776949	Up	6.381941719	9.339122429	255758	dynein light chain Tctex-type 2B	GO:0000922,GO:0005515,GO:0005813,GO:0005868,GO:0005930,GO:0031021,GO:0035721,GO:0045505,GO:0060271,GO:0097546,GO:1902017,GO:1905799	spindle pole|protein binding|centrosome|cytoplasmic dynein complex|axoneme|interphase microtubule organizing center|intraciliary retrograde transport|dynein intermediate chain binding|cilium assembly|ciliary base|regulation of cilium assembly|regulation of intraciliary retrograde transport
BCL6	1432.178074	0.122167936	4.820469187	1.50410655	0.588906771	1.43E-06	8.25E-05	Up	6.09733938	8.627101737	604	BCL6 transcription repressor	GO:0000122,GO:0000902,GO:0000978,GO:0001161,GO:0001227,GO:0001817,GO:0001953,GO:0002467,GO:0002634,GO:0002682,GO:0002903,GO:0003682,GO:0003700,GO:0005515,GO:0005634,GO:0005654,GO:0005657,GO:0005730,GO:0005794,GO:0006357,GO:0006954,GO:0006974,GO:0007266,GO:0007283,GO:0008104,GO:0008285,GO:0019221,GO:0030036,GO:0030183,GO:0030308,GO:0030890,GO:0031065,GO:0031490,GO:0032764,GO:0035024,GO:0042092,GO:…	negative regulation of transcription by RNA polymerase II|cell morphogenesis|RNA polymerase II cis-regulatory region sequence-specific DNA binding|intronic transcription regulatory region sequence-specific DNA binding|DNA-binding transcription repressor activity, RNA polymerase II-specific|regulation of cytokine production|negative regulation of cell-matrix adhesion|germinal center formation|regu…	hsa04068,hsa05202	FoxO signaling pathway|Transcriptional misregulation in cancer	ZBTB
ELOVL4	145.0445391	0.184154249	3.194750505	1.503502096	0.588326879	0.001399518	0.02301557	Up	1.961827141	2.939870539	6785	ELOVL fatty acid elongase 4	GO:0005515,GO:0005783,GO:0006633,GO:0006636,GO:0008020,GO:0009584,GO:0009922,GO:0019367,GO:0030148,GO:0030176,GO:0034625,GO:0034626,GO:0035338,GO:0042761,GO:0102336,GO:0102337,GO:0102338,GO:0102756	protein binding|endoplasmic reticulum|fatty acid biosynthetic process|unsaturated fatty acid biosynthetic process|G protein-coupled photoreceptor activity|detection of visible light|fatty acid elongase activity|fatty acid elongation, saturated fatty acid|sphingolipid biosynthetic process|integral component of endoplasmic reticulum membrane|fatty acid elongation, monounsaturated fatty acid|fatty a…	hsa00062,hsa01040	Fatty acid elongation|Biosynthesis of unsaturated fatty acids
PON2	374.369731	0.14759911	3.985298652	1.503397525	0.588226533	6.74E-05	0.002239552	Up	9.039253367	14.26322739	5445	paraoxonase 2	GO:0004064,GO:0005576,GO:0005886,GO:0009636,GO:0019372,GO:0019439,GO:0042802,GO:0046872,GO:0102007	arylesterase activity|extracellular region|plasma membrane|response to toxic substance|lipoxygenase pathway|aromatic compound catabolic process|identical protein binding|metal ion binding|acyl-L-homoserine-lactone lactonohydrolase activity
PPOX	137.5651459	0.195706323	3.003202731	1.502896609	0.587745763	0.002671544	0.037613942	Up	1.686439853	2.644874945	5498	protoporphyrinogen oxidase	GO:0004729,GO:0005758,GO:0006779,GO:0006782,GO:0006783,GO:0016491,GO:0031304,GO:0031305,GO:0031966,GO:0042493,GO:0050660,GO:0055114	oxygen-dependent protoporphyrinogen oxidase activity|mitochondrial intermembrane space|porphyrin-containing compound biosynthetic process|protoporphyrinogen IX biosynthetic process|heme biosynthetic process|oxidoreductase activity|intrinsic component of mitochondrial inner membrane|integral component of mitochondrial inner membrane|mitochondrial membrane|response to drug|flavin adenine dinucleoti…	hsa00860	Porphyrin and chlorophyll metabolism
SIRT3	218.7544949	0.186528133	3.148058955	1.502329804	0.58720156	0.001643585	0.025844919	Up	2.14087782	3.01453986	23410	sirtuin 3	GO:0003950,GO:0005515,GO:0005634,GO:0005654,GO:0005739,GO:0005759,GO:0006471,GO:0006476,GO:0007005,GO:0007568,GO:0008270,GO:0009060,GO:0016575,GO:0017136,GO:0019899,GO:0032024,GO:0032991,GO:0034979,GO:0034983,GO:0043565,GO:0070373,GO:0070403,GO:1901671,GO:1902553,GO:2000304,GO:2000378	NAD+ ADP-ribosyltransferase activity|protein binding|nucleus|nucleoplasm|mitochondrion|mitochondrial matrix|protein ADP-ribosylation|protein deacetylation|mitochondrion organization|aging|zinc ion binding|aerobic respiration|histone deacetylation|NAD-dependent histone deacetylase activity|enzyme binding|positive regulation of insulin secretion|protein-containing complex|NAD-dependent protein deac…	hsa00760,hsa05230	Nicotinate and nicotinamide metabolism|Central carbon metabolism in cancer
WNT5A	1276.305925	0.260751115	-2.248491623	0.666050421	-0.586296699	0.024544859	0.171935178	Down	3.532195288	2.852054199	7474	Wnt family member 5A	GO:0000187,GO:0001736,GO:0001756,GO:0001822,GO:0001837,GO:0001938,GO:0001947,GO:0002053,GO:0002088,GO:0002720,GO:0003138,GO:0003139,GO:0003283,GO:0003323,GO:0003402,GO:0003408,GO:0005109,GO:0005115,GO:0005125,GO:0005515,GO:0005543,GO:0005576,GO:0005615,GO:0005788,GO:0005796,GO:0005886,GO:0006468,GO:0007223,GO:0007257,GO:0007411,GO:0007442,GO:0007494,GO:0008584,GO:0008595,GO:0009986,GO:0010033,GO:…	activation of MAPK activity|establishment of planar polarity|somitogenesis|kidney development|epithelial to mesenchymal transition|positive regulation of endothelial cell proliferation|heart looping|positive regulation of mesenchymal cell proliferation|lens development in camera-type eye|positive regulation of cytokine production involved in immune response|primary heart field specification|secon…	hsa04150,hsa04310,hsa04360,hsa04390,hsa04550,hsa04916,hsa04934,hsa05010,hsa05022,hsa05165,hsa05200,hsa05205,hsa05217,hsa05224,hsa05225,hsa05226	mTOR signaling pathway|Wnt signaling pathway|Axon guidance|Hippo signaling pathway|Signaling pathways regulating pluripotency of stem cells|Melanogenesis|Cushing syndrome|Alzheimer disease|Pathways of neurodegeneration - multiple diseases|Human papillomavirus infection|Pathways in cancer|Proteoglycans in cancer|Basal cell carcinoma|Breast cancer|Hepatocellular carcinoma|Gastric cancer
ACTB	68906.26973	0.151342993	-3.878956462	0.665701406	-0.58705288	0.000104906	0.003166266	Down	2285.827054	1759.240369	60	actin beta	GO:0000079,GO:0000785,GO:0001738,GO:0001895,GO:0005200,GO:0005515,GO:0005524,GO:0005615,GO:0005634,GO:0005654,GO:0005737,GO:0005829,GO:0005856,GO:0005884,GO:0005886,GO:0005911,GO:0005912,GO:0005925,GO:0007163,GO:0007409,GO:0015629,GO:0016020,GO:0016579,GO:0019894,GO:0019901,GO:0021762,GO:0022898,GO:0030027,GO:0030424,GO:0030957,GO:0031492,GO:0031982,GO:0032091,GO:0032991,GO:0034329,GO:0034333,GO:…	regulation of cyclin-dependent protein serine/threonine kinase activity|chromatin|morphogenesis of a polarized epithelium|retina homeostasis|structural constituent of cytoskeleton|protein binding|ATP binding|extracellular space|nucleus|nucleoplasm|cytoplasm|cytosol|cytoskeleton|actin filament|plasma membrane|cell-cell junction|adherens junction|focal adhesion|establishment or maintenance of cell …	hsa04015,hsa04145,hsa04210,hsa04390,hsa04510,hsa04520,hsa04530,hsa04611,hsa04670,hsa04714,hsa04810,hsa04919,hsa04921,hsa04971,hsa05014,hsa05100,hsa05110,hsa05130,hsa05131,hsa05132,hsa05135,hsa05164,hsa05205,hsa05225,hsa05410,hsa05412,hsa05414,hsa05416,hsa05418	Rap1 signaling pathway|Phagosome|Apoptosis|Hippo signaling pathway|Focal adhesion|Adherens junction|Tight junction|Platelet activation|Leukocyte transendothelial migration|Thermogenesis|Regulation of actin cytoskeleton|Thyroid hormone signaling pathway|Oxytocin signaling pathway|Gastric acid secretion|Amyotrophic lateral sclerosis|Bacterial invasion of epithelial cells|Vibrio cholerae infection|P…
UCHL1	8101.917067	0.227905146	-2.578255352	0.665450075	-0.587597662	0.009930059	0.095974566	Down	442.8370028	302.287448	7345	ubiquitin C-terminal hydrolase L1	GO:0004197,GO:0004843,GO:0005515,GO:0005654,GO:0005737,GO:0005789,GO:0005829,GO:0005886,GO:0008242,GO:0016241,GO:0016579,GO:0016874,GO:0018215,GO:0031625,GO:0031694,GO:0043130,GO:0043161,GO:0043407	cysteine-type endopeptidase activity|thiol-dependent ubiquitin-specific protease activity|protein binding|nucleoplasm|cytoplasm|endoplasmic reticulum membrane|cytosol|plasma membrane|omega peptidase activity|regulation of macroautophagy|protein deubiquitination|ligase activity|protein phosphopantetheinylation|ubiquitin protein ligase binding|alpha-2A adrenergic receptor binding|ubiquitin binding|…	hsa05012,hsa05022	Parkinson disease|Pathways of neurodegeneration - multiple diseases
SYNE3	355.8916369	0.295203143	-1.992521772	0.665172906	-0.58819869	0.046313839	0.258129102	Down	1.014351638	0.625345057	161176	spectrin repeat containing nuclear envelope family member 3	GO:0005515,GO:0005635,GO:0005640,GO:0005737,GO:0005791,GO:0007010,GO:0007097,GO:0008360,GO:0016020,GO:0016021,GO:0031965,GO:0034993,GO:0051015,GO:0090150,GO:0140444	protein binding|nuclear envelope|nuclear outer membrane|cytoplasm|rough endoplasmic reticulum|cytoskeleton organization|nuclear migration|regulation of cell shape|membrane|integral component of membrane|nuclear membrane|meiotic nuclear membrane microtubule tethering complex|actin filament binding|establishment of protein localization to membrane|cytoskeleton-nuclear membrane anchor activity
STX12	1218.951098	0.107078755	-5.499983959	0.66483515	-0.588931436	3.80E-08	3.88E-06	Down	24.50357753	18.42842827	23673	syntaxin 12	GO:0000045,GO:0000139,GO:0000149,GO:0000407,GO:0005484,GO:0005515,GO:0005654,GO:0005794,GO:0006886,GO:0006906,GO:0008021,GO:0012505,GO:0016021,GO:0030285,GO:0031083,GO:0031201,GO:0031901,GO:0031982,GO:0033344,GO:0043231,GO:0045121,GO:0045335,GO:0048278,GO:0050821,GO:0055038,GO:0098837	autophagosome assembly|Golgi membrane|SNARE binding|phagophore assembly site|SNAP receptor activity|protein binding|nucleoplasm|Golgi apparatus|intracellular protein transport|vesicle fusion|synaptic vesicle|endomembrane system|integral component of membrane|integral component of synaptic vesicle membrane|BLOC-1 complex|SNARE complex|early endosome membrane|vesicle|cholesterol efflux|intracellula…	hsa04145	Phagosome
FAM83G	1134.489332	0.156220491	-3.777497933	0.664286463	-0.590122581	0.000158412	0.004304803	Down	15.62654411	9.83241679	644815	family with sequence similarity 83 member G	GO:0005515,GO:0005634,GO:0005829,GO:0007165,GO:0019901,GO:0030509	protein binding|nucleus|cytosol|signal transduction|protein kinase binding|BMP signaling pathway
TMEM241	133.1514937	0.219086766	-2.698421781	0.663795842	-0.591188502	0.006966911	0.075817976	Down	0.937256651	0.814132935	85019	transmembrane protein 241	GO:0005515,GO:0005794,GO:0015297,GO:0016021,GO:0055085	protein binding|Golgi apparatus|antiporter activity|integral component of membrane|transmembrane transport
NBAS	1507.214158	0.093000583	-6.365506743	0.663424486	-0.591995835	1.95E-10	3.65E-08	Down	11.67857068	7.966269906	51594	NBAS subunit of NRZ tethering complex	GO:0000149,GO:0000956,GO:0005783,GO:0005789,GO:0005829,GO:0006890,GO:0015031,GO:0016020,GO:0070939,GO:2000623	SNARE binding|nuclear-transcribed mRNA catabolic process|endoplasmic reticulum|endoplasmic reticulum membrane|cytosol|retrograde vesicle-mediated transport, Golgi to endoplasmic reticulum|protein transport|membrane|Dsl1/NZR complex|negative regulation of nuclear-transcribed mRNA catabolic process, nonsense-mediated decay
PDIA5	598.3438234	0.138657245	-4.272825764	0.663211877	-0.592458251	1.93E-05	0.000779775	Down	18.26887735	13.41119412	10954	protein disulfide isomerase family A member 5	GO:0003756,GO:0005515,GO:0005788,GO:0005789,GO:0006457,GO:0015037,GO:0016491,GO:0018215,GO:0036498,GO:0055114	protein disulfide isomerase activity|protein binding|endoplasmic reticulum lumen|endoplasmic reticulum membrane|protein folding|peptide disulfide oxidoreductase activity|oxidoreductase activity|protein phosphopantetheinylation|IRE1-mediated unfolded protein response|oxidation-reduction process
GTPBP2	1758.868818	0.120780549	-4.915740271	0.662629432	-0.59372581	8.84E-07	5.53E-05	Down	30.28599694	18.79220281	54676	GTP binding protein 2	GO:0002576,GO:0003746,GO:0003924,GO:0005515,GO:0005525,GO:0005576,GO:0006414,GO:0008150,GO:0031093,GO:0042802	platelet degranulation|translation elongation factor activity|GTPase activity|protein binding|GTP binding|extracellular region|translational elongation|biological_process|platelet alpha granule lumen|identical protein binding
ENC1	3269.567086	0.199880451	-2.972082193	0.662475438	-0.59406113	0.002957875	0.040663516	Down	38.57730393	25.35122479	8507	ectodermal-neural cortex 1	GO:0003779,GO:0005515,GO:0005634,GO:0005654,GO:0005730,GO:0005737,GO:0005856,GO:0007275,GO:0007399,GO:0010499,GO:0010976,GO:0016363,GO:0016567,GO:0017148,GO:0031463,GO:0043025	actin binding|protein binding|nucleus|nucleoplasm|nucleolus|cytoplasm|cytoskeleton|multicellular organism development|nervous system development|proteasomal ubiquitin-independent protein catabolic process|positive regulation of neuron projection development|nuclear matrix|protein ubiquitination|negative regulation of translation|Cul3-RING ubiquitin ligase complex|neuronal cell body
CD58	174.2389513	0.176748446	-3.361664297	0.662425934	-0.59416894	0.000774743	0.014893573	Down	1.615227434	1.32687597	965	CD58 molecule	GO:0005102,GO:0005515,GO:0005886,GO:0005887,GO:0009986,GO:0016020,GO:0030667,GO:0032757,GO:0034113,GO:0043312,GO:0050900,GO:0070062,GO:0071346,GO:0071356,GO:0098609,GO:0101003	signaling receptor binding|protein binding|plasma membrane|integral component of plasma membrane|cell surface|membrane|secretory granule membrane|positive regulation of interleukin-8 production|heterotypic cell-cell adhesion|neutrophil degranulation|leukocyte migration|extracellular exosome|cellular response to interferon-gamma|cellular response to tumor necrosis factor|cell-cell adhesion|ficolin…	hsa04514,hsa05169	Cell adhesion molecules|Epstein-Barr virus infection
CCIN	67.03973224	0.282056514	-2.107219796	0.662340476	-0.59435507	0.035098532	0.217250753	Down	2.147375827	1.761935824	881	calicin	GO:0005515,GO:0005634,GO:0007283,GO:0007420,GO:0015629,GO:0030036,GO:0030154,GO:0032839,GO:0033150,GO:0051015	protein binding|nucleus|spermatogenesis|brain development|actin cytoskeleton|actin cytoskeleton organization|cell differentiation|dendrite cytoplasm|cytoskeletal calyx|actin filament binding
IPO5	4883.215706	0.118903555	-5.001974799	0.662158001	-0.594752587	5.67E-07	3.84E-05	Down	50.86364682	34.95530803	3843	importin 5	GO:0003723,GO:0005095,GO:0005515,GO:0005634,GO:0005643,GO:0005730,GO:0005737,GO:0006606,GO:0006607,GO:0006610,GO:0008139,GO:0016020,GO:0016032,GO:0031267,GO:0034260,GO:0042307,GO:0045736,GO:0061608,GO:0071230	RNA binding|GTPase inhibitor activity|protein binding|nucleus|nuclear pore|nucleolus|cytoplasm|protein import into nucleus|NLS-bearing protein import into nucleus|ribosomal protein import into nucleus|nuclear localization sequence binding|membrane|viral process|small GTPase binding|negative regulation of GTPase activity|positive regulation of protein import into nucleus|negative regulation of cyc…
ARL4D	490.0548445	0.217199623	-2.740076437	0.661978575	-0.59514357	0.00614249	0.069158603	Down	18.10317742	12.15000561	379	ADP ribosylation factor like GTPase 4D	GO:0003924,GO:0005515,GO:0005525,GO:0005730,GO:0005737,GO:0005886,GO:0006886,GO:0009306,GO:0016192	GTPase activity|protein binding|GTP binding|nucleolus|cytoplasm|plasma membrane|intracellular protein transport|protein secretion|vesicle-mediated transport
ABI3BP	3599.0211	0.088914341	-6.694291267	0.661944198	-0.595218493	2.17E-11	5.32E-09	Down	28.63054244	20.1172743	25890	ABI family member 3 binding protein	GO:0005201,GO:0005576,GO:0005615,GO:0062023	extracellular matrix structural constituent|extracellular region|extracellular space|collagen-containing extracellular matrix
ZBTB46	245.4082867	0.1839861	-3.242457016	0.661325749	-0.596567021	0.001185038	0.020421648	Down	2.379852293	1.476684365	140685	zinc finger and BTB domain containing 46	GO:0000785,GO:0000977,GO:0000981,GO:0005634,GO:0006357,GO:0030853,GO:0045650,GO:0045656,GO:0046872,GO:2001199,GO:2001200	chromatin|RNA polymerase II transcription regulatory region sequence-specific DNA binding|DNA-binding transcription factor activity, RNA polymerase II-specific|nucleus|regulation of transcription by RNA polymerase II|negative regulation of granulocyte differentiation|negative regulation of macrophage differentiation|negative regulation of monocyte differentiation|metal ion binding|negative regula…
RGS3	657.5660889	0.157264168	-3.794028201	0.66128098	-0.596664687	0.000148223	0.00411583	Down	5.447651296	4.710896272	5998	regulator of G protein signaling 3	GO:0000188,GO:0003924,GO:0005096,GO:0005515,GO:0005634,GO:0005829,GO:0005886,GO:0007165,GO:0007186,GO:0008277,GO:0043547	inactivation of MAPK activity|GTPase activity|GTPase activator activity|protein binding|nucleus|cytosol|plasma membrane|signal transduction|G protein-coupled receptor signaling pathway|regulation of G protein-coupled receptor signaling pathway|positive regulation of GTPase activity	hsa04360	Axon guidance
MDFI	488.3884566	0.282453165	-2.114722946	0.660985171	-0.597310188	0.034453568	0.215745869	Down	8.022548095	8.447132048	4188	MyoD family inhibitor	GO:0000122,GO:0005515,GO:0005634,GO:0005737,GO:0008134,GO:0009950,GO:0030178,GO:0042802,GO:0042994,GO:0043392,GO:0048704,GO:0060707,GO:0140416	negative regulation of transcription by RNA polymerase II|protein binding|nucleus|cytoplasm|transcription factor binding|dorsal/ventral axis specification|negative regulation of Wnt signaling pathway|identical protein binding|cytoplasmic sequestering of transcription factor|negative regulation of DNA binding|embryonic skeletal system morphogenesis|trophoblast giant cell differentiation|transcript…
HOMER1	488.2113773	0.122369544	-4.893322778	0.660305845	-0.598793678	9.91E-07	6.03E-05	Down	4.154379508	3.248271715	9456	homer scaffold protein 1	GO:0003009,GO:0005515,GO:0005737,GO:0005829,GO:0005886,GO:0007206,GO:0007216,GO:0007268,GO:0009967,GO:0014069,GO:0030018,GO:0030424,GO:0030425,GO:0035256,GO:0035591,GO:0043034,GO:0043197,GO:0044309,GO:0044325,GO:0045177,GO:0048148,GO:0048741,GO:0048875,GO:0051262,GO:0051592,GO:0051928,GO:0051966,GO:0090279,GO:0098962,GO:0098978,GO:0099524,GO:1902950,GO:2001256,GO:2001257	skeletal muscle contraction|protein binding|cytoplasm|cytosol|plasma membrane|phospholipase C-activating G protein-coupled glutamate receptor signaling pathway|G protein-coupled glutamate receptor signaling pathway|chemical synaptic transmission|positive regulation of signal transduction|postsynaptic density|Z disc|axon|dendrite|G protein-coupled glutamate receptor binding|signaling adaptor activ…	hsa04068,hsa04724	FoxO signaling pathway|Glutamatergic synapse
PTER	323.7041942	0.141118552	-4.245899583	0.660131249	-0.599175201	2.18E-05	0.000863163	Down	4.768036611	3.515913722	9317	phosphotriesterase related	GO:0003674,GO:0005515,GO:0008270,GO:0009056,GO:0016788,GO:0030855,GO:0070062	molecular_function|protein binding|zinc ion binding|catabolic process|hydrolase activity, acting on ester bonds|epithelial cell differentiation|extracellular exosome
CNN2	4512.076494	0.139296706	-4.304121553	0.659959797	-0.599549954	1.68E-05	0.000690075	Down	120.307384	91.0533044	1265	calponin 2	GO:0001725,GO:0003779,GO:0005516,GO:0005576,GO:0005856,GO:0005911,GO:0005925,GO:0007010,GO:0016020,GO:0031032,GO:0032970,GO:0035580,GO:0035722,GO:0043312,GO:0045296,GO:0071260,GO:1904724	stress fiber|actin binding|calmodulin binding|extracellular region|cytoskeleton|cell-cell junction|focal adhesion|cytoskeleton organization|membrane|actomyosin structure organization|regulation of actin filament-based process|specific granule lumen|interleukin-12-mediated signaling pathway|neutrophil degranulation|cadherin binding|cellular response to mechanical stimulus|tertiary granule lumen
ITGA7	3388.63215	0.217822163	-2.753117768	0.659895705	-0.599690067	0.005903066	0.067255219	Down	51.01005751	42.74914954	3679	integrin subunit alpha 7	GO:0005515,GO:0005886,GO:0007160,GO:0007229,GO:0007517,GO:0008305,GO:0008360,GO:0009986,GO:0030198,GO:0034113,GO:0035987,GO:0046872	protein binding|plasma membrane|cell-matrix adhesion|integrin-mediated signaling pathway|muscle organ development|integrin complex|regulation of cell shape|cell surface|extracellular matrix organization|heterotypic cell-cell adhesion|endodermal cell differentiation|metal ion binding	hsa04151,hsa04510,hsa04512,hsa04810,hsa05165,hsa05410,hsa05412,hsa05414	PI3K-Akt signaling pathway|Focal adhesion|ECM-receptor interaction|Regulation of actin cytoskeleton|Human papillomavirus infection|Hypertrophic cardiomyopathy|Arrhythmogenic right ventricular cardiomyopathy|Dilated cardiomyopathy
TMPO	1802.22358	0.225724641	-2.662860413	0.659263352	-0.60107321	0.007747955	0.081399451	Down	19.38430756	13.11158115	7112	thymopoietin	GO:0000785,GO:0003677,GO:0005515,GO:0005521,GO:0005634,GO:0005635,GO:0006355,GO:0045296	chromatin|DNA binding|protein binding|lamin binding|nucleus|nuclear envelope|regulation of transcription, DNA-templated|cadherin binding
SMYD3	356.7561137	0.240477301	-2.500035686	0.659204577	-0.601201835	0.01241808	0.110554087	Down	1.928259987	1.633338349	64754	SET and MYND domain containing 3	GO:0000978,GO:0000993,GO:0001162,GO:0005515,GO:0005634,GO:0005654,GO:0005829,GO:0006334,GO:0006469,GO:0014904,GO:0018024,GO:0033138,GO:0034968,GO:0045184,GO:0045944,GO:0046872,GO:0071549	RNA polymerase II cis-regulatory region sequence-specific DNA binding|RNA polymerase II complex binding|RNA polymerase II intronic transcription regulatory region sequence-specific DNA binding|protein binding|nucleus|nucleoplasm|cytosol|nucleosome assembly|negative regulation of protein kinase activity|myotube cell development|histone-lysine N-methyltransferase activity|positive regulation of pep…	hsa00310	Lysine degradation
LIFR	564.7753892	0.190723301	-3.154823709	0.658977727	-0.601698392	0.001605951	0.02536714	Down	3.048188117	2.246625906	3977	LIF receptor subunit alpha	GO:0001959,GO:0004896,GO:0004897,GO:0004923,GO:0004924,GO:0005127,GO:0005515,GO:0005886,GO:0005887,GO:0007166,GO:0008284,GO:0009897,GO:0019221,GO:0019838,GO:0019955,GO:0034097,GO:0038165,GO:0043235,GO:0048861,GO:0070062,GO:0070120	regulation of cytokine-mediated signaling pathway|cytokine receptor activity|ciliary neurotrophic factor receptor activity|leukemia inhibitory factor receptor activity|oncostatin-M receptor activity|ciliary neurotrophic factor receptor binding|protein binding|plasma membrane|integral component of plasma membrane|cell surface receptor signaling pathway|positive regulation of cell population prolif…	hsa04060,hsa04550,hsa04630	Cytokine-cytokine receptor interaction|Signaling pathways regulating pluripotency of stem cells|JAK-STAT signaling pathway
ADGRA2	6869.726286	0.065341709	-9.227354225	0.658414906	-0.602931096	2.77E-20	3.53E-17	Down	68.74155545	50.12588274	25960	adhesion G protein-coupled receptor A2	GO:0002040,GO:0004930,GO:0005515,GO:0005886,GO:0007166,GO:0007186,GO:0007417,GO:0009986,GO:0010595,GO:0016021,GO:0016055,GO:0030175,GO:0043542,GO:0045765,GO:0050920,GO:0090210,GO:0090263,GO:1900747,GO:1990909	sprouting angiogenesis|G protein-coupled receptor activity|protein binding|plasma membrane|cell surface receptor signaling pathway|G protein-coupled receptor signaling pathway|central nervous system development|cell surface|positive regulation of endothelial cell migration|integral component of membrane|Wnt signaling pathway|filopodium|endothelial cell migration|regulation of angiogenesis|regulat…
ANKH	5676.265858	0.177878346	-3.395091229	0.657966843	-0.603913211	0.000686057	0.013447301	Down	36.53076382	22.49839057	56172	ANKH inorganic pyrophosphate transport regulator	GO:0001501,GO:0005315,GO:0005886,GO:0005887,GO:0007626,GO:0015114,GO:0016021,GO:0019867,GO:0030500,GO:0030504,GO:0030505,GO:0035435,GO:0055085	skeletal system development|inorganic phosphate transmembrane transporter activity|plasma membrane|integral component of plasma membrane|locomotory behavior|phosphate ion transmembrane transporter activity|integral component of membrane|outer membrane|regulation of bone mineralization|inorganic diphosphate transmembrane transporter activity|inorganic diphosphate transport|phosphate ion transmembr…
SPHK1	1897.064856	0.125775117	-4.807500754	0.657624535	-0.604663969	1.53E-06	8.73E-05	Down	48.46456935	38.64538162	8877	sphingosine kinase 1	GO:0000287,GO:0001568,GO:0001727,GO:0003376,GO:0003677,GO:0003951,GO:0005515,GO:0005516,GO:0005524,GO:0005634,GO:0005737,GO:0005829,GO:0005886,GO:0005905,GO:0006457,GO:0006473,GO:0006665,GO:0006670,GO:0006954,GO:0007420,GO:0008289,GO:0008481,GO:0010800,GO:0010803,GO:0016020,GO:0016310,GO:0016407,GO:0017050,GO:0019722,GO:0030100,GO:0030139,GO:0030148,GO:0030307,GO:0030335,GO:0031398,GO:0031901,GO:…	magnesium ion binding|blood vessel development|lipid kinase activity|sphingosine-1-phosphate receptor signaling pathway|DNA binding|NAD+ kinase activity|protein binding|calmodulin binding|ATP binding|nucleus|cytoplasm|cytosol|plasma membrane|clathrin-coated pit|protein folding|protein acetylation|sphingolipid metabolic process|sphingosine metabolic process|inflammatory response|brain development|…	hsa00600,hsa04020,hsa04071,hsa04072,hsa04370,hsa04371,hsa04666,hsa05152	Sphingolipid metabolism|Calcium signaling pathway|Sphingolipid signaling pathway|Phospholipase D signaling pathway|VEGF signaling pathway|Apelin signaling pathway|Fc gamma R-mediated phagocytosis|Tuberculosis
THBS1	44828.90966	0.139123076	-4.362933375	0.656567521	-0.60698471	1.28E-05	0.000550914	Down	482.7922908	360.0629563	7057	thrombospondin 1	GO:0000187,GO:0001666,GO:0001786,GO:0001937,GO:0001953,GO:0001968,GO:0002040,GO:0002544,GO:0002576,GO:0002581,GO:0002605,GO:0005178,GO:0005201,GO:0005509,GO:0005515,GO:0005576,GO:0005577,GO:0005615,GO:0005783,GO:0005788,GO:0006954,GO:0006955,GO:0006986,GO:0007050,GO:0007155,GO:0008201,GO:0008284,GO:0009612,GO:0009749,GO:0009897,GO:0009986,GO:0010595,GO:0010596,GO:0010748,GO:0010751,GO:0010754,GO:…	activation of MAPK activity|response to hypoxia|phosphatidylserine binding|negative regulation of endothelial cell proliferation|negative regulation of cell-matrix adhesion|fibronectin binding|sprouting angiogenesis|chronic inflammatory response|platelet degranulation|negative regulation of antigen processing and presentation of peptide or polysaccharide antigen via MHC class II|negative regulati…	hsa04015,hsa04115,hsa04145,hsa04151,hsa04350,hsa04510,hsa04512,hsa05144,hsa05165,hsa05205,hsa05206,hsa05219	Rap1 signaling pathway|p53 signaling pathway|Phagosome|PI3K-Akt signaling pathway|TGF-beta signaling pathway|Focal adhesion|ECM-receptor interaction|Malaria|Human papillomavirus infection|Proteoglycans in cancer|MicroRNAs in cancer|Bladder cancer
RUNX1T1	123.827683	0.276223199	-2.205846478	0.655511969	-0.609305972	0.027394751	0.185122905	Down	0.379591153	0.345816315	862	RUNX1 partner transcriptional co-repressor 1	GO:0003677,GO:0003714,GO:0005515,GO:0005634,GO:0005654,GO:0006351,GO:0016363,GO:0045599,GO:0045892,GO:0046872	DNA binding|transcription corepressor activity|protein binding|nucleus|nucleoplasm|transcription, DNA-templated|nuclear matrix|negative regulation of fat cell differentiation|negative regulation of transcription, DNA-templated|metal ion binding	hsa05200,hsa05202,hsa05221	Pathways in cancer|Transcriptional misregulation in cancer|Acute myeloid leukemia	other
CCDC80	54081.14497	0.096432824	-6.333230437	0.65486467	-0.610731295	2.40E-10	4.31E-08	Down	299.0608307	194.6199939	151887	coiled-coil domain containing 80	GO:0001968,GO:0005604,GO:0005614,GO:0008201,GO:0009617,GO:0010811,GO:0030198	fibronectin binding|basement membrane|interstitial matrix|heparin binding|response to bacterium|positive regulation of cell-substrate adhesion|extracellular matrix organization
BMP2K	688.6682891	0.121111565	-5.048697956	0.654535927	-0.611455711	4.45E-07	3.21E-05	Down	5.630710516	3.784739434	55589	BMP2 inducible kinase	GO:0004674,GO:0005524,GO:0005634,GO:0005737,GO:0006468,GO:0016607,GO:0019208,GO:0030500,GO:0035612,GO:0045747,GO:0050790,GO:0106310,GO:0106311,GO:2000369	protein serine/threonine kinase activity|ATP binding|nucleus|cytoplasm|protein phosphorylation|nuclear speck|phosphatase regulator activity|regulation of bone mineralization|AP-2 adaptor complex binding|positive regulation of Notch signaling pathway|regulation of catalytic activity|protein serine kinase activity|protein threonine kinase activity|regulation of clathrin-dependent endocytosis	hsa05202	Transcriptional misregulation in cancer
CACHD1	573.746379	0.174033992	-3.516357537	0.654304573	-0.611965741	0.000437511	0.009552218	Down	6.319191704	3.593901721	57685	cache domain containing 1	GO:0005245,GO:0005891,GO:0070588	voltage-gated calcium channel activity|voltage-gated calcium channel complex|calcium ion transmembrane transport
CAVIN3	1930.152394	0.102178389	-5.993059584	0.654125257	-0.612361174	2.06E-09	2.97E-07	Down	117.0098692	86.96256869	112464	caveolae associated protein 3	GO:0005080,GO:0005515,GO:0005737,GO:0005829,GO:0005901,GO:0032922,GO:0032991	protein kinase C binding|protein binding|cytoplasm|cytosol|caveola|circadian regulation of gene expression|protein-containing complex
KDELR3	1571.171922	0.113722943	-5.394872576	0.653599695	-0.613520784	6.86E-08	6.23E-06	Down	45.11927045	37.25480086	11015	KDEL endoplasmic reticulum protein retention receptor 3	GO:0000139,GO:0005046,GO:0005783,GO:0005789,GO:0005801,GO:0006621,GO:0006888,GO:0006890,GO:0015031,GO:0016021,GO:0030133,GO:0030663,GO:0036498,GO:0046923	Golgi membrane|KDEL sequence binding|endoplasmic reticulum|endoplasmic reticulum membrane|cis-Golgi network|protein retention in ER lumen|endoplasmic reticulum to Golgi vesicle-mediated transport|retrograde vesicle-mediated transport, Golgi to endoplasmic reticulum|protein transport|integral component of membrane|transport vesicle|COPI-coated vesicle membrane|IRE1-mediated unfolded protein respon…	hsa05110	Vibrio cholerae infection
CAP1	8196.086108	0.140839002	-4.368887554	0.652789717	-0.615309763	1.25E-05	0.000537757	Down	164.3309253	126.5872512	10487	cyclase associated actin cytoskeleton regulatory protein 1	GO:0000902,GO:0001667,GO:0003779,GO:0005576,GO:0005737,GO:0005886,GO:0005925,GO:0006898,GO:0007163,GO:0007165,GO:0007190,GO:0008179,GO:0019933,GO:0030036,GO:0030864,GO:0035578,GO:0043312,GO:0045761,GO:0070062	cell morphogenesis|ameboidal-type cell migration|actin binding|extracellular region|cytoplasm|plasma membrane|focal adhesion|receptor-mediated endocytosis|establishment or maintenance of cell polarity|signal transduction|activation of adenylate cyclase activity|adenylate cyclase binding|cAMP-mediated signaling|actin cytoskeleton organization|cortical actin cytoskeleton|azurophil granule lumen|neu…
SUSD6	1438.320355	0.10460819	-5.919349572	0.651026221	-0.619212444	3.23E-09	4.35E-07	Down	17.72484205	12.29211871	9766	sushi domain containing 6	GO:0003674,GO:0005515,GO:0005575,GO:0006974,GO:0008219,GO:0016021	molecular_function|protein binding|cellular_component|cellular response to DNA damage stimulus|cell death|integral component of membrane
ACSS3	330.5720338	0.17588718	-3.521492028	0.650948223	-0.619385301	0.000429126	0.009383769	Down	2.387075795	1.787487825	79611	acyl-CoA synthetase short chain family member 3	GO:0003987,GO:0005515,GO:0005524,GO:0005739,GO:0005759,GO:0043231,GO:0046951,GO:0047760,GO:0050218	acetate-CoA ligase activity|protein binding|ATP binding|mitochondrion|mitochondrial matrix|intracellular membrane-bounded organelle|ketone body biosynthetic process|butyrate-CoA ligase activity|propionate-CoA ligase activity	hsa00640	Propanoate metabolism
BARD1	94.0462802	0.218969788	-2.840061935	0.649820085	-0.621887759	0.004510478	0.055714151	Down	1.064875262	0.777718544	580	BRCA1 associated RING domain 1	GO:0000151,GO:0000729,GO:0001894,GO:0003723,GO:0004842,GO:0005515,GO:0005634,GO:0005654,GO:0005737,GO:0006260,GO:0006303,GO:0006974,GO:0007050,GO:0016567,GO:0016579,GO:0016607,GO:0019900,GO:0031436,GO:0031441,GO:0036464,GO:0042325,GO:0042803,GO:0043065,GO:0043066,GO:0045732,GO:0046826,GO:0046872,GO:0046982,GO:0070531,GO:0085020,GO:1901796	ubiquitin ligase complex|DNA double-strand break processing|tissue homeostasis|RNA binding|ubiquitin-protein transferase activity|protein binding|nucleus|nucleoplasm|cytoplasm|DNA replication|double-strand break repair via nonhomologous end joining|cellular response to DNA damage stimulus|cell cycle arrest|protein ubiquitination|protein deubiquitination|nuclear speck|kinase binding|BRCA1-BARD1 co…	hsa03440	Homologous recombination
PRPSAP1	824.2340378	0.104469881	-5.986102977	0.648254641	-0.625367464	2.15E-09	3.07E-07	Down	14.06040289	9.521088779	5635	phosphoribosyl pyrophosphate synthetase associated protein 1	GO:0000287,GO:0002189,GO:0004749,GO:0004857,GO:0005515,GO:0005737,GO:0006015,GO:0006139,GO:0006164,GO:0042802,GO:0043086	magnesium ion binding|ribose phosphate diphosphokinase complex|ribose phosphate diphosphokinase activity|enzyme inhibitor activity|protein binding|cytoplasm|5-phosphoribose 1-diphosphate biosynthetic process|nucleobase-containing compound metabolic process|purine nucleotide biosynthetic process|identical protein binding|negative regulation of catalytic activity
BOK	611.9997666	0.202579639	-3.088531624	0.648117089	-0.625673621	0.002011483	0.030264373	Down	15.20012365	9.379591678	666	BCL2 family apoptosis regulator BOK	GO:0001836,GO:0005102,GO:0005515,GO:0005634,GO:0005640,GO:0005737,GO:0005739,GO:0005741,GO:0005743,GO:0005783,GO:0005789,GO:0005794,GO:0006915,GO:0006919,GO:0006921,GO:0007420,GO:0008584,GO:0008630,GO:0008635,GO:0010506,GO:0016021,GO:0031625,GO:0031901,GO:0031966,GO:0032588,GO:0033106,GO:0042803,GO:0043065,GO:0043524,GO:0044877,GO:0046982,GO:0048709,GO:0051259,GO:0051400,GO:0051402,GO:0051480,GO:…	release of cytochrome c from mitochondria|signaling receptor binding|protein binding|nucleus|nuclear outer membrane|cytoplasm|mitochondrion|mitochondrial outer membrane|mitochondrial inner membrane|endoplasmic reticulum|endoplasmic reticulum membrane|Golgi apparatus|apoptotic process|activation of cysteine-type endopeptidase activity involved in apoptotic process|cellular component disassembly in…	hsa04215	Apoptosis - multiple species
INPP5F	742.3011192	0.116795652	-5.357414533	0.64809503	-0.625722724	8.44E-08	7.34E-06	Down	6.329430885	4.78221883	22876	inositol polyphosphate-5-phosphatase F	GO:0001921,GO:0005515,GO:0005769,GO:0005905,GO:0006661,GO:0008344,GO:0008934,GO:0014898,GO:0030424,GO:0030425,GO:0031161,GO:0031901,GO:0033137,GO:0034595,GO:0034596,GO:0042532,GO:0042803,GO:0043025,GO:0043231,GO:0043812,GO:0045334,GO:0046856,GO:0048015,GO:0048681,GO:0051896,GO:0052832,GO:0052833,GO:0055037,GO:0072583,GO:2000145,GO:2001135	positive regulation of receptor recycling|protein binding|early endosome|clathrin-coated pit|phosphatidylinositol biosynthetic process|adult locomotory behavior|inositol monophosphate 1-phosphatase activity|cardiac muscle hypertrophy in response to stress|axon|dendrite|phosphatidylinositol catabolic process|early endosome membrane|negative regulation of peptidyl-serine phosphorylation|phosphatidy…	hsa00562,hsa04070	Inositol phosphate metabolism|Phosphatidylinositol signaling system
TUBB6	5153.532246	0.125433343	-4.994130297	0.647777175	-0.62643046	5.91E-07	3.98E-05	Down	97.41947114	75.90171453	84617	tubulin beta 6 class V	GO:0000226,GO:0000278,GO:0003674,GO:0003924,GO:0005200,GO:0005515,GO:0005525,GO:0005634,GO:0005737,GO:0005874,GO:0070062	microtubule cytoskeleton organization|mitotic cell cycle|molecular_function|GTPase activity|structural constituent of cytoskeleton|protein binding|GTP binding|nucleus|cytoplasm|microtubule|extracellular exosome	hsa04145,hsa04540,hsa05010,hsa05012,hsa05014,hsa05016,hsa05020,hsa05022,hsa05130,hsa05132	Phagosome|Gap junction|Alzheimer disease|Parkinson disease|Amyotrophic lateral sclerosis|Huntington disease|Prion disease|Pathways of neurodegeneration - multiple diseases|Pathogenic Escherichia coli infection|Salmonella infection
PDE4DIP	1945.310355	0.199445705	-3.141721045	0.647699813	-0.626602768	0.00167958	0.026234061	Down	6.920767339	4.921694747	9659	phosphodiesterase 4D interacting protein	GO:0005515,GO:0005634,GO:0005737,GO:0005794,GO:0005813,GO:0019899,GO:0030016,GO:0034622,GO:0060090,GO:1903358	protein binding|nucleus|cytoplasm|Golgi apparatus|centrosome|enzyme binding|myofibril|cellular protein-containing complex assembly|molecular adaptor activity|regulation of Golgi organization
CXCL12	7069.891516	0.116360168	-5.387603635	0.647565278	-0.626902464	7.14E-08	6.45E-06	Down	90.83672036	65.38777739	6387	C-X-C motif chemokine ligand 12	GO:0001666,GO:0001764,GO:0001938,GO:0005102,GO:0005178,GO:0005515,GO:0005576,GO:0005634,GO:0005737,GO:0006874,GO:0006935,GO:0006952,GO:0006955,GO:0007155,GO:0007165,GO:0007186,GO:0007411,GO:0008009,GO:0008015,GO:0008064,GO:0008083,GO:0008344,GO:0009314,GO:0009408,GO:0009615,GO:0009897,GO:0016032,GO:0022029,GO:0030335,GO:0031100,GO:0033603,GO:0033622,GO:0038146,GO:0042379,GO:0043434,GO:0045236,GO:…	response to hypoxia|neuron migration|positive regulation of endothelial cell proliferation|signaling receptor binding|integrin binding|protein binding|extracellular region|nucleus|cytoplasm|cellular calcium ion homeostasis|chemotaxis|defense response|immune response|cell adhesion|signal transduction|G protein-coupled receptor signaling pathway|axon guidance|chemokine activity|blood circulation|re…	hsa04060,hsa04061,hsa04062,hsa04064,hsa04360,hsa04670,hsa04672,hsa04810,hsa05163,hsa05200,hsa05323	Cytokine-cytokine receptor interaction|Viral protein interaction with cytokine and cytokine receptor|Chemokine signaling pathway|NF-kappa B signaling pathway|Axon guidance|Leukocyte transendothelial migration|Intestinal immune network for IgA production|Regulation of actin cytoskeleton|Human cytomegalovirus infection|Pathways in cancer|Rheumatoid arthritis
RBM3	1757.464652	0.11937305	-5.266430784	0.646772432	-0.628669908	1.39E-07	1.13E-05	Down	22.69783244	16.47543931	5935	RNA binding motif protein 3	GO:0003723,GO:0005515,GO:0005634,GO:0005654,GO:0005681,GO:0005737,GO:0006396,GO:0006417,GO:0015934,GO:0030425,GO:0043023,GO:0045727,GO:0048026	RNA binding|protein binding|nucleus|nucleoplasm|spliceosomal complex|cytoplasm|RNA processing|regulation of translation|large ribosomal subunit|dendrite|ribosomal large subunit binding|positive regulation of translation|positive regulation of mRNA splicing, via spliceosome
PPP1R12B	479.5231373	0.152085295	-4.135128388	0.646672776	-0.62889222	3.55E-05	0.001309977	Down	2.249507045	1.411801354	4660	protein phosphatase 1 regulatory subunit 12B	GO:0000086,GO:0004857,GO:0005515,GO:0005654,GO:0005737,GO:0005829,GO:0005856,GO:0006937,GO:0007165,GO:0008047,GO:0019208,GO:0019901,GO:0030018,GO:0031672,GO:0043086	G2/M transition of mitotic cell cycle|enzyme inhibitor activity|protein binding|nucleoplasm|cytoplasm|cytosol|cytoskeleton|regulation of muscle contraction|signal transduction|enzyme activator activity|phosphatase regulator activity|protein kinase binding|Z disc|A band|negative regulation of catalytic activity	hsa04270,hsa04510,hsa04810,hsa04921,hsa05205	Vascular smooth muscle contraction|Focal adhesion|Regulation of actin cytoskeleton|Oxytocin signaling pathway|Proteoglycans in cancer
IL11RA	357.6677224	0.190166769	-3.313748369	0.646102597	-0.63016482	0.000920543	0.01688943	Down	15.76776213	9.366096787	3590	interleukin 11 receptor subunit alpha	GO:0004888,GO:0004896,GO:0004921,GO:0005515,GO:0005576,GO:0005886,GO:0005887,GO:0008284,GO:0009897,GO:0019221,GO:0019955,GO:0019970,GO:0032502,GO:0038154,GO:0043235,GO:0060322	transmembrane signaling receptor activity|cytokine receptor activity|interleukin-11 receptor activity|protein binding|extracellular region|plasma membrane|integral component of plasma membrane|positive regulation of cell population proliferation|external side of plasma membrane|cytokine-mediated signaling pathway|cytokine binding|interleukin-11 binding|developmental process|interleukin-11-mediate…	hsa04060,hsa04630,hsa04640	Cytokine-cytokine receptor interaction|JAK-STAT signaling pathway|Hematopoietic cell lineage
TENM3	644.7191881	0.284147705	-2.225362203	0.645132963	-0.632331562	0.026056933	0.178583141	Down	2.653593835	1.884819066	55714	teneurin transmembrane protein 3	GO:0005887,GO:0007156,GO:0007157,GO:0007165,GO:0010976,GO:0016020,GO:0030424,GO:0042803,GO:0043005,GO:0046982,GO:0048593,GO:0048666,GO:0050839,GO:1903385	integral component of plasma membrane|homophilic cell adhesion via plasma membrane adhesion molecules|heterophilic cell-cell adhesion via plasma membrane cell adhesion molecules|signal transduction|positive regulation of neuron projection development|membrane|axon|protein homodimerization activity|neuron projection|protein heterodimerization activity|camera-type eye morphogenesis|neuron developme…
ZNF575	73.8229324	0.269704401	-2.348135319	0.644698964	-0.633302429	0.018867665	0.14541309	Down	2.558523227	1.748714404	284346	zinc finger protein 575	GO:0000978,GO:0000981,GO:0005515,GO:0005634,GO:0006357,GO:0046872	RNA polymerase II cis-regulatory region sequence-specific DNA binding|DNA-binding transcription factor activity, RNA polymerase II-specific|protein binding|nucleus|regulation of transcription by RNA polymerase II|metal ion binding
MYADM	3334.04239	0.126496746	-5.007861556	0.644620427	-0.63347819	5.50E-07	3.74E-05	Down	51.36541199	36.52450833	91663	myeloid associated differentiation marker	GO:0001726,GO:0001933,GO:0003674,GO:0005515,GO:0005886,GO:0005911,GO:0010629,GO:0010810,GO:0016021,GO:0030335,GO:0030837,GO:0030864,GO:0031579,GO:0034115,GO:0045121,GO:0045217,GO:0061028,GO:0072659,GO:0090038,GO:1900026	ruffle|negative regulation of protein phosphorylation|molecular_function|protein binding|plasma membrane|cell-cell junction|negative regulation of gene expression|regulation of cell-substrate adhesion|integral component of membrane|positive regulation of cell migration|negative regulation of actin filament polymerization|cortical actin cytoskeleton|membrane raft organization|negative regulation o…
TGFB1I1	1401.871095	0.175825975	-3.608595081	0.644170837	-0.634484747	0.00030786	0.007314934	Down	44.59591011	32.29055015	7041	transforming growth factor beta 1 induced transcript 1	GO:0003712,GO:0003713,GO:0005515,GO:0005829,GO:0005856,GO:0005886,GO:0005925,GO:0007155,GO:0008285,GO:0009408,GO:0010718,GO:0016055,GO:0016331,GO:0016363,GO:0030511,GO:0030512,GO:0030579,GO:0030855,GO:0045165,GO:0045599,GO:0045893,GO:0046872,GO:0048495,GO:0050681,GO:0062023,GO:0070411	transcription coregulator activity|transcription coactivator activity|protein binding|cytosol|cytoskeleton|plasma membrane|focal adhesion|cell adhesion|negative regulation of cell population proliferation|response to heat|positive regulation of epithelial to mesenchymal transition|Wnt signaling pathway|morphogenesis of embryonic epithelium|nuclear matrix|positive regulation of transforming growth…
MATN3	732.8495372	0.257537566	-2.464106001	0.644119439	-0.634599862	0.013735548	0.118149354	Down	16.14422474	11.7140311	4148	matrilin 3	GO:0001501,GO:0005201,GO:0005509,GO:0005515,GO:0005576,GO:0005788,GO:0030198,GO:0031012,GO:0043687,GO:0044267,GO:0051216,GO:0062023	skeletal system development|extracellular matrix structural constituent|calcium ion binding|protein binding|extracellular region|endoplasmic reticulum lumen|extracellular matrix organization|extracellular matrix|post-translational protein modification|cellular protein metabolic process|cartilage development|collagen-containing extracellular matrix
P4HA2	9754.471148	0.14690187	-4.320554718	0.644075818	-0.634697569	1.56E-05	0.000648258	Down	91.40266097	73.77799028	8974	prolyl 4-hydroxylase subunit alpha 2	GO:0004656,GO:0005506,GO:0005654,GO:0005783,GO:0005788,GO:0005829,GO:0009055,GO:0016702,GO:0018401,GO:0022900,GO:0031418,GO:0043231	procollagen-proline 4-dioxygenase activity|iron ion binding|nucleoplasm|endoplasmic reticulum|endoplasmic reticulum lumen|cytosol|electron transfer activity|oxidoreductase activity, acting on single donors with incorporation of molecular oxygen, incorporation of two atoms of oxygen|peptidyl-proline hydroxylation to 4-hydroxy-L-proline|electron transport chain|L-ascorbic acid binding|intracellular…	hsa00330	Arginine and proline metabolism
TNS1	15075.08767	0.1099005	-5.784221128	0.643633447	-0.635688797	7.28E-09	8.64E-07	Down	71.11110558	43.41242278	7145	tensin 1	GO:0003723,GO:0003779,GO:0005515,GO:0005737,GO:0005856,GO:0005925,GO:0009986	RNA binding|actin binding|protein binding|cytoplasm|cytoskeleton|focal adhesion|cell surface
BHLHE41	1157.897402	0.220616174	-2.891459043	0.64264654	-0.637902631	0.003834576	0.049324345	Down	15.44544976	13.15941186	79365	basic helix-loop-helix family member e41	GO:0000122,GO:0000785,GO:0000978,GO:0000981,GO:0001102,GO:0001227,GO:0005515,GO:0005634,GO:0006357,GO:0009952,GO:0010832,GO:0010944,GO:0032922,GO:0042803,GO:0042826,GO:0043425,GO:0043426,GO:0045892,GO:0046982,GO:0050767,GO:0070888,GO:1990837	negative regulation of transcription by RNA polymerase II|chromatin|RNA polymerase II cis-regulatory region sequence-specific DNA binding|DNA-binding transcription factor activity, RNA polymerase II-specific|RNA polymerase II activating transcription factor binding|DNA-binding transcription repressor activity, RNA polymerase II-specific|protein binding|nucleus|regulation of transcription by RNA p…	hsa04710	Circadian rhythm
CRABP2	2304.563703	0.26465472	-2.410542632	0.642620324	-0.637961484	0.01592881	0.129682193	Down	87.4633579	76.85075683	1382	cellular retinoic acid binding protein 2	GO:0001972,GO:0005501,GO:0005515,GO:0005634,GO:0005654,GO:0005737,GO:0005783,GO:0005829,GO:0006355,GO:0007165,GO:0008544,GO:0016918,GO:0019841,GO:0030332,GO:0035115,GO:0042573,GO:0048672,GO:0070062	retinoic acid binding|retinoid binding|protein binding|nucleus|nucleoplasm|cytoplasm|endoplasmic reticulum|cytosol|regulation of transcription, DNA-templated|signal transduction|epidermis development|retinal binding|retinol binding|cyclin binding|embryonic forelimb morphogenesis|retinoic acid metabolic process|positive regulation of collateral sprouting|extracellular exosome
RBMS3	208.2564432	0.200736484	-3.186396596	0.641879304	-0.63962605	0.00144057	0.02342529	Down	3.92135661	3.060388375	27303	RNA binding motif single stranded interacting protein 3	GO:0002357,GO:0003723,GO:0003730,GO:0005634,GO:0005737,GO:0005829,GO:0008143,GO:0008266,GO:0010628,GO:0010629,GO:0035925,GO:0090090,GO:1990904	defense response to tumor cell|RNA binding|mRNA 3'-UTR binding|nucleus|cytoplasm|cytosol|poly(A) binding|poly(U) RNA binding|positive regulation of gene expression|negative regulation of gene expression|mRNA 3'-UTR AU-rich region binding|negative regulation of canonical Wnt signaling pathway|ribonucleoprotein complex
CHRD	376.8672436	0.271583947	-2.356128024	0.641763415	-0.639886548	0.018466552	0.143737426	Down	7.19803058	4.975456515	8646	chordin	GO:0001501,GO:0002053,GO:0005515,GO:0005615,GO:0019955,GO:0021919,GO:0030336,GO:0030514,GO:0033504,GO:0045668,GO:0045785	skeletal system development|positive regulation of mesenchymal cell proliferation|protein binding|extracellular space|cytokine binding|BMP signaling pathway involved in spinal cord dorsal/ventral patterning|negative regulation of cell migration|negative regulation of BMP signaling pathway|floor plate development|negative regulation of osteoblast differentiation|positive regulation of cell adhesion	hsa04350	TGF-beta signaling pathway
PAMR1	4122.890716	0.136915601	-4.685421275	0.641042863	-0.641507271	2.79E-06	0.000146992	Down	80.53867161	58.04792779	25891	peptidase domain containing associated with muscle regeneration 1	GO:0005509,GO:0005576	calcium ion binding|extracellular region
KCNMA1	5176.56598	0.096709029	-6.641656588	0.640687098	-0.642308156	3.10E-11	7.23E-09	Down	9.685448617	6.016630359	3778	potassium calcium-activated channel subfamily M alpha 1	GO:0001666,GO:0003779,GO:0005249,GO:0005515,GO:0005886,GO:0005901,GO:0006813,GO:0006970,GO:0008076,GO:0015269,GO:0016021,GO:0016324,GO:0030007,GO:0034465,GO:0034765,GO:0042391,GO:0043065,GO:0045211,GO:0045794,GO:0046872,GO:0051592,GO:0060072,GO:0060073,GO:0060083,GO:0060087,GO:0071805	response to hypoxia|actin binding|voltage-gated potassium channel activity|protein binding|plasma membrane|caveola|potassium ion transport|response to osmotic stress|voltage-gated potassium channel complex|calcium-activated potassium channel activity|integral component of membrane|apical plasma membrane|cellular potassium ion homeostasis|response to carbon monoxide|regulation of ion transmembrane…	hsa04022,hsa04270,hsa04911,hsa04924,hsa04970,hsa04972	cGMP-PKG signaling pathway|Vascular smooth muscle contraction|Insulin secretion|Renin secretion|Salivary secretion|Pancreatic secretion
COL6A3	111959.0616	0.142594473	-4.507513702	0.640492445	-0.642746543	6.56E-06	0.000305985	Down	524.6653214	380.8155491	1293	collagen type VI alpha 3 chain	GO:0004867,GO:0005576,GO:0005589,GO:0005615,GO:0005788,GO:0007155,GO:0007517,GO:0010951,GO:0030020,GO:0030198,GO:0031012,GO:0042383,GO:0062023,GO:0070062,GO:1903561	serine-type endopeptidase inhibitor activity|extracellular region|collagen type VI trimer|extracellular space|endoplasmic reticulum lumen|cell adhesion|muscle organ development|negative regulation of endopeptidase activity|extracellular matrix structural constituent conferring tensile strength|extracellular matrix organization|extracellular matrix|sarcolemma|collagen-containing extracellular matr…	hsa04151,hsa04510,hsa04512,hsa04974,hsa05165	PI3K-Akt signaling pathway|Focal adhesion|ECM-receptor interaction|Protein digestion and absorption|Human papillomavirus infection
KHDRBS3	100.3210212	0.238939481	-2.690547898	0.640434034	-0.642878117	0.007133479	0.076676685	Down	1.827254375	1.404490559	10656	KH RNA binding domain containing, signal transduction associated 3	GO:0000381,GO:0003723,GO:0003729,GO:0005515,GO:0005634,GO:0005654,GO:0006397,GO:0016032,GO:0017124,GO:0019904,GO:0032991,GO:0042802,GO:0048024	regulation of alternative mRNA splicing, via spliceosome|RNA binding|mRNA binding|protein binding|nucleus|nucleoplasm|mRNA processing|viral process|SH3 domain binding|protein domain specific binding|protein-containing complex|identical protein binding|regulation of mRNA splicing, via spliceosome
LOC730098	98.66612625	0.237383448	-2.709773861	0.640266547	-0.643255462	0.00673291	0.073961593	Down	3.158434129	2.484998784	730098	uncharacterized LOC730098
NDUFA4L2	427.6666604	0.254154705	-2.531486199	0.640207229	-0.643389127	0.011358029	0.104711046	Down	23.54297291	20.81670198	56901	NDUFA4 mitochondrial complex associated like 2	GO:0004129,GO:0005751,GO:0022900,GO:1902600	cytochrome-c oxidase activity|mitochondrial respiratory chain complex IV|electron transport chain|proton transmembrane transport	hsa00190,hsa04714,hsa04723,hsa04932,hsa05010,hsa05012,hsa05014,hsa05016,hsa05020,hsa05022	Oxidative phosphorylation|Thermogenesis|Retrograde endocannabinoid signaling|Non-alcoholic fatty liver disease|Alzheimer disease|Parkinson disease|Amyotrophic lateral sclerosis|Huntington disease|Prion disease|Pathways of neurodegeneration - multiple diseases
ESYT1	3446.944235	0.170227092	-3.781268914	0.640080645	-0.64367441	0.000156031	0.004264949	Down	59.20916152	40.8637686	23344	extended synaptotagmin 1	GO:0005509,GO:0005515,GO:0005544,GO:0005783,GO:0005789,GO:0006687,GO:0006869,GO:0008429,GO:0016020,GO:0030176,GO:0031210,GO:0031227,GO:0031234,GO:0035091,GO:0042802,GO:0061817	calcium ion binding|protein binding|calcium-dependent phospholipid binding|endoplasmic reticulum|endoplasmic reticulum membrane|glycosphingolipid metabolic process|lipid transport|phosphatidylethanolamine binding|membrane|integral component of endoplasmic reticulum membrane|phosphatidylcholine binding|intrinsic component of endoplasmic reticulum membrane|extrinsic component of cytoplasmic side of…
EMP2	169.921407	0.25482969	-2.535402434	0.639007241	-0.646095816	0.011231821	0.103892489	Down	1.736221736	1.470127533	2013	epithelial membrane protein 2	GO:0000139,GO:0001765,GO:0001913,GO:0001952,GO:0001954,GO:0003093,GO:0005178,GO:0005515,GO:0005634,GO:0005737,GO:0005794,GO:0005829,GO:0005886,GO:0005901,GO:0007015,GO:0007155,GO:0007160,GO:0007566,GO:0008219,GO:0008283,GO:0008284,GO:0009986,GO:0010594,GO:0016021,GO:0016324,GO:0016477,GO:0019900,GO:0019901,GO:0031410,GO:0032060,GO:0032147,GO:0034394,GO:0043534,GO:0043549,GO:0045022,GO:0045121,GO:…	Golgi membrane|membrane raft assembly|T cell mediated cytotoxicity|regulation of cell-matrix adhesion|positive regulation of cell-matrix adhesion|regulation of glomerular filtration|integrin binding|protein binding|nucleus|cytoplasm|Golgi apparatus|cytosol|plasma membrane|caveola|actin filament organization|cell adhesion|cell-matrix adhesion|embryo implantation|cell death|cell population prolifer…
CHRNA9	269.1635264	0.169980823	-3.812120117	0.638169995	-0.647987316	0.00013778	0.003903299	Down	6.472437393	4.484623456	55584	cholinergic receptor nicotinic alpha 9 subunit	GO:0004888,GO:0005262,GO:0005515,GO:0005886,GO:0005887,GO:0005892,GO:0007165,GO:0007204,GO:0007268,GO:0022848,GO:0030594,GO:0034220,GO:0042391,GO:0042472,GO:0043005,GO:0045202,GO:0050877,GO:0050910,GO:0060079,GO:0070373,GO:0070588,GO:0098981,GO:0099060	transmembrane signaling receptor activity|calcium channel activity|protein binding|plasma membrane|integral component of plasma membrane|acetylcholine-gated channel complex|signal transduction|positive regulation of cytosolic calcium ion concentration|chemical synaptic transmission|acetylcholine-gated cation-selective channel activity|neurotransmitter receptor activity|ion transmembrane transport…	hsa04080	Neuroactive ligand-receptor interaction
MSX1	595.0963219	0.256884215	-2.522499068	0.638168722	-0.647990193	0.011652426	0.106361291	Down	15.87855795	11.92938183	4487	msh homeobox 1	GO:0000122,GO:0000785,GO:0000902,GO:0000977,GO:0000981,GO:0000987,GO:0001227,GO:0001228,GO:0001701,GO:0002039,GO:0003198,GO:0005515,GO:0005634,GO:0005654,GO:0006357,GO:0007517,GO:0008285,GO:0009952,GO:0010463,GO:0021983,GO:0023019,GO:0030308,GO:0030513,GO:0030901,GO:0034504,GO:0035115,GO:0035116,GO:0035880,GO:0042474,GO:0042475,GO:0042481,GO:0043066,GO:0043517,GO:0045944,GO:0048598,GO:0048863,GO:…	negative regulation of transcription by RNA polymerase II|chromatin|cell morphogenesis|RNA polymerase II transcription regulatory region sequence-specific DNA binding|DNA-binding transcription factor activity, RNA polymerase II-specific|cis-regulatory region sequence-specific DNA binding|DNA-binding transcription repressor activity, RNA polymerase II-specific|DNA-binding transcription activator a…	hsa05166	Human T-cell leukemia virus 1 infection	Homeobox
SYNE1	7517.27535	0.151549067	-4.279024838	0.637951114	-0.648482221	1.88E-05	0.000761466	Down	18.84698616	10.71505838	23345	spectrin repeat containing nuclear envelope protein 1	GO:0000932,GO:0003723,GO:0003779,GO:0005515,GO:0005521,GO:0005634,GO:0005635,GO:0005640,GO:0005654,GO:0005730,GO:0005737,GO:0005794,GO:0005856,GO:0006997,GO:0007030,GO:0007283,GO:0016021,GO:0019899,GO:0030017,GO:0031965,GO:0034993,GO:0042692,GO:0042803,GO:0045211,GO:0051015,GO:0090292,GO:0140444	P-body|RNA binding|actin binding|protein binding|lamin binding|nucleus|nuclear envelope|nuclear outer membrane|nucleoplasm|nucleolus|cytoplasm|Golgi apparatus|cytoskeleton|nucleus organization|Golgi organization|spermatogenesis|integral component of membrane|enzyme binding|sarcomere|nuclear membrane|meiotic nuclear membrane microtubule tethering complex|muscle cell differentiation|protein homodim…
GALE	160.9797007	0.18793779	-3.45683868	0.637425825	-0.649670624	0.000546552	0.011382432	Down	5.574481969	3.912580949	2582	UDP-galactose-4-epimerase	GO:0003974,GO:0003978,GO:0005829,GO:0019388,GO:0033499,GO:0042802,GO:0042803	UDP-N-acetylglucosamine 4-epimerase activity|UDP-glucose 4-epimerase activity|cytosol|galactose catabolic process|galactose catabolic process via UDP-galactose|identical protein binding|protein homodimerization activity	hsa00052,hsa00520	Galactose metabolism|Amino sugar and nucleotide sugar metabolism
HSPB1	8568.609273	0.217102801	-2.996630561	0.637025536	-0.650576888	0.002729813	0.038318691	Down	771.011512	573.2967351	3315	heat shock protein family B (small) member 1	GO:0000502,GO:0001895,GO:0001932,GO:0003723,GO:0005080,GO:0005515,GO:0005615,GO:0005634,GO:0005737,GO:0005819,GO:0005829,GO:0005856,GO:0005925,GO:0006446,GO:0006469,GO:0006986,GO:0008426,GO:0009615,GO:0010506,GO:0016032,GO:0019901,GO:0032731,GO:0032760,GO:0035556,GO:0035924,GO:0038033,GO:0042802,GO:0042803,GO:0043066,GO:0043122,GO:0043130,GO:0043488,GO:0043536,GO:0044183,GO:0045766,GO:0061077,GO:…	proteasome complex|retina homeostasis|regulation of protein phosphorylation|RNA binding|protein kinase C binding|protein binding|extracellular space|nucleus|cytoplasm|spindle|cytosol|cytoskeleton|focal adhesion|regulation of translational initiation|negative regulation of protein kinase activity|response to unfolded protein|protein kinase C inhibitor activity|response to virus|regulation of autop…	hsa04010,hsa04370,hsa05146	MAPK signaling pathway|VEGF signaling pathway|Amoebiasis
FILIP1L	539.7447946	0.168554469	-3.860598609	0.636961842	-0.650721147	0.00011311	0.003332565	Down	5.379384656	3.925079561	11259	filamin A interacting protein 1 like	GO:0003674,GO:0005634,GO:0005737,GO:0008150,GO:0016020	molecular_function|nucleus|cytoplasm|biological_process|membrane
IER3	2769.356739	0.296403971	-2.198137422	0.636601887	-0.651536661	0.027939314	0.187895582	Down	160.7590924	101.1609122	8870	immediate early response 3	GO:0005515,GO:0005634,GO:0005829,GO:0006915,GO:0009653,GO:0014066,GO:0016021,GO:0043066,GO:2001020	protein binding|nucleus|cytosol|apoptotic process|anatomical structure morphogenesis|regulation of phosphatidylinositol 3-kinase signaling|integral component of membrane|negative regulation of apoptotic process|regulation of response to DNA damage stimulus
KCTD11	1773.417556	0.197869468	-3.294548337	0.636445761	-0.651890525	0.0009858	0.017778698	Down	46.70988757	33.48416061	147040	potassium channel tetramerization domain containing 11	GO:0007049,GO:0007275,GO:0016567,GO:0016740,GO:0040008,GO:0042802,GO:0045666,GO:0051260	cell cycle|multicellular organism development|protein ubiquitination|transferase activity|regulation of growth|identical protein binding|positive regulation of neuron differentiation|protein homooligomerization
MICALL1	2806.585423	0.159968987	-4.088398847	0.635508346	-0.654017023	4.34E-05	0.001542863	Down	36.0401873	24.44748146	85377	MICAL like 1	GO:0005515,GO:0005769,GO:0005770,GO:0005802,GO:0006612,GO:0006897,GO:0006898,GO:0019898,GO:0031175,GO:0031267,GO:0031902,GO:0032458,GO:0036010,GO:0042802,GO:0045296,GO:0046872,GO:0055038,GO:0070300,GO:0097320,GO:1990126	protein binding|early endosome|late endosome|trans-Golgi network|protein targeting to membrane|endocytosis|receptor-mediated endocytosis|extrinsic component of membrane|neuron projection development|small GTPase binding|late endosome membrane|slow endocytic recycling|protein localization to endosome|identical protein binding|cadherin binding|metal ion binding|recycling endosome membrane|phosphati…
FOXC2	233.8921415	0.169830746	-3.853262359	0.635338601	-0.65440242	0.000116554	0.003401628	Down	5.10396253	3.460503622	2303	forkhead box C2	GO:0000122,GO:0000785,GO:0000976,GO:0000977,GO:0000978,GO:0000981,GO:0001216,GO:0001228,GO:0001503,GO:0001569,GO:0001656,GO:0001657,GO:0001756,GO:0001946,GO:0001974,GO:0005515,GO:0005634,GO:0005654,GO:0006357,GO:0007219,GO:0007498,GO:0007507,GO:0008286,GO:0009653,GO:0009725,GO:0010595,GO:0014032,GO:0016604,GO:0030154,GO:0030199,GO:0031490,GO:0033630,GO:0035050,GO:0035470,GO:0042802,GO:0043010,GO:…	negative regulation of transcription by RNA polymerase II|chromatin|transcription regulatory region sequence-specific DNA binding|RNA polymerase II transcription regulatory region sequence-specific DNA binding|RNA polymerase II cis-regulatory region sequence-specific DNA binding|DNA-binding transcription factor activity, RNA polymerase II-specific|DNA-binding transcription activator activity|DNA-…
TSPAN13	194.4519387	0.180686738	-3.635141866	0.634273985	-0.656821924	0.000277828	0.006819667	Down	6.234810456	4.073143639	27075	tetraspanin 13	GO:0005246,GO:0005887,GO:0016020,GO:1903169	calcium channel regulator activity|integral component of plasma membrane|membrane|regulation of calcium ion transmembrane transport
FGF11	80.66626316	0.273446572	-2.402295391	0.634239906	-0.65689944	0.016292546	0.131952653	Down	1.888139843	1.218618713	2256	fibroblast growth factor 11	GO:0005515,GO:0005576,GO:0005634,GO:0005737,GO:0007165,GO:0007267,GO:0007399,GO:0008083,GO:0017080,GO:1905150	protein binding|extracellular region|nucleus|cytoplasm|signal transduction|cell-cell signaling|nervous system development|growth factor activity|sodium channel regulator activity|regulation of voltage-gated sodium channel activity
FBN2	1570.724439	0.131383978	-5.009005432	0.633710989	-0.658103061	5.47E-07	3.74E-05	Down	8.65195169	5.47944899	2201	fibrillin 2	GO:0001527,GO:0005201,GO:0005509,GO:0005515,GO:0005576,GO:0009653,GO:0030023,GO:0030198,GO:0030326,GO:0030501,GO:0031012,GO:0035583,GO:0043010,GO:0045669,GO:0048048,GO:0060346,GO:0062023	microfibril|extracellular matrix structural constituent|calcium ion binding|protein binding|extracellular region|anatomical structure morphogenesis|extracellular matrix constituent conferring elasticity|extracellular matrix organization|embryonic limb morphogenesis|positive regulation of bone mineralization|extracellular matrix|sequestering of TGFbeta in extracellular matrix|camera-type eye devel…
VEGFA	5535.130584	0.106284895	-6.226119493	0.632114381	-0.661742458	4.78E-10	8.26E-08	Down	95.86858977	59.97987735	7422	vascular endothelial growth factor A	GO:0000122,GO:0001525,GO:0001541,GO:0001569,GO:0001570,GO:0001666,GO:0001701,GO:0001822,GO:0001934,GO:0001938,GO:0001968,GO:0002040,GO:0002042,GO:0002052,GO:0002053,GO:0002092,GO:0002576,GO:0002687,GO:0003007,GO:0003151,GO:0003169,GO:0005125,GO:0005161,GO:0005172,GO:0005515,GO:0005576,GO:0005615,GO:0005737,GO:0005912,GO:0006357,GO:0007399,GO:0007498,GO:0007595,GO:0008083,GO:0008201,GO:0008284,GO:…	negative regulation of transcription by RNA polymerase II|angiogenesis|ovarian follicle development|branching involved in blood vessel morphogenesis|vasculogenesis|response to hypoxia|in utero embryonic development|kidney development|positive regulation of protein phosphorylation|positive regulation of endothelial cell proliferation|fibronectin binding|sprouting angiogenesis|cell migration involv…	hsa01521,hsa04010,hsa04014,hsa04015,hsa04020,hsa04066,hsa04151,hsa04370,hsa04510,hsa04926,hsa04933,hsa05163,hsa05165,hsa05167,hsa05200,hsa05205,hsa05206,hsa05211,hsa05212,hsa05219,hsa05323,hsa05418	EGFR tyrosine kinase inhibitor resistance|MAPK signaling pathway|Ras signaling pathway|Rap1 signaling pathway|Calcium signaling pathway|HIF-1 signaling pathway|PI3K-Akt signaling pathway|VEGF signaling pathway|Focal adhesion|Relaxin signaling pathway|AGE-RAGE signaling pathway in diabetic complications|Human cytomegalovirus infection|Human papillomavirus infection|Kaposi sarcoma-associated herpes…
PLAC9	468.9108742	0.170056715	-3.902165685	0.631305631	-0.663589476	9.53E-05	0.002925933	Down	38.58167552	26.72234315	219348	placenta associated 9	GO:0005515,GO:0005576	protein binding|extracellular region
ANKRD29	227.4209199	0.17518174	-3.79045658	0.631117801	-0.664018779	0.000150371	0.004158966	Down	2.198469173	1.598191776	147463	ankyrin repeat domain 29	GO:0005515	protein binding
VASP	1667.277311	0.141784802	-4.705131333	0.629764302	-0.667116115	2.54E-06	0.000135003	Down	44.59381181	29.99193681	7408	vasodilator stimulated phosphoprotein	GO:0001843,GO:0003779,GO:0005515,GO:0005522,GO:0005829,GO:0005886,GO:0005923,GO:0005925,GO:0007411,GO:0008154,GO:0015629,GO:0017124,GO:0030036,GO:0030838,GO:0031258,GO:0031527,GO:0034329,GO:0045296,GO:0051289,GO:0070062	neural tube closure|actin binding|protein binding|profilin binding|cytosol|plasma membrane|bicellular tight junction|focal adhesion|axon guidance|actin polymerization or depolymerization|actin cytoskeleton|SH3 domain binding|actin cytoskeleton organization|positive regulation of actin filament polymerization|lamellipodium membrane|filopodium membrane|cell junction assembly|cadherin binding|protei…	hsa04015,hsa04022,hsa04510,hsa04530,hsa04611,hsa04666,hsa04670	Rap1 signaling pathway|cGMP-PKG signaling pathway|Focal adhesion|Tight junction|Platelet activation|Fc gamma R-mediated phagocytosis|Leukocyte transendothelial migration
JAG1	1163.821506	0.154011228	-4.340343406	0.629177238	-0.668461616	1.42E-05	0.000599678	Down	12.23263747	8.999021479	182	jagged canonical Notch ligand 1	GO:0001525,GO:0001709,GO:0001953,GO:0001974,GO:0002011,GO:0002456,GO:0003180,GO:0003184,GO:0003215,GO:0005112,GO:0005198,GO:0005509,GO:0005515,GO:0005543,GO:0005576,GO:0005886,GO:0005887,GO:0005912,GO:0007219,GO:0007399,GO:0008083,GO:0016020,GO:0016324,GO:0022408,GO:0030097,GO:0030216,GO:0030336,GO:0032495,GO:0035909,GO:0042127,GO:0042491,GO:0045445,GO:0045446,GO:0045599,GO:0045602,GO:0045639,GO:…	angiogenesis|cell fate determination|negative regulation of cell-matrix adhesion|blood vessel remodeling|morphogenesis of an epithelial sheet|T cell mediated immunity|aortic valve morphogenesis|pulmonary valve morphogenesis|cardiac right ventricle morphogenesis|Notch binding|structural molecule activity|calcium ion binding|protein binding|phospholipid binding|extracellular region|plasma membrane|…	hsa01522,hsa04330,hsa04371,hsa04658,hsa04668,hsa05165,hsa05200,hsa05224	Endocrine resistance|Notch signaling pathway|Apelin signaling pathway|Th1 and Th2 cell differentiation|TNF signaling pathway|Human papillomavirus infection|Pathways in cancer|Breast cancer
ZBTB8A	459.6076339	0.114681375	-5.830547936	0.629092797	-0.668655252	5.52E-09	6.72E-07	Down	4.033592383	2.799903118	653121	zinc finger and BTB domain containing 8A	GO:0000977,GO:0003674,GO:0005515,GO:0005575,GO:0005634,GO:0006357,GO:0008150,GO:0046872	RNA polymerase II transcription regulatory region sequence-specific DNA binding|molecular_function|protein binding|cellular_component|nucleus|regulation of transcription by RNA polymerase II|biological_process|metal ion binding
LIMS2	1923.666966	0.188499534	-3.562725791	0.627822156	-0.671572151	0.000367024	0.008365636	Down	24.58320684	16.43300424	55679	LIM zinc finger domain containing 2	GO:0005634,GO:0005737,GO:0005829,GO:0005886,GO:0005911,GO:0005925,GO:0034329,GO:0043066,GO:0045216,GO:0046872,GO:0098609,GO:1900026,GO:2000178,GO:2000346,GO:2001046	nucleus|cytoplasm|cytosol|plasma membrane|cell-cell junction|focal adhesion|cell junction assembly|negative regulation of apoptotic process|cell-cell junction organization|metal ion binding|cell-cell adhesion|positive regulation of substrate adhesion-dependent cell spreading|negative regulation of neural precursor cell proliferation|negative regulation of hepatocyte proliferation|positive regulat…
TPST2	504.2125855	0.157984061	-4.252153693	0.627734973	-0.671772508	2.12E-05	0.000844183	Down	5.511136845	4.115391847	8459	tyrosylprotein sulfotransferase 2	GO:0000139,GO:0005783,GO:0005794,GO:0006478,GO:0008146,GO:0008476,GO:0016021,GO:0018215,GO:0042803,GO:0050427	Golgi membrane|endoplasmic reticulum|Golgi apparatus|peptidyl-tyrosine sulfation|sulfotransferase activity|protein-tyrosine sulfotransferase activity|integral component of membrane|protein phosphopantetheinylation|protein homodimerization activity|3'-phosphoadenosine 5'-phosphosulfate metabolic process
MAP6D1	45.54168163	0.313876841	-2.143465217	0.627294974	-0.672784091	0.032075761	0.206296083	Down	1.536699682	1.041887511	79929	MAP6 domain containing 1	GO:0000226,GO:0005516,GO:0005798,GO:0005801,GO:0005874,GO:0007026,GO:0008017,GO:0018009,GO:0030705,GO:0070507	microtubule cytoskeleton organization|calmodulin binding|Golgi-associated vesicle|cis-Golgi network|microtubule|negative regulation of microtubule depolymerization|microtubule binding|N-terminal peptidyl-L-cysteine N-palmitoylation|cytoskeleton-dependent intracellular transport|regulation of microtubule cytoskeleton organization
ADAMTS14	148.3664268	0.249151757	-2.705877043	0.626690914	-0.674174018	0.006812426	0.074659286	Down	1.723151835	1.150499985	140766	ADAM metallopeptidase with thrombospondin type 1 motif 14	GO:0004222,GO:0005576,GO:0006508,GO:0030198,GO:0030199,GO:0030574,GO:0031012,GO:0046872	metalloendopeptidase activity|extracellular region|proteolysis|extracellular matrix organization|collagen fibril organization|collagen catabolic process|extracellular matrix|metal ion binding
FERMT2	6122.658133	0.129430066	-5.208926329	0.626683242	-0.67419168	1.90E-07	1.49E-05	Down	106.9075082	68.38118602	10979	FERM domain containing kindlin 2	GO:0001725,GO:0003779,GO:0005178,GO:0005515,GO:0005547,GO:0005634,GO:0005654,GO:0005737,GO:0005829,GO:0005886,GO:0005912,GO:0005925,GO:0005938,GO:0007155,GO:0007160,GO:0007179,GO:0007229,GO:0008360,GO:0009986,GO:0010718,GO:0016055,GO:0019901,GO:0022604,GO:0030054,GO:0030055,GO:0030335,GO:0031234,GO:0031258,GO:0031674,GO:0033622,GO:0033625,GO:0034329,GO:0034334,GO:0034446,GO:0034713,GO:0035505,GO:…	stress fiber|actin binding|integrin binding|protein binding|phosphatidylinositol-3,4,5-trisphosphate binding|nucleus|nucleoplasm|cytoplasm|cytosol|plasma membrane|adherens junction|focal adhesion|cell cortex|cell adhesion|cell-matrix adhesion|transforming growth factor beta receptor signaling pathway|integrin-mediated signaling pathway|regulation of cell shape|cell surface|positive regulation of …
FAM151B	58.17454073	0.287746613	-2.352929036	0.625444008	-0.67704736	0.018626188	0.144257613	Down	0.953041476	0.598113869	167555	family with sequence similarity 151 member B	GO:0005515	protein binding
ITGB6	62.1340644	0.306059146	-2.214145348	0.625178715	-0.677659434	0.026818782	0.182375536	Down	1.035483518	0.540587185	3694	integrin subunit beta 6	GO:0000902,GO:0001618,GO:0005178,GO:0005515,GO:0005654,GO:0005813,GO:0005886,GO:0005925,GO:0006954,GO:0006955,GO:0007155,GO:0007160,GO:0007179,GO:0007229,GO:0008305,GO:0009615,GO:0009897,GO:0009986,GO:0016477,GO:0030054,GO:0030198,GO:0033627,GO:0034685,GO:0038023,GO:0043129,GO:0043235,GO:0043588,GO:0046718,GO:0048286,GO:0055091,GO:0060022,GO:0060348,GO:0060395,GO:0060435,GO:0061520,GO:0070166,GO:…	cell morphogenesis|virus receptor activity|integrin binding|protein binding|nucleoplasm|centrosome|plasma membrane|focal adhesion|inflammatory response|immune response|cell adhesion|cell-matrix adhesion|transforming growth factor beta receptor signaling pathway|integrin-mediated signaling pathway|integrin complex|response to virus|external side of plasma membrane|cell surface|cell migration|cell …	hsa04151,hsa04510,hsa04512,hsa04810,hsa05165,hsa05410,hsa05412,hsa05414	PI3K-Akt signaling pathway|Focal adhesion|ECM-receptor interaction|Regulation of actin cytoskeleton|Human papillomavirus infection|Hypertrophic cardiomyopathy|Arrhythmogenic right ventricular cardiomyopathy|Dilated cardiomyopathy
CXXC5	2753.917857	0.096108713	-7.061049776	0.624758959	-0.67862841	1.65E-12	5.26E-10	Down	47.11317847	31.26656198	51523	CXXC finger protein 5	GO:0000122,GO:0005515,GO:0005634,GO:0005654,GO:0005829,GO:0008134,GO:0008270,GO:0008327,GO:0043123,GO:0043565	negative regulation of transcription by RNA polymerase II|protein binding|nucleus|nucleoplasm|cytosol|transcription factor binding|zinc ion binding|methyl-CpG binding|positive regulation of I-kappaB kinase/NF-kappaB signaling|sequence-specific DNA binding
RPS6KA6	219.9895493	0.194768533	-3.485991503	0.624614753	-0.678961451	0.000490317	0.010428542	Down	1.703883595	1.184421622	27330	ribosomal protein S6 kinase A6	GO:0000287,GO:0001650,GO:0004672,GO:0004674,GO:0004711,GO:0005515,GO:0005524,GO:0005654,GO:0005730,GO:0005737,GO:0005739,GO:0005829,GO:0006978,GO:0007165,GO:0007417,GO:0018105,GO:0045992,GO:0070373,GO:0106310,GO:0106311,GO:2000381	magnesium ion binding|fibrillar center|protein kinase activity|protein serine/threonine kinase activity|ribosomal protein S6 kinase activity|protein binding|ATP binding|nucleoplasm|nucleolus|cytoplasm|mitochondrion|cytosol|DNA damage response, signal transduction by p53 class mediator resulting in transcription of p21 class mediator|signal transduction|central nervous system development|peptidyl-…	hsa04010,hsa04114,hsa04150,hsa04714,hsa04720,hsa04722,hsa04914,hsa04931,hsa05135	MAPK signaling pathway|Oocyte meiosis|mTOR signaling pathway|Thermogenesis|Long-term potentiation|Neurotrophin signaling pathway|Progesterone-mediated oocyte maturation|Insulin resistance|Yersinia infection
LIF	2678.226337	0.15004059	-4.525520264	0.624592985	-0.679011729	6.02E-06	0.000282939	Down	43.92949278	27.31952293	3976	LIF interleukin 6 family cytokine	GO:0001974,GO:0005102,GO:0005125,GO:0005146,GO:0005515,GO:0005576,GO:0005615,GO:0005829,GO:0006955,GO:0007260,GO:0007275,GO:0007566,GO:0008083,GO:0008284,GO:0008285,GO:0019221,GO:0019827,GO:0033138,GO:0033141,GO:0033630,GO:0042531,GO:0043410,GO:0045595,GO:0045651,GO:0045835,GO:0045944,GO:0046697,GO:0046888,GO:0048286,GO:0048644,GO:0048666,GO:0048711,GO:0048861,GO:0048863,GO:0050731,GO:0060426,GO:…	blood vessel remodeling|signaling receptor binding|cytokine activity|leukemia inhibitory factor receptor binding|protein binding|extracellular region|extracellular space|cytosol|immune response|tyrosine phosphorylation of STAT protein|multicellular organism development|embryo implantation|growth factor activity|positive regulation of cell population proliferation|negative regulation of cell popul…	hsa04060,hsa04550,hsa04630,hsa04668	Cytokine-cytokine receptor interaction|Signaling pathways regulating pluripotency of stem cells|JAK-STAT signaling pathway|TNF signaling pathway
C3	206.3583237	0.223111671	-3.04438669	0.624494945	-0.679238202	0.002331552	0.03381355	Down	2.774450506	2.026127915	718	complement C3	GO:0001798,GO:0001934,GO:0001970,GO:0004866,GO:0005102,GO:0005515,GO:0005576,GO:0005615,GO:0005788,GO:0005886,GO:0006631,GO:0006954,GO:0006955,GO:0006956,GO:0006957,GO:0006958,GO:0007165,GO:0007186,GO:0009617,GO:0009986,GO:0010575,GO:0010828,GO:0010866,GO:0010884,GO:0010951,GO:0016322,GO:0030449,GO:0031715,GO:0032991,GO:0034774,GO:0035578,GO:0035846,GO:0043312,GO:0043687,GO:0044267,GO:0045745,GO:…	positive regulation of type IIa hypersensitivity|positive regulation of protein phosphorylation|positive regulation of activation of membrane attack complex|endopeptidase inhibitor activity|signaling receptor binding|protein binding|extracellular region|extracellular space|endoplasmic reticulum lumen|plasma membrane|fatty acid metabolic process|inflammatory response|immune response|complement act…	hsa04080,hsa04145,hsa04610,hsa05131,hsa05133,hsa05134,hsa05140,hsa05142,hsa05150,hsa05152,hsa05167,hsa05168,hsa05171,hsa05203,hsa05322	Neuroactive ligand-receptor interaction|Phagosome|Complement and coagulation cascades|Shigellosis|Pertussis|Legionellosis|Leishmaniasis|Chagas disease|Staphylococcus aureus infection|Tuberculosis|Kaposi sarcoma-associated herpesvirus infection|Herpes simplex virus 1 infection|Coronavirus disease - COVID-19|Viral carcinogenesis|Systemic lupus erythematosus
FLNA	81899.30409	0.157622326	-4.309906979	0.624451935	-0.679337564	1.63E-05	0.000675591	Down	636.0929372	435.6235803	2316	filamin A	GO:0001525,GO:0001664,GO:0001837,GO:0001974,GO:0002576,GO:0003007,GO:0003723,GO:0005080,GO:0005515,GO:0005576,GO:0005634,GO:0005730,GO:0005737,GO:0005802,GO:0005829,GO:0005884,GO:0005886,GO:0005903,GO:0005911,GO:0005925,GO:0007195,GO:0008134,GO:0010977,GO:0015459,GO:0015629,GO:0016020,GO:0016479,GO:0019900,GO:0021943,GO:0021987,GO:0030018,GO:0030168,GO:0030334,GO:0030863,GO:0031267,GO:0031523,GO:…	angiogenesis|G protein-coupled receptor binding|epithelial to mesenchymal transition|blood vessel remodeling|platelet degranulation|heart morphogenesis|RNA binding|protein kinase C binding|protein binding|extracellular region|nucleus|nucleolus|cytoplasm|trans-Golgi network|cytosol|actin filament|plasma membrane|brush border|cell-cell junction|focal adhesion|adenylate cyclase-inhibiting dopamine r…	hsa04010,hsa04510,hsa05132,hsa05205	MAPK signaling pathway|Focal adhesion|Salmonella infection|Proteoglycans in cancer
PLBD1	132.6663005	0.265336839	-2.566984393	0.623682842	-0.681115526	0.010258723	0.098201661	Down	3.579740484	2.24658893	79887	phospholipase B domain containing 1	GO:0004620,GO:0005576,GO:0005615,GO:0005764,GO:0005829,GO:0006644,GO:0009395,GO:0036149,GO:0036151,GO:0036152	phospholipase activity|extracellular region|extracellular space|lysosome|cytosol|phospholipid metabolic process|phospholipid catabolic process|phosphatidylinositol acyl-chain remodeling|phosphatidylcholine acyl-chain remodeling|phosphatidylethanolamine acyl-chain remodeling
EFR3B	424.4886934	0.245333972	-2.784507096	0.622810777	-0.683134186	0.005360915	0.062888519	Down	4.04951885	2.982860265	22979	EFR3 homolog B	GO:0005515,GO:0005829,GO:0005886,GO:0015629,GO:0046854,GO:0072659	protein binding|cytosol|plasma membrane|actin cytoskeleton|phosphatidylinositol phosphorylation|protein localization to plasma membrane
PARD3B	584.2691375	0.197950623	-3.453129353	0.622631681	-0.683549108	0.000554123	0.011488821	Down	1.759594392	1.060281364	117583	par-3 family cell polarity regulator beta	GO:0000226,GO:0005515,GO:0005912,GO:0005923,GO:0005938,GO:0007049,GO:0007155,GO:0008104,GO:0012505,GO:0016324,GO:0030010,GO:0030054,GO:0032991,GO:0035091,GO:0043296,GO:0045197,GO:0051301,GO:0051660	microtubule cytoskeleton organization|protein binding|adherens junction|bicellular tight junction|cell cortex|cell cycle|cell adhesion|protein localization|endomembrane system|apical plasma membrane|establishment of cell polarity|cell junction|protein-containing complex|phosphatidylinositol binding|apical junction complex|establishment or maintenance of epithelial cell apical/basal polarity|cell …
PPP1R13L	1172.049149	0.088022504	-7.794701458	0.621527814	-0.68610914	6.46E-15	4.11E-12	Down	22.13516248	14.4837883	10848	protein phosphatase 1 regulatory subunit 13 like	GO:0000122,GO:0003215,GO:0003229,GO:0003714,GO:0005515,GO:0005634,GO:0005654,GO:0005829,GO:0006351,GO:0006357,GO:0006915,GO:0008134,GO:0009791,GO:0030054,GO:0031076,GO:0035264,GO:0042633,GO:0042802,GO:0045171,GO:0045296,GO:0045597,GO:0048871,GO:0060048,GO:1901796	negative regulation of transcription by RNA polymerase II|cardiac right ventricle morphogenesis|ventricular cardiac muscle tissue development|transcription corepressor activity|protein binding|nucleus|nucleoplasm|cytosol|transcription, DNA-templated|regulation of transcription by RNA polymerase II|apoptotic process|transcription factor binding|post-embryonic development|cell junction|embryonic ca…
SSR3	5436.937485	0.136287687	-5.037409933	0.621343538	-0.686536946	4.72E-07	3.34E-05	Down	73.88851161	55.4180425	6747	signal sequence receptor subunit 3	GO:0005515,GO:0005783,GO:0005789,GO:0006614,GO:0016021	protein binding|endoplasmic reticulum|endoplasmic reticulum membrane|SRP-dependent cotranslational protein targeting to membrane|integral component of membrane	hsa04141	Protein processing in endoplasmic reticulum
DOP1B	677.8893199	0.14375007	-4.787287255	0.62063937	-0.688172878	1.69E-06	9.50E-05	Down	6.27416644	3.588357081	9980	DOP1 leucine zipper like protein B	GO:0000139,GO:0003674,GO:0005768,GO:0005802,GO:0005829,GO:0006895,GO:0007029,GO:0007275,GO:0015031,GO:0050890,GO:0070062	Golgi membrane|molecular_function|endosome|trans-Golgi network|cytosol|Golgi to endosome transport|endoplasmic reticulum organization|multicellular organism development|protein transport|cognition|extracellular exosome
MXRA5	8275.88027	0.219413509	-3.147215846	0.619621164	-0.690541672	0.001648332	0.025890472	Down	62.23756256	44.3964197	25878	matrix remodeling associated 5	GO:0005201,GO:0005576,GO:0062023,GO:0070062,GO:0071559	extracellular matrix structural constituent|extracellular region|collagen-containing extracellular matrix|extracellular exosome|response to transforming growth factor beta
ACOX1	1316.966473	0.141305659	-4.892167728	0.619299427	-0.691290983	9.97E-07	6.04E-05	Down	12.61710549	7.373740809	51	acyl-CoA oxidase 1	GO:0000038,GO:0003997,GO:0005504,GO:0005777,GO:0005778,GO:0005782,GO:0005829,GO:0006091,GO:0006625,GO:0006629,GO:0006693,GO:0007283,GO:0009062,GO:0016020,GO:0016401,GO:0019216,GO:0019395,GO:0030165,GO:0033540,GO:0036109,GO:0042803,GO:0047485,GO:0050660,GO:0050665,GO:0055088,GO:0071949	very long-chain fatty acid metabolic process|acyl-CoA oxidase activity|fatty acid binding|peroxisome|peroxisomal membrane|peroxisomal matrix|cytosol|generation of precursor metabolites and energy|protein targeting to peroxisome|lipid metabolic process|prostaglandin metabolic process|spermatogenesis|fatty acid catabolic process|membrane|palmitoyl-CoA oxidase activity|regulation of lipid metabolic …	hsa00071,hsa00410,hsa00592,hsa00640,hsa01040,hsa03320,hsa04024,hsa04146	Fatty acid degradation|beta-Alanine metabolism|alpha-Linolenic acid metabolism|Propanoate metabolism|Biosynthesis of unsaturated fatty acids|PPAR signaling pathway|cAMP signaling pathway|Peroxisome
CALD1	30818.05249	0.157148355	-4.402313891	0.619073931	-0.691816386	1.07E-05	0.000464055	Down	454.9571601	281.5696066	800	caldesmon 1	GO:0003779,GO:0005515,GO:0005516,GO:0005523,GO:0005829,GO:0005856,GO:0005886,GO:0006936,GO:0015629,GO:0017022,GO:0030016,GO:0030478,GO:0045296	actin binding|protein binding|calmodulin binding|tropomyosin binding|cytosol|cytoskeleton|plasma membrane|muscle contraction|actin cytoskeleton|myosin binding|myofibril|actin cap|cadherin binding	hsa04270	Vascular smooth muscle contraction
SLC9A3R2	786.8712398	0.129313591	-5.380594909	0.617373708	-0.69578405	7.42E-08	6.62E-06	Down	8.046479956	5.533311073	9351	SLC9A3 regulator 2	GO:0005102,GO:0005515,GO:0005634,GO:0005886,GO:0005925,GO:0008013,GO:0008022,GO:0012505,GO:0016324,GO:0019902,GO:0031799,GO:0031800,GO:0042802,GO:0043495,GO:0045296,GO:0065003,GO:0070062,GO:0072659	signaling receptor binding|protein binding|nucleus|plasma membrane|focal adhesion|beta-catenin binding|protein C-terminus binding|endomembrane system|apical plasma membrane|phosphatase binding|type 2 metabotropic glutamate receptor binding|type 3 metabotropic glutamate receptor binding|identical protein binding|protein-membrane adaptor activity|cadherin binding|protein-containing complex assembly…	hsa04960	Aldosterone-regulated sodium reabsorption
GDF10	3336.757988	0.202509592	-3.443104825	0.616741677	-0.697261755	0.000575076	0.011849239	Down	57.96614684	44.06718799	2662	growth differentiation factor 10	GO:0001501,GO:0001649,GO:0005125,GO:0005615,GO:0007179,GO:0008083,GO:0010862,GO:0045668,GO:0060395,GO:0062023	skeletal system development|osteoblast differentiation|cytokine activity|extracellular space|transforming growth factor beta receptor signaling pathway|growth factor activity|positive regulation of pathway-restricted SMAD protein phosphorylation|negative regulation of osteoblast differentiation|SMAD protein signal transduction|collagen-containing extracellular matrix	hsa04060	Cytokine-cytokine receptor interaction
ARHGEF10	1513.463807	0.194664145	-3.583920436	0.616571109	-0.697660806	0.000338475	0.007900569	Down	15.80380254	9.729713706	9639	Rho guanine nucleotide exchange factor 10	GO:0005085,GO:0005515,GO:0005813,GO:0005829,GO:0019894,GO:0022011,GO:0030036,GO:0035023,GO:0051298,GO:0051496,GO:0090307,GO:0090630	guanyl-nucleotide exchange factor activity|protein binding|centrosome|cytosol|kinesin binding|myelination in peripheral nervous system|actin cytoskeleton organization|regulation of Rho protein signal transduction|centrosome duplication|positive regulation of stress fiber assembly|mitotic spindle assembly|activation of GTPase activity
PAWR	3543.323437	0.182543181	-3.82319984	0.616469293	-0.697899061	0.000131731	0.003769938	Down	24.08303606	13.96223471	5074	pro-apoptotic WT1 regulator	GO:0000122,GO:0000785,GO:0003714,GO:0003779,GO:0005515,GO:0005634,GO:0005737,GO:0005884,GO:0005886,GO:0006915,GO:0010628,GO:0015629,GO:0019899,GO:0030889,GO:0042130,GO:0042986,GO:0043065,GO:0043522,GO:0048147,GO:0050860,GO:0051017,GO:0097190,GO:1901300,GO:2000774	negative regulation of transcription by RNA polymerase II|chromatin|transcription corepressor activity|actin binding|protein binding|nucleus|cytoplasm|actin filament|plasma membrane|apoptotic process|positive regulation of gene expression|actin cytoskeleton|enzyme binding|negative regulation of B cell proliferation|negative regulation of T cell proliferation|positive regulation of amyloid precurs…
RHOJ	2625.253321	0.13046858	-5.350829518	0.616376973	-0.69811513	8.76E-08	7.44E-06	Down	50.08217201	33.22341306	57381	ras homolog family member J	GO:0001525,GO:0003924,GO:0005515,GO:0005525,GO:0005829,GO:0005886,GO:0006897,GO:0008360,GO:0010594,GO:0016477,GO:0030031,GO:0030036,GO:0032488,GO:0051056,GO:0061299,GO:0070062,GO:0090050,GO:1903670	angiogenesis|GTPase activity|protein binding|GTP binding|cytosol|plasma membrane|endocytosis|regulation of cell shape|regulation of endothelial cell migration|cell migration|cell projection assembly|actin cytoskeleton organization|Cdc42 protein signal transduction|regulation of small GTPase mediated signal transduction|retina vasculature morphogenesis in camera-type eye|extracellular exosome|posi…	hsa05132	Salmonella infection
TLCD2	376.0948046	0.141324481	-4.947114366	0.615935688	-0.699148372	7.53E-07	4.81E-05	Down	3.667147983	2.453904624	727910	TLC domain containing 2	GO:0005886,GO:0007009,GO:0016021,GO:0055088,GO:0055091,GO:0071709,GO:0097035	plasma membrane|plasma membrane organization|integral component of membrane|lipid homeostasis|phospholipid homeostasis|membrane assembly|regulation of membrane lipid distribution
MYOM3	106.2016092	0.219515782	-3.18627607	0.615812098	-0.699437885	0.00144117	0.02342529	Down	1.176390173	0.888911964	127294	myomesin 3	GO:0006936,GO:0031430,GO:0042803,GO:0051015	muscle contraction|M band|protein homodimerization activity|actin filament binding
SORBS2	223.055325	0.255976888	-2.733656216	0.615677687	-0.699752811	0.00626354	0.070075079	Down	0.517071613	0.515274871	8470	sorbin and SH3 domain containing 2	GO:0003723,GO:0005200,GO:0005515,GO:0005634,GO:0005886,GO:0005925,GO:0007015,GO:0007219,GO:0008093,GO:0008150,GO:0008307,GO:0015629,GO:0016324,GO:0030018,GO:0030027,GO:0048471,GO:0061049	RNA binding|structural constituent of cytoskeleton|protein binding|nucleus|plasma membrane|focal adhesion|actin filament organization|Notch signaling pathway|cytoskeletal anchor activity|biological_process|structural constituent of muscle|actin cytoskeleton|apical plasma membrane|Z disc|lamellipodium|perinuclear region of cytoplasm|cell growth involved in cardiac muscle cell development
SORCS2	693.2747042	0.143441128	-4.887610107	0.615109727	-0.701084306	1.02E-06	6.16E-05	Down	8.387698151	5.425754746	57537	sortilin related VPS10 domain containing receptor 2	GO:0005887,GO:0006886,GO:0007218,GO:0008188,GO:0016020,GO:0016021,GO:0030659,GO:0031901,GO:0043197,GO:0043204,GO:0055038,GO:0060292,GO:0098839	integral component of plasma membrane|intracellular protein transport|neuropeptide signaling pathway|neuropeptide receptor activity|membrane|integral component of membrane|cytoplasmic vesicle membrane|early endosome membrane|dendritic spine|perikaryon|recycling endosome membrane|long-term synaptic depression|postsynaptic density membrane
CAVIN1	26200.79237	0.174507076	-4.032093892	0.614025759	-0.703628915	5.53E-05	0.001877847	Down	369.4143848	266.3913342	284119	caveolae associated protein 1	GO:0003723,GO:0005515,GO:0005634,GO:0005654,GO:0005737,GO:0005739,GO:0005783,GO:0005829,GO:0005886,GO:0005901,GO:0006361,GO:0006363,GO:0009303,GO:0009306,GO:0032991,GO:0042134,GO:0042802,GO:0043231,GO:0045121,GO:2000147	RNA binding|protein binding|nucleus|nucleoplasm|cytoplasm|mitochondrion|endoplasmic reticulum|cytosol|plasma membrane|caveola|transcription initiation from RNA polymerase I promoter|termination of RNA polymerase I transcription|rRNA transcription|protein secretion|protein-containing complex|rRNA primary transcript binding|identical protein binding|intracellular membrane-bounded organelle|membrane…
LONRF2	220.8493897	0.305626099	-2.308173165	0.613256294	-0.70543796	0.020989507	0.156082971	Down	1.146023333	0.713666299	164832	LON peptidase N-terminal domain and ring finger 2	GO:0005515,GO:0046872	protein binding|metal ion binding
CSTA	100.1774935	0.243050528	-2.911891364	0.612279917	-0.707736732	0.003592476	0.04703152	Down	7.81568763	4.473234398	1475	cystatin A	GO:0001533,GO:0002020,GO:0004869,GO:0005515,GO:0005615,GO:0005654,GO:0005737,GO:0005829,GO:0010466,GO:0010951,GO:0018149,GO:0030216,GO:0045861,GO:0070268,GO:0098609	cornified envelope|protease binding|cysteine-type endopeptidase inhibitor activity|protein binding|extracellular space|nucleoplasm|cytoplasm|cytosol|negative regulation of peptidase activity|negative regulation of endopeptidase activity|peptide cross-linking|keratinocyte differentiation|negative regulation of proteolysis|cornification|cell-cell adhesion
SEL1L3	1964.877751	0.203431581	-3.480426682	0.612156018	-0.708028701	0.000500616	0.010551383	Down	14.08663422	8.438698539	23231	SEL1L family member 3	GO:0005654,GO:0016021	nucleoplasm|integral component of membrane
PSD4	278.8680497	0.200668954	-3.533848145	0.611687368	-0.709133611	0.000409556	0.009141532	Down	3.77802111	2.031875201	23550	pleckstrin and Sec7 domain containing 4	GO:0005085,GO:0005543,GO:0016020,GO:0032012,GO:0032154,GO:0032587,GO:0050790	guanyl-nucleotide exchange factor activity|phospholipid binding|membrane|regulation of ARF protein signal transduction|cleavage furrow|ruffle membrane|regulation of catalytic activity	hsa04144	Endocytosis
CPXM2	153.0640647	0.341266578	-2.082424766	0.611039702	-0.710661974	0.037303688	0.226002215	Down	1.83016338	1.422481127	119587	carboxypeptidase X, M14 family member 2	GO:0004181,GO:0005615,GO:0006518,GO:0008270,GO:0016485	metallocarboxypeptidase activity|extracellular space|peptide metabolic process|zinc ion binding|protein processing
BCOR	847.3384613	0.114887859	-6.187011687	0.610975939	-0.710812528	6.13E-10	1.02E-07	Down	6.827772525	4.112506657	54880	BCL6 corepressor	GO:0000122,GO:0000415,GO:0000976,GO:0000977,GO:0001835,GO:0003714,GO:0004842,GO:0005515,GO:0005634,GO:0005654,GO:0007507,GO:0008134,GO:0030502,GO:0031072,GO:0035518,GO:0042476,GO:0042826,GO:0045892,GO:0051572,GO:0060021,GO:0065001,GO:0070171,GO:0140261	negative regulation of transcription by RNA polymerase II|negative regulation of histone H3-K36 methylation|transcription regulatory region sequence-specific DNA binding|RNA polymerase II transcription regulatory region sequence-specific DNA binding|blastocyst hatching|transcription corepressor activity|ubiquitin-protein transferase activity|protein binding|nucleus|nucleoplasm|heart development|t…			other
DLX2	90.29551167	0.251547489	-2.830244619	0.610498253	-0.711940928	0.004651243	0.057000124	Down	2.349965284	1.940392668	1746	distal-less homeobox 2	GO:0000122,GO:0000785,GO:0000978,GO:0000981,GO:0001228,GO:0003682,GO:0003700,GO:0003727,GO:0005515,GO:0005634,GO:0006357,GO:0007420,GO:0009790,GO:0009954,GO:0021544,GO:0021766,GO:0021772,GO:0021879,GO:0021893,GO:0030154,GO:0042475,GO:0045597,GO:0045746,GO:0045944,GO:0046533,GO:0048701,GO:0048715,GO:0048755,GO:0051216,GO:1902871,GO:1990837	negative regulation of transcription by RNA polymerase II|chromatin|RNA polymerase II cis-regulatory region sequence-specific DNA binding|DNA-binding transcription factor activity, RNA polymerase II-specific|DNA-binding transcription activator activity, RNA polymerase II-specific|chromatin binding|DNA-binding transcription factor activity|single-stranded RNA binding|protein binding|nucleus|regula…			Homeobox
ID4	368.3368073	0.198660722	-3.58373418	0.61049559	-0.71194722	0.000338717	0.007900569	Down	7.420077576	4.640244388	3400	inhibitor of DNA binding 4, HLH protein	GO:0000122,GO:0005515,GO:0005634,GO:0005654,GO:0005737,GO:0030154,GO:0032922,GO:0045892,GO:0046983,GO:0140110,GO:0140416	negative regulation of transcription by RNA polymerase II|protein binding|nucleus|nucleoplasm|cytoplasm|cell differentiation|circadian regulation of gene expression|negative regulation of transcription, DNA-templated|protein dimerization activity|transcription regulator activity|transcription regulator inhibitor activity	hsa04350,hsa04550	TGF-beta signaling pathway|Signaling pathways regulating pluripotency of stem cells
RGMA	133.018709	0.244546908	-2.926098442	0.608965193	-0.715568325	0.003432423	0.045618956	Down	0.724235574	0.421653044	56963	repulsive guidance molecule BMP co-receptor a	GO:0005515,GO:0005783,GO:0005886,GO:0015026,GO:0030509,GO:0031225,GO:0045944,GO:0048681,GO:1990459	protein binding|endoplasmic reticulum|plasma membrane|coreceptor activity|BMP signaling pathway|anchored component of membrane|positive regulation of transcription by RNA polymerase II|negative regulation of axon regeneration|transferrin receptor binding	hsa04350,hsa04360	TGF-beta signaling pathway|Axon guidance
KIF21A	557.1673036	0.142760185	-5.024384945	0.608242224	-0.717282124	5.05E-07	3.52E-05	Down	6.265326723	3.735271107	55605	kinesin family member 21A	GO:0003777,GO:0005515,GO:0005524,GO:0005829,GO:0005871,GO:0005874,GO:0005886,GO:0007018,GO:0008017,GO:0016887	microtubule motor activity|protein binding|ATP binding|cytosol|kinesin complex|microtubule|plasma membrane|microtubule-based movement|microtubule binding|ATPase activity
TUBA1B	11271.2041	0.22867239	-3.137867476	0.608131972	-0.717543655	0.001701818	0.026492707	Down	450.0265847	406.5895341	10376	tubulin alpha 1b	GO:0000226,GO:0000278,GO:0003725,GO:0003924,GO:0005198,GO:0005200,GO:0005515,GO:0005525,GO:0005737,GO:0005874,GO:0005881,GO:0007017,GO:0015630,GO:0030705,GO:0031625,GO:0045121,GO:0051301,GO:0071353	microtubule cytoskeleton organization|mitotic cell cycle|double-stranded RNA binding|GTPase activity|structural molecule activity|structural constituent of cytoskeleton|protein binding|GTP binding|cytoplasm|microtubule|cytoplasmic microtubule|microtubule-based process|microtubule cytoskeleton|cytoskeleton-dependent intracellular transport|ubiquitin protein ligase binding|membrane raft|cell divisi…	hsa04145,hsa04210,hsa04530,hsa04540,hsa05010,hsa05012,hsa05014,hsa05016,hsa05020,hsa05022,hsa05130,hsa05132	Phagosome|Apoptosis|Tight junction|Gap junction|Alzheimer disease|Parkinson disease|Amyotrophic lateral sclerosis|Huntington disease|Prion disease|Pathways of neurodegeneration - multiple diseases|Pathogenic Escherichia coli infection|Salmonella infection
UAP1	4023.602793	0.182231312	-3.938427049	0.608064079	-0.717704729	8.20E-05	0.002608716	Down	110.3327689	72.02464764	6675	UDP-N-acetylglucosamine pyrophosphorylase 1	GO:0003977,GO:0005654,GO:0005829,GO:0005886,GO:0006048,GO:0030246,GO:0042802,GO:0052630	UDP-N-acetylglucosamine diphosphorylase activity|nucleoplasm|cytosol|plasma membrane|UDP-N-acetylglucosamine biosynthetic process|carbohydrate binding|identical protein binding|UDP-N-acetylgalactosamine diphosphorylase activity	hsa00520	Amino sugar and nucleotide sugar metabolism
CD34	97.65309451	0.302144473	-2.375854277	0.608002332	-0.717851238	0.017508376	0.138356702	Down	0.653393397	0.420197091	947	CD34 molecule	GO:0001894,GO:0001935,GO:0003094,GO:0003158,GO:0005515,GO:0005737,GO:0005764,GO:0005886,GO:0005887,GO:0007160,GO:0007165,GO:0008134,GO:0008217,GO:0009897,GO:0009925,GO:0010628,GO:0010629,GO:0016324,GO:0030097,GO:0030195,GO:0030246,GO:0032703,GO:0032720,GO:0032733,GO:0035759,GO:0036053,GO:0038001,GO:0042482,GO:0043199,GO:0045019,GO:0045171,GO:0045766,GO:0048471,GO:0048870,GO:0050776,GO:0050900,GO:…	tissue homeostasis|endothelial cell proliferation|glomerular filtration|endothelium development|protein binding|cytoplasm|lysosome|plasma membrane|integral component of plasma membrane|cell-matrix adhesion|signal transduction|transcription factor binding|regulation of blood pressure|external side of plasma membrane|basal plasma membrane|positive regulation of gene expression|negative regulation o…	hsa04514,hsa04640	Cell adhesion molecules|Hematopoietic cell lineage
LAYN	530.9295986	0.212087767	-3.3869084	0.607804036	-0.718321841	0.00070685	0.013739394	Down	14.14738708	9.248510638	143903	layilin	GO:0001726,GO:0005540,GO:0005925,GO:0009986,GO:0016021,GO:0030246	ruffle|hyaluronic acid binding|focal adhesion|cell surface|integral component of membrane|carbohydrate binding
TEK	197.3924608	0.189902293	-3.791095805	0.607123623	-0.719937786	0.000149984	0.00415649	Down	2.854758939	1.644375179	7010	TEK receptor tyrosine kinase	GO:0000165,GO:0001525,GO:0001666,GO:0001725,GO:0001934,GO:0001935,GO:0001938,GO:0001958,GO:0002040,GO:0004672,GO:0004713,GO:0004714,GO:0005515,GO:0005524,GO:0005576,GO:0005737,GO:0005884,GO:0005886,GO:0005887,GO:0005902,GO:0005911,GO:0005925,GO:0007165,GO:0007169,GO:0007267,GO:0007275,GO:0007507,GO:0009925,GO:0009986,GO:0010595,GO:0014068,GO:0016323,GO:0016324,GO:0016525,GO:0018108,GO:0019838,GO:…	MAPK cascade|angiogenesis|response to hypoxia|stress fiber|positive regulation of protein phosphorylation|endothelial cell proliferation|positive regulation of endothelial cell proliferation|endochondral ossification|sprouting angiogenesis|protein kinase activity|protein tyrosine kinase activity|transmembrane receptor protein tyrosine kinase activity|protein binding|ATP binding|extracellular regi…	hsa04010,hsa04014,hsa04015,hsa04066,hsa04151,hsa05323	MAPK signaling pathway|Ras signaling pathway|Rap1 signaling pathway|HIF-1 signaling pathway|PI3K-Akt signaling pathway|Rheumatoid arthritis
IL1RL2	69.01638606	0.319938593	-2.261065282	0.605667521	-0.723402045	0.023755215	0.168911758	Down	1.15282942	0.649660004	8808	interleukin 1 receptor like 2	GO:0004908,GO:0004909,GO:0005886,GO:0005887,GO:0006954,GO:0006968,GO:0007165,GO:0019221,GO:0032755,GO:0045087,GO:0045582,GO:0050135,GO:0050727,GO:0061809,GO:0070498,GO:0071345	interleukin-1 receptor activity|interleukin-1, type I, activating receptor activity|plasma membrane|integral component of plasma membrane|inflammatory response|cellular defense response|signal transduction|cytokine-mediated signaling pathway|positive regulation of interleukin-6 production|innate immune response|positive regulation of T cell differentiation|NAD(P)+ nucleosidase activity|regulation…	hsa04060	Cytokine-cytokine receptor interaction
MYH9	37295.98936	0.105744442	-6.846033401	0.605445924	-0.723929985	7.59E-12	2.04E-09	Down	327.039001	215.8275862	4627	myosin heavy chain 9	GO:0000146,GO:0000212,GO:0001525,GO:0001701,GO:0001725,GO:0001726,GO:0001768,GO:0001772,GO:0001778,GO:0001931,GO:0003723,GO:0003774,GO:0003779,GO:0005178,GO:0005515,GO:0005516,GO:0005524,GO:0005634,GO:0005737,GO:0005819,GO:0005826,GO:0005829,GO:0005886,GO:0005903,GO:0005912,GO:0005925,GO:0006509,GO:0006911,GO:0007229,GO:0007520,GO:0008180,GO:0008360,GO:0009898,GO:0015031,GO:0015629,GO:0016020,GO:…	microfilament motor activity|meiotic spindle organization|angiogenesis|in utero embryonic development|stress fiber|ruffle|establishment of T cell polarity|immunological synapse|plasma membrane repair|uropod|RNA binding|motor activity|actin binding|integrin binding|protein binding|calmodulin binding|ATP binding|nucleus|cytoplasm|spindle|actomyosin contractile ring|cytosol|plasma membrane|brush bor…	hsa04270,hsa04530,hsa04810,hsa05130	Vascular smooth muscle contraction|Tight junction|Regulation of actin cytoskeleton|Pathogenic Escherichia coli infection
FOXS1	266.8013195	0.258355165	-2.811573918	0.604416671	-0.726384642	0.004929976	0.059500069	Down	9.928783813	7.196500174	2307	forkhead box S1	GO:0000122,GO:0000785,GO:0000978,GO:0000981,GO:0001227,GO:0001568,GO:0003677,GO:0003700,GO:0005634,GO:0006357,GO:0009653,GO:0030154,GO:0040018,GO:0043433,GO:0045892,GO:0050885	negative regulation of transcription by RNA polymerase II|chromatin|RNA polymerase II cis-regulatory region sequence-specific DNA binding|DNA-binding transcription factor activity, RNA polymerase II-specific|DNA-binding transcription repressor activity, RNA polymerase II-specific|blood vessel development|DNA binding|DNA-binding transcription factor activity|nucleus|regulation of transcription by …
SLC17A9	89.73414848	0.308712523	-2.354890503	0.604165543	-0.726984189	0.018528164	0.143816784	Down	1.85410063	1.217178907	63910	solute carrier family 17 member 9	GO:0001409,GO:0005347,GO:0005515,GO:0006887,GO:0015217,GO:0015866,GO:0015867,GO:0016021,GO:0042584,GO:1903790,GO:1904669	guanine nucleotide transmembrane transporter activity|ATP transmembrane transporter activity|protein binding|exocytosis|ADP transmembrane transporter activity|ADP transport|ATP transport|integral component of membrane|chromaffin granule membrane|guanine nucleotide transmembrane transport|ATP export
LAMA3	809.4826877	0.257763021	-2.823287203	0.603849513	-0.72773904	0.004753397	0.057796516	Down	6.030439656	3.562932474	3909	laminin subunit alpha 3	GO:0001738,GO:0005178,GO:0005198,GO:0005201,GO:0005576,GO:0005604,GO:0005610,GO:0005783,GO:0007229,GO:0007411,GO:0008544,GO:0009887,GO:0009888,GO:0016477,GO:0030155,GO:0030198,GO:0030334,GO:0031581,GO:0035987,GO:0045995,GO:0062023,GO:0070062,GO:0098609	morphogenesis of a polarized epithelium|integrin binding|structural molecule activity|extracellular matrix structural constituent|extracellular region|basement membrane|laminin-5 complex|endoplasmic reticulum|integrin-mediated signaling pathway|axon guidance|epidermis development|animal organ morphogenesis|tissue development|cell migration|regulation of cell adhesion|extracellular matrix organiza…	hsa04151,hsa04510,hsa04512,hsa05145,hsa05146,hsa05165,hsa05200,hsa05222	PI3K-Akt signaling pathway|Focal adhesion|ECM-receptor interaction|Toxoplasmosis|Amoebiasis|Human papillomavirus infection|Pathways in cancer|Small cell lung cancer
IL1RAP	284.5964332	0.305672459	-2.388317039	0.602886052	-0.730042742	0.016925734	0.135125865	Down	1.958957534	1.133696281	3556	interleukin 1 receptor accessory protein	GO:0002114,GO:0004908,GO:0005149,GO:0005576,GO:0005886,GO:0005887,GO:0006954,GO:0006955,GO:0016020,GO:0019221,GO:0032736,GO:0032754,GO:0032755,GO:0038172,GO:0045087,GO:0050135,GO:0051092,GO:0051965,GO:0061809,GO:0065003,GO:0070498,GO:0098978,GO:0099151,GO:0099545,GO:0099560,GO:1905606	interleukin-33 receptor activity|interleukin-1 receptor activity|interleukin-1 receptor binding|extracellular region|plasma membrane|integral component of plasma membrane|inflammatory response|immune response|membrane|cytokine-mediated signaling pathway|positive regulation of interleukin-13 production|positive regulation of interleukin-5 production|positive regulation of interleukin-6 production|…	hsa04010,hsa04060,hsa04659,hsa04750	MAPK signaling pathway|Cytokine-cytokine receptor interaction|Th17 cell differentiation|Inflammatory mediator regulation of TRP channels
SLC41A2	713.4337197	0.118327765	-6.182186659	0.602267231	-0.731524331	6.32E-10	1.04E-07	Down	4.485531767	2.73153868	84102	solute carrier family 41 member 2	GO:0005515,GO:0005886,GO:0016021,GO:0070838,GO:0072509,GO:0098655	protein binding|plasma membrane|integral component of membrane|divalent metal ion transport|divalent inorganic cation transmembrane transporter activity|cation transmembrane transport
EXOC6	81.77451375	0.285111356	-2.574398598	0.601238677	-0.733990276	0.010041452	0.096783826	Down	1.046324762	0.491560849	54536	exocyst complex component 6	GO:0000145,GO:0005515,GO:0005829,GO:0005886,GO:0006887,GO:0006893,GO:0006904,GO:0015031,GO:0016020,GO:0030426,GO:0048471,GO:0090543	exocyst|protein binding|cytosol|plasma membrane|exocytosis|Golgi to plasma membrane transport|vesicle docking involved in exocytosis|protein transport|membrane|growth cone|perinuclear region of cytoplasm|Flemming body
MSC	1055.973348	0.130815073	-5.621077343	0.60068409	-0.735321642	1.90E-08	2.06E-06	Down	30.66200102	23.7421296	9242	musculin	GO:0000122,GO:0000785,GO:0000977,GO:0000978,GO:0000981,GO:0001227,GO:0003700,GO:0005515,GO:0005634,GO:0005654,GO:0006355,GO:0006357,GO:0007519,GO:0014707,GO:0032502,GO:0046983,GO:0060021,GO:0060539,GO:1990830,GO:1990837	negative regulation of transcription by RNA polymerase II|chromatin|RNA polymerase II transcription regulatory region sequence-specific DNA binding|RNA polymerase II cis-regulatory region sequence-specific DNA binding|DNA-binding transcription factor activity, RNA polymerase II-specific|DNA-binding transcription repressor activity, RNA polymerase II-specific|DNA-binding transcription factor activ…
HLX	347.9757024	0.157032732	-4.685990708	0.600462509	-0.735853923	2.79E-06	0.000146992	Down	10.59096893	6.248530552	3142	H2.0 like homeobox	GO:0000785,GO:0000981,GO:0001889,GO:0005515,GO:0005634,GO:0006357,GO:0007275,GO:0007519,GO:0008284,GO:0030154,GO:0043565,GO:0045627,GO:0045629,GO:0046622,GO:0048484,GO:0048557	chromatin|DNA-binding transcription factor activity, RNA polymerase II-specific|liver development|protein binding|nucleus|regulation of transcription by RNA polymerase II|multicellular organism development|skeletal muscle tissue development|positive regulation of cell population proliferation|cell differentiation|sequence-specific DNA binding|positive regulation of T-helper 1 cell differentiation…
SUSD1	184.2658775	0.232694214	-3.166833018	0.600025733	-0.73690372	0.001541088	0.024592388	Down	3.263391325	1.905165734	64420	sushi domain containing 1	GO:0005509,GO:0016021	calcium ion binding|integral component of membrane
ATP10A	2906.741559	0.202400986	-3.66020219	0.598395598	-0.740828534	0.000252016	0.006309424	Down	24.10761621	14.82929694	57194	ATPase phospholipid transporting 10A (putative)	GO:0000287,GO:0005515,GO:0005524,GO:0005783,GO:0005789,GO:0005886,GO:0005887,GO:0008360,GO:0016021,GO:0034220,GO:0045332,GO:0140326,GO:0140345,GO:0140351,GO:1903527,GO:1990531	magnesium ion binding|protein binding|ATP binding|endoplasmic reticulum|endoplasmic reticulum membrane|plasma membrane|integral component of plasma membrane|regulation of cell shape|integral component of membrane|ion transmembrane transport|phospholipid translocation|ATPase-coupled intramembrane lipid transporter activity|phosphatidylcholine flippase activity|glycosylceramide flippase activity|po…
ADGRL1	196.7103297	0.201046913	-3.685392607	0.59835069	-0.740936807	0.00022835	0.005842346	Down	1.726015187	0.826022384	22859	adhesion G protein-coupled receptor L1	GO:0004930,GO:0005515,GO:0005886,GO:0005887,GO:0007157,GO:0007166,GO:0007186,GO:0007189,GO:0014069,GO:0016021,GO:0016524,GO:0030246,GO:0030424,GO:0030426,GO:0035584,GO:0042734,GO:0043005,GO:0045202,GO:0050839,GO:0090129	G protein-coupled receptor activity|protein binding|plasma membrane|integral component of plasma membrane|heterophilic cell-cell adhesion via plasma membrane cell adhesion molecules|cell surface receptor signaling pathway|G protein-coupled receptor signaling pathway|adenylate cyclase-activating G protein-coupled receptor signaling pathway|postsynaptic density|integral component of membrane|latrot…
SLC22A15	498.5511284	0.195227518	-3.81311711	0.596905565	-0.74442539	0.000137225	0.003895466	Down	4.362315595	2.298550886	55356	solute carrier family 22 member 15	GO:0003674,GO:0005575,GO:0006811,GO:0008150,GO:0016021,GO:0022857,GO:0055085	molecular_function|cellular_component|ion transport|biological_process|integral component of membrane|transmembrane transporter activity|transmembrane transport
ZNF684	54.18222394	0.295729669	-2.521300771	0.596410085	-0.745623442	0.011692186	0.106531347	Down	1.475740953	1.267987348	127396	zinc finger protein 684	GO:0000122,GO:0000977,GO:0000981,GO:0001227,GO:0005634,GO:0006357,GO:0046872,GO:1990837	negative regulation of transcription by RNA polymerase II|RNA polymerase II transcription regulatory region sequence-specific DNA binding|DNA-binding transcription factor activity, RNA polymerase II-specific|DNA-binding transcription repressor activity, RNA polymerase II-specific|nucleus|regulation of transcription by RNA polymerase II|metal ion binding|sequence-specific double-stranded DNA bindi…	hsa05168	Herpes simplex virus 1 infection
ERG	470.5332093	0.332217632	-2.247847847	0.595934349	-0.746774689	0.024585894	0.171968844	Down	6.701849476	4.678460103	2078	ETS transcription factor ERG	GO:0000785,GO:0000978,GO:0000981,GO:0001228,GO:0003677,GO:0003682,GO:0005515,GO:0005634,GO:0005737,GO:0006357,GO:0006468,GO:0007165,GO:0007275,GO:0030154,GO:0045944,GO:1990837,GO:1990904	chromatin|RNA polymerase II cis-regulatory region sequence-specific DNA binding|DNA-binding transcription factor activity, RNA polymerase II-specific|DNA-binding transcription activator activity, RNA polymerase II-specific|DNA binding|chromatin binding|protein binding|nucleus|cytoplasm|regulation of transcription by RNA polymerase II|protein phosphorylation|signal transduction|multicellular organ…	hsa05202,hsa05215	Transcriptional misregulation in cancer|Prostate cancer	ETS
TLR1	157.7772418	0.231176364	-3.233039301	0.59567517	-0.747402271	0.001224807	0.020827674	Down	1.54846979	0.879461144	7096	toll like receptor 1	GO:0001774,GO:0001775,GO:0002224,GO:0002755,GO:0004888,GO:0005515,GO:0005794,GO:0005886,GO:0005887,GO:0006954,GO:0006955,GO:0007165,GO:0016020,GO:0030670,GO:0032755,GO:0032757,GO:0032760,GO:0034130,GO:0034137,GO:0035354,GO:0035663,GO:0038023,GO:0038123,GO:0042116,GO:0042495,GO:0042802,GO:0045087,GO:0045121,GO:0050135,GO:0061809,GO:0071221,GO:0071723,GO:0071727	microglial cell activation|cell activation|toll-like receptor signaling pathway|MyD88-dependent toll-like receptor signaling pathway|transmembrane signaling receptor activity|protein binding|Golgi apparatus|plasma membrane|integral component of plasma membrane|inflammatory response|immune response|signal transduction|membrane|phagocytic vesicle membrane|positive regulation of interleukin-6 produc…	hsa04620,hsa05152	Toll-like receptor signaling pathway|Tuberculosis
SVEP1	652.6688845	0.351224541	-2.131119253	0.595221531	-0.748501381	0.033079319	0.210528437	Down	3.602782704	2.047214142	79987	sushi, von Willebrand factor type A, EGF and pentraxin domain containing 1	GO:0005509,GO:0005576,GO:0005634,GO:0005737,GO:0007155,GO:0016020	calcium ion binding|extracellular region|nucleus|cytoplasm|cell adhesion|membrane
HECW2	149.5180878	0.258968463	-2.893566002	0.594874672	-0.749342341	0.003808942	0.04913009	Down	0.517219808	0.455915822	57520	HECT, C2 and WW domain containing E3 ubiquitin protein ligase 2	GO:0000209,GO:0005515,GO:0005737,GO:0016567,GO:0030071,GO:0043161,GO:0045732,GO:0048814,GO:0061630,GO:0072686,GO:2000650	protein polyubiquitination|protein binding|cytoplasm|protein ubiquitination|regulation of mitotic metaphase/anaphase transition|proteasome-mediated ubiquitin-dependent protein catabolic process|positive regulation of protein catabolic process|regulation of dendrite morphogenesis|ubiquitin protein ligase activity|mitotic spindle|negative regulation of sodium ion transmembrane transporter activity
EGR2	1385.229792	0.118399262	-6.343577537	0.594160705	-0.751074899	2.24E-10	4.08E-08	Down	27.02147244	17.05629061	1959	early growth response 2	GO:0000785,GO:0000976,GO:0000978,GO:0000981,GO:0001102,GO:0001228,GO:0003682,GO:0003700,GO:0005515,GO:0005634,GO:0005654,GO:0005737,GO:0006357,GO:0006611,GO:0007420,GO:0007422,GO:0007611,GO:0007622,GO:0008045,GO:0010467,GO:0014037,GO:0014040,GO:0016925,GO:0021612,GO:0021659,GO:0021660,GO:0021665,GO:0021666,GO:0030278,GO:0031625,GO:0031643,GO:0032868,GO:0035284,GO:0035914,GO:0042552,GO:0043231,GO:…	chromatin|transcription regulatory region sequence-specific DNA binding|RNA polymerase II cis-regulatory region sequence-specific DNA binding|DNA-binding transcription factor activity, RNA polymerase II-specific|RNA polymerase II activating transcription factor binding|DNA-binding transcription activator activity, RNA polymerase II-specific|chromatin binding|DNA-binding transcription factor activ…	hsa04625,hsa05161,hsa05166,hsa05203	C-type lectin receptor signaling pathway|Hepatitis B|Human T-cell leukemia virus 1 infection|Viral carcinogenesis	zf-C2H2
GRIK2	114.1083452	0.211683975	-3.565460686	0.592648708	-0.754750892	0.000363218	0.008299442	Down	0.527408355	0.302031299	2898	glutamate ionotropic receptor kainate type subunit 2	GO:0001662,GO:0005234,GO:0005886,GO:0005887,GO:0006874,GO:0007215,GO:0007268,GO:0008066,GO:0014069,GO:0015276,GO:0015277,GO:0019228,GO:0030165,GO:0031624,GO:0031625,GO:0032839,GO:0032983,GO:0034220,GO:0035235,GO:0035249,GO:0038023,GO:0042734,GO:0042802,GO:0043113,GO:0043195,GO:0043204,GO:0043524,GO:0043525,GO:0045211,GO:0046328,GO:0048169,GO:0048172,GO:0050804,GO:0050806,GO:0051402,GO:0051967,GO:…	behavioral fear response|extracellularly glutamate-gated ion channel activity|plasma membrane|integral component of plasma membrane|cellular calcium ion homeostasis|glutamate receptor signaling pathway|chemical synaptic transmission|glutamate receptor activity|postsynaptic density|ligand-gated ion channel activity|kainate selective glutamate receptor activity|neuronal action potential|PDZ domain …	hsa04080,hsa04724	Neuroactive ligand-receptor interaction|Glutamatergic synapse
FRMPD3	115.1286382	0.285867588	-2.643903876	0.592215262	-0.755806424	0.008195593	0.084460471	Down	1.167159836	0.674352933	84443	FERM and PDZ domain containing 3	GO:0005856,GO:0005886,GO:0030667,GO:0043312,GO:0070821	cytoskeleton|plasma membrane|secretory granule membrane|neutrophil degranulation|tertiary granule membrane
NIBAN1	2922.932498	0.154079423	-4.916520938	0.591506238	-0.757534711	8.81E-07	5.53E-05	Down	24.43203737	13.52715942	116496	niban apoptosis regulator 1	GO:0001933,GO:0001934,GO:0003674,GO:0005515,GO:0005737,GO:0005829,GO:0005886,GO:0016020,GO:0034976,GO:0045727,GO:0070062	negative regulation of protein phosphorylation|positive regulation of protein phosphorylation|molecular_function|protein binding|cytoplasm|cytosol|plasma membrane|membrane|response to endoplasmic reticulum stress|positive regulation of translation|extracellular exosome
RAI14	5435.740873	0.072860349	-10.40191322	0.591361807	-0.757887024	2.43E-25	5.67E-22	Down	48.26166482	32.56017447	26064	retinoic acid induced 14	GO:0001650,GO:0003779,GO:0005515,GO:0005654,GO:0005829,GO:0005856,GO:0005938,GO:0007283,GO:0030054,GO:0030154	fibrillar center|actin binding|protein binding|nucleoplasm|cytosol|cytoskeleton|cell cortex|spermatogenesis|cell junction|cell differentiation
RFLNB	1391.398464	0.143081152	-5.29760463	0.591320675	-0.757987375	1.17E-07	9.77E-06	Down	20.92367695	14.72992405	359845	refilin B	GO:0001837,GO:0005737,GO:0031005,GO:0032432,GO:0048705,GO:0061182,GO:0061572,GO:1900158	epithelial to mesenchymal transition|cytoplasm|filamin binding|actin filament bundle|skeletal system morphogenesis|negative regulation of chondrocyte development|actin filament bundle organization|negative regulation of bone mineralization involved in bone maturation
COL8A2	6467.760449	0.233086726	-3.257441356	0.590796694	-0.759266342	0.001124215	0.019691348	Down	96.08686705	63.67673169	1296	collagen type VIII alpha 2 chain	GO:0001525,GO:0005201,GO:0005576,GO:0005581,GO:0005604,GO:0005615,GO:0005788,GO:0030020,GO:0030198,GO:0030674,GO:0031012,GO:0048593,GO:0050673,GO:0062023,GO:0098609	angiogenesis|extracellular matrix structural constituent|extracellular region|collagen trimer|basement membrane|extracellular space|endoplasmic reticulum lumen|extracellular matrix structural constituent conferring tensile strength|extracellular matrix organization|protein-macromolecule adaptor activity|extracellular matrix|camera-type eye morphogenesis|epithelial cell proliferation|collagen-cont…	hsa04974	Protein digestion and absorption
LOC107986762	29.11624133	0.376144491	-2.022742537	0.590151202	-0.760843463	0.043099699	0.246800444	Down	0.814895157	0.56316769	107986762
AK4	412.8812154	0.3475732	-2.189331233	0.590106452	-0.760952863	0.028572774	0.190355167	Down	2.600600127	1.53175097	205	adenylate kinase 4	GO:0001889,GO:0002082,GO:0004017,GO:0004550,GO:0005515,GO:0005524,GO:0005525,GO:0005737,GO:0005739,GO:0005759,GO:0006163,GO:0006165,GO:0006172,GO:0007420,GO:0009142,GO:0015949,GO:0042493,GO:0046033,GO:0046034,GO:0046039,GO:0046899,GO:0046940,GO:0050145,GO:0071456,GO:2001169	liver development|regulation of oxidative phosphorylation|adenylate kinase activity|nucleoside diphosphate kinase activity|protein binding|ATP binding|GTP binding|cytoplasm|mitochondrion|mitochondrial matrix|purine nucleotide metabolic process|nucleoside diphosphate phosphorylation|ADP biosynthetic process|brain development|nucleoside triphosphate biosynthetic process|nucleobase-containing small …	hsa00230,hsa00730	Purine metabolism|Thiamine metabolism
NEXN	878.3932032	0.175069516	-4.355909924	0.5894384	-0.762587044	1.33E-05	0.000565412	Down	7.924698335	4.990333824	91624	nexilin F-actin binding protein	GO:0005886,GO:0005912,GO:0005925,GO:0007156,GO:0007411,GO:0008307,GO:0015629,GO:0030018,GO:0030334,GO:0030424,GO:0051015,GO:0051493,GO:0070593,GO:0098632	plasma membrane|adherens junction|focal adhesion|homophilic cell adhesion via plasma membrane adhesion molecules|axon guidance|structural constituent of muscle|actin cytoskeleton|Z disc|regulation of cell migration|axon|actin filament binding|regulation of cytoskeleton organization|dendrite self-avoidance|cell-cell adhesion mediator activity
ZNF48	588.8016027	0.110767451	-6.895463893	0.588945908	-0.76379296	5.37E-12	1.50E-09	Down	12.61663412	7.620510815	197407	zinc finger protein 48	GO:0000978,GO:0001228,GO:0005515,GO:0005634,GO:0006357,GO:0042802,GO:0045944,GO:0046872	RNA polymerase II cis-regulatory region sequence-specific DNA binding|DNA-binding transcription activator activity, RNA polymerase II-specific|protein binding|nucleus|regulation of transcription by RNA polymerase II|identical protein binding|positive regulation of transcription by RNA polymerase II|metal ion binding
TET3	3331.541298	0.145091303	-5.278731769	0.588087173	-0.765898072	1.30E-07	1.06E-05	Down	14.31632905	9.060692673	200424	tet methylcytosine dioxygenase 3	GO:0001939,GO:0001940,GO:0005515,GO:0005634,GO:0005694,GO:0005737,GO:0006211,GO:0006493,GO:0008270,GO:0008327,GO:0044727,GO:0045944,GO:0070579,GO:0070989,GO:0080111,GO:0080182	female pronucleus|male pronucleus|protein binding|nucleus|chromosome|cytoplasm|5-methylcytosine catabolic process|protein O-linked glycosylation|zinc ion binding|methyl-CpG binding|DNA demethylation of male pronucleus|positive regulation of transcription by RNA polymerase II|methylcytosine dioxygenase activity|oxidative demethylation|DNA demethylation|histone H3-K4 trimethylation
MINDY2	1707.602614	0.212458973	-3.607430798	0.587869958	-0.766431042	0.000309244	0.007334202	Down	11.81884471	6.57817675	54629	MINDY lysine 48 deubiquitinase 2	GO:0004843,GO:0005654,GO:0005829,GO:0008150,GO:0016807,GO:0018215,GO:0036435,GO:0070530,GO:0071108,GO:0071795,GO:0071796,GO:0071944,GO:1990380	thiol-dependent ubiquitin-specific protease activity|nucleoplasm|cytosol|biological_process|cysteine-type carboxypeptidase activity|protein phosphopantetheinylation|K48-linked polyubiquitin modification-dependent protein binding|K63-linked polyubiquitin modification-dependent protein binding|protein K48-linked deubiquitination|K11-linked polyubiquitin modification-dependent protein binding|K6-lin…
SNTB1	867.8628588	0.179176567	-4.279048891	0.587758218	-0.76670529	1.88E-05	0.000761466	Down	12.512159	8.279491046	6641	syntrophin beta 1	GO:0003779,GO:0005198,GO:0005515,GO:0005516,GO:0005622,GO:0005737,GO:0005856,GO:0005925,GO:0006936,GO:0016010,GO:0030165,GO:0032991,GO:0042383,GO:0045202	actin binding|structural molecule activity|protein binding|calmodulin binding|intracellular anatomical structure|cytoplasm|cytoskeleton|focal adhesion|muscle contraction|dystrophin-associated glycoprotein complex|PDZ domain binding|protein-containing complex|sarcolemma|synapse
PAQR4	60.85932851	0.337881204	-2.269721575	0.587680422	-0.766896259	0.023224482	0.167194763	Down	1.890345763	1.454583213	124222	progestin and adipoQ receptor family member 4	GO:0016021,GO:0038023	integral component of membrane|signaling receptor activity
GLIPR2	1258.85331	0.087228616	-8.794354822	0.587589531	-0.767119403	1.44E-18	1.44E-15	Down	37.63044716	25.73406451	152007	GLI pathogenesis related 2	GO:0000139,GO:0005615,GO:0010634,GO:0010718,GO:0042803,GO:0070062,GO:0070374	Golgi membrane|extracellular space|positive regulation of epithelial cell migration|positive regulation of epithelial to mesenchymal transition|protein homodimerization activity|extracellular exosome|positive regulation of ERK1 and ERK2 cascade
LRRC15	310.6183621	0.186234711	-4.119266827	0.587576879	-0.767150468	3.80E-05	0.001385213	Down	3.026817023	2.060814695	131578	leucine rich repeat containing 15	GO:0001968,GO:0005518,GO:0005615,GO:0016021,GO:0030335,GO:0031012,GO:0043236,GO:0046813,GO:0062023,GO:0070062,GO:1903077	fibronectin binding|collagen binding|extracellular space|integral component of membrane|positive regulation of cell migration|extracellular matrix|laminin binding|receptor-mediated virion attachment to host cell|collagen-containing extracellular matrix|extracellular exosome|negative regulation of protein localization to plasma membrane
CAMKK1	775.4641307	0.18883243	-4.067799221	0.587177092	-0.768132411	4.75E-05	0.001639981	Down	5.937740085	3.261663964	84254	calcium/calmodulin dependent protein kinase kinase 1	GO:0004674,GO:0004683,GO:0005515,GO:0005516,GO:0005524,GO:0005654,GO:0005737,GO:0005829,GO:0006468,GO:0035556,GO:0045860	protein serine/threonine kinase activity|calmodulin-dependent protein kinase activity|protein binding|calmodulin binding|ATP binding|nucleoplasm|cytoplasm|cytosol|protein phosphorylation|intracellular signal transduction|positive regulation of protein kinase activity	hsa05034	Alcoholism
PARPBP	253.9410282	0.295448894	-2.605134109	0.586545938	-0.769683991	0.009183831	0.0910898	Down	5.473438503	3.447115551	55010	PARP1 binding protein	GO:0000785,GO:0003677,GO:0005515,GO:0005654,GO:0005737,GO:0006281,GO:2000042	chromatin|DNA binding|protein binding|nucleoplasm|cytoplasm|DNA repair|negative regulation of double-strand break repair via homologous recombination
PRX	283.7277855	0.206983114	-3.720376469	0.586395076	-0.770055107	0.000198926	0.005201479	Down	3.323699882	1.958065474	57716	periaxin	GO:0003674,GO:0005515,GO:0005634,GO:0005737,GO:0005886,GO:0008366,GO:0030054,GO:0032287,GO:0043484	molecular_function|protein binding|nucleus|cytoplasm|plasma membrane|axon ensheathment|cell junction|peripheral nervous system myelin maintenance|regulation of RNA splicing
[truncated: 385 more rows]
