# Supplementary material for: Dihydroartemisinin Exerts Antifibrotic and Anti-Inflammatory Effects in Graves’ Ophthalmopathy by Targeting Orbital Fibroblasts
Source: Front Endocrinol (Lausanne). 2022 May 17;13:891922. doi: 10.3389/fendo.2022.891922 (PMC9157422; doi:10.3389/fendo.2022.891922)
Supplement: Supplementary file 4 [file Table_3.xls]

gene_id	BaseMean	lfcSE	stat	FoldChange	log2FoldChange	p-value	q-value	Regulation	Expression_CYXcontrol	Expression_CYXT	gene_Dbxref	description	GO_id	GO_term	pathway	pathway_description	TF_family
ACTC1	381.1103814	1.535724048	7.905651544	4516.217306	12.14089919	2.67E-15	2.32E-14	Up	0	30.80920115	70	actin alpha cardiac muscle 1	GO:0005524,GO:0005615,GO:0005737,GO:0005829,GO:0005869,GO:0005884,GO:0005925,GO:0007015,GO:0010628,GO:0016020,GO:0016887,GO:0017022,GO:0030017,GO:0030027,GO:0030048,GO:0030049,GO:0030175,GO:0030240,GO:0031032,GO:0031674,GO:0033275,GO:0042493,GO:0044297,GO:0045471,GO:0055003,GO:0055008,GO:0060047,GO:0060048,GO:0070062,GO:0072562,GO:0090131	ATP binding|extracellular space|cytoplasm|cytosol|dynactin complex|actin filament|focal adhesion|actin filament organization|positive regulation of gene expression|membrane|ATPase activity|myosin binding|sarcomere|lamellipodium|actin filament-based movement|muscle filament sliding|filopodium|skeletal muscle thin filament assembly|actomyosin structure organization|I band|actin-myosin filament slid…	hsa04260,hsa04261,hsa05410,hsa05414	Cardiac muscle contraction|Adrenergic signaling in cardiomyocytes|Hypertrophic cardiomyopathy|Dilated cardiomyopathy
ACTG2	71.42287919	1.309294574	7.427788793	846.3810764	9.725163561	1.10E-13	8.48E-13	Up	0	6.083137982	72	actin gamma 2, smooth muscle	GO:0005524,GO:0005615,GO:0005737,GO:0005829,GO:0005869,GO:0006936,GO:0010628,GO:0030027,GO:0030175,GO:0032982,GO:0044297,GO:0070062,GO:0071944,GO:0072562,GO:0090131	ATP binding|extracellular space|cytoplasm|cytosol|dynactin complex|muscle contraction|positive regulation of gene expression|lamellipodium|filopodium|myosin filament|cell body|extracellular exosome|cell periphery|blood microparticle|mesenchyme migration	hsa04270	Vascular smooth muscle contraction
CLDN14	135.9098444	1.281912299	7.558470563	825.5984046	9.689296373	4.08E-14	3.24E-13	Up	0.020956447	2.836685524	23562	claudin 14	GO:0005198,GO:0005515,GO:0005783,GO:0005886,GO:0005923,GO:0007155,GO:0016021,GO:0016338,GO:0042802,GO:0065003,GO:0070830	structural molecule activity|protein binding|endoplasmic reticulum|plasma membrane|bicellular tight junction|cell adhesion|integral component of membrane|calcium-independent cell-cell adhesion via plasma membrane cell-adhesion molecules|identical protein binding|protein-containing complex assembly|bicellular tight junction assembly	hsa04514,hsa04530,hsa04670,hsa05130,hsa05160	Cell adhesion molecules|Tight junction|Leukocyte transendothelial migration|Pathogenic Escherichia coli infection|Hepatitis C
SLC13A5	54.65582844	1.244069864	7.506456944	647.4194361	9.338556867	6.07E-14	4.75E-13	Up	0	1.465146038	284111	solute carrier family 13 member 5	GO:0005515,GO:0005654,GO:0005829,GO:0005886,GO:0006814,GO:0015137,GO:0015141,GO:0015746,GO:0016021,GO:0017153,GO:0035674,GO:0071422,GO:0098656	protein binding|nucleoplasm|cytosol|plasma membrane|sodium ion transport|citrate transmembrane transporter activity|succinate transmembrane transporter activity|citrate transport|integral component of membrane|sodium:dicarboxylate symporter activity|tricarboxylic acid transmembrane transport|succinate transmembrane transport|anion transmembrane transport
ZPLD1	51.6515883	1.244533684	7.439398845	612.5069702	9.258582452	1.01E-13	7.79E-13	Up	0	1.352883931	131368	zona pellucida like domain containing 1	GO:0005201,GO:0005615,GO:0009986,GO:0016021,GO:0030659	extracellular matrix structural constituent|extracellular space|cell surface|integral component of membrane|cytoplasmic vesicle membrane
FOXS1	181.8780238	1.05982699	8.695230583	594.4617025	9.215440059	3.46E-18	3.69E-17	Up	0.083439494	9.928783813	2307	forkhead box S1	GO:0000122,GO:0000785,GO:0000978,GO:0000981,GO:0001227,GO:0001568,GO:0003677,GO:0003700,GO:0005634,GO:0006357,GO:0009653,GO:0030154,GO:0040018,GO:0043433,GO:0045892,GO:0050885	negative regulation of transcription by RNA polymerase II|chromatin|RNA polymerase II cis-regulatory region sequence-specific DNA binding|DNA-binding transcription factor activity, RNA polymerase II-specific|DNA-binding transcription repressor activity, RNA polymerase II-specific|blood vessel development|DNA binding|DNA-binding transcription factor activity|nucleus|regulation of transcription by …
CILP	10290.5202	0.53659363	17.0616719	570.144762	9.155184462	2.86E-65	2.16E-63	Up	0.310193494	134.3407139	8483	cartilage intermediate layer protein	GO:0004035,GO:0004551,GO:0005201,GO:0005615,GO:0010629,GO:0016311,GO:0043569,GO:0060392,GO:0062023,GO:0070062,GO:0071560	alkaline phosphatase activity|nucleotide diphosphatase activity|extracellular matrix structural constituent|extracellular space|negative regulation of gene expression|dephosphorylation|negative regulation of insulin-like growth factor receptor signaling pathway|negative regulation of SMAD protein signal transduction|collagen-containing extracellular matrix|extracellular exosome|cellular response …
UNC5C	44.35333112	1.310916947	6.895076938	525.9833101	9.038873212	5.38E-12	3.64E-11	Up	0	0.419760176	8633	unc-5 netrin receptor C	GO:0005042,GO:0005043,GO:0005515,GO:0005886,GO:0006915,GO:0007411,GO:0007420,GO:0009986,GO:0015631,GO:0016021,GO:0019901,GO:0030027,GO:0030175,GO:0030334,GO:0030425,GO:0030426,GO:0033564,GO:0038007,GO:0043025,GO:0043065,GO:0045202,GO:0061643,GO:1990791	netrin receptor activity|netrin receptor activity involved in chemorepulsion|protein binding|plasma membrane|apoptotic process|axon guidance|brain development|cell surface|tubulin binding|integral component of membrane|protein kinase binding|lamellipodium|filopodium|regulation of cell migration|dendrite|growth cone|anterior/posterior axon guidance|netrin-activated signaling pathway|neuronal cell …	hsa04360	Axon guidance
NGFR	1538.601841	0.415600793	21.42296876	478.8409732	8.903402795	8.16E-102	1.58E-99	Up	0.143448356	58.87238805	4804	nerve growth factor receptor	GO:0001540,GO:0001678,GO:0004888,GO:0005035,GO:0005515,GO:0005516,GO:0005576,GO:0005654,GO:0005768,GO:0005829,GO:0005886,GO:0005887,GO:0005911,GO:0006886,GO:0006919,GO:0007266,GO:0007411,GO:0007417,GO:0009986,GO:0014069,GO:0015026,GO:0016021,GO:0016048,GO:0021675,GO:0030426,GO:0031069,GO:0031267,GO:0031293,GO:0031625,GO:0032922,GO:0035907,GO:0038023,GO:0040037,GO:0042488,GO:0042593,GO:0043065,GO:…	amyloid-beta binding|cellular glucose homeostasis|transmembrane signaling receptor activity|death receptor activity|protein binding|calmodulin binding|extracellular region|nucleoplasm|endosome|cytosol|plasma membrane|integral component of plasma membrane|cell-cell junction|intracellular protein transport|activation of cysteine-type endopeptidase activity involved in apoptotic process|Rho protein …	hsa04010,hsa04014,hsa04015,hsa04060,hsa04151,hsa04215,hsa04722,hsa05202	MAPK signaling pathway|Ras signaling pathway|Rap1 signaling pathway|Cytokine-cytokine receptor interaction|PI3K-Akt signaling pathway|Apoptosis - multiple species|Neurotrophin signaling pathway|Transcriptional misregulation in cancer
TAC3	73.52007647	1.288294723	6.833093168	446.6614292	8.803037868	8.31E-12	5.54E-11	Up	0	13.74758919	6866	tachykinin precursor 3	GO:0005102,GO:0005515,GO:0005576,GO:0005615,GO:0007186,GO:0007217,GO:0007218,GO:0007565,GO:0045777	signaling receptor binding|protein binding|extracellular region|extracellular space|G protein-coupled receptor signaling pathway|tachykinin receptor signaling pathway|neuropeptide signaling pathway|female pregnancy|positive regulation of blood pressure	hsa04080	Neuroactive ligand-receptor interaction
INHBE	1142.971527	0.827827385	10.60856693	440.2143064	8.782062221	2.72E-26	4.68E-25	Up	0.154566575	38.50403789	83729	inhibin subunit beta E	GO:0005125,GO:0005179,GO:0005615,GO:0008083,GO:0010862,GO:0060395,GO:0062023	cytokine activity|hormone activity|extracellular space|growth factor activity|positive regulation of pathway-restricted SMAD protein phosphorylation|SMAD protein signal transduction|collagen-containing extracellular matrix	hsa04060,hsa04350,hsa04550	Cytokine-cytokine receptor interaction|TGF-beta signaling pathway|Signaling pathways regulating pluripotency of stem cells
DOC2B	1472.081005	0.628612411	13.75541216	400.8233635	8.646822794	4.73E-43	1.72E-41	Up	0.081303863	27.5781669	8447	double C2 domain beta	GO:0005509,GO:0005544,GO:0005737,GO:0005886,GO:0008104,GO:0031201,GO:0031340,GO:0032024,GO:0045956,GO:0048791,GO:0098793	calcium ion binding|calcium-dependent phospholipid binding|cytoplasm|plasma membrane|protein localization|SNARE complex|positive regulation of vesicle fusion|positive regulation of insulin secretion|positive regulation of calcium ion-dependent exocytosis|calcium ion-regulated exocytosis of neurotransmitter|presynapse
PLN	32.151174	1.285373126	6.668826782	380.5469714	8.571930728	2.58E-11	1.65E-10	Up	0	0.627037408	5350	phospholamban	GO:0002026,GO:0004857,GO:0005515,GO:0005739,GO:0005783,GO:0006816,GO:0007219,GO:0008015,GO:0008016,GO:0010043,GO:0010459,GO:0010881,GO:0016020,GO:0031966,GO:0031982,GO:0032780,GO:0032868,GO:0033017,GO:0033574,GO:0042030,GO:0042802,GO:0042803,GO:0043086,GO:0048471,GO:0048738,GO:0051117,GO:0051480,GO:0051924,GO:0051926,GO:0055119,GO:0060314,GO:0086004,GO:0086023,GO:0086036,GO:0086092,GO:0090281,GO:…	regulation of the force of heart contraction|enzyme inhibitor activity|protein binding|mitochondrion|endoplasmic reticulum|calcium ion transport|Notch signaling pathway|blood circulation|regulation of heart contraction|response to zinc ion|negative regulation of heart rate|regulation of cardiac muscle contraction by regulation of the release of sequestered calcium ion|membrane|mitochondrial membr…	hsa04020,hsa04022,hsa04024,hsa04261,hsa04919,hsa05414	Calcium signaling pathway|cGMP-PKG signaling pathway|cAMP signaling pathway|Adrenergic signaling in cardiomyocytes|Thyroid hormone signaling pathway|Dilated cardiomyopathy
KANK4	320.4737553	0.628285982	13.44237926	348.6555059	8.445658455	3.41E-41	1.19E-39	Up	0.035748016	3.913805705	163782	KN motif and ankyrin repeat domains 4	GO:0005515,GO:0005737,GO:0005829,GO:0005856,GO:0015630,GO:0030837	protein binding|cytoplasm|cytosol|cytoskeleton|microtubule cytoskeleton|negative regulation of actin filament polymerization
CALB2	28.99122841	1.257854243	6.69839173	343.8416408	8.425600462	2.11E-11	1.36E-10	Up	0	2.148343434	794	calbindin 2	GO:0005509,GO:0005634,GO:0005829,GO:0005921,GO:0030425,GO:0032420,GO:0032437,GO:0043005,GO:0043195,GO:0045202,GO:0051480,GO:0097060,GO:0098688,GO:0099509,GO:0099534,GO:1900271	calcium ion binding|nucleus|cytosol|gap junction|dendrite|stereocilium|cuticular plate|neuron projection|terminal bouton|synapse|regulation of cytosolic calcium ion concentration|synaptic membrane|parallel fiber to Purkinje cell synapse|regulation of presynaptic cytosolic calcium ion concentration|calcium ion binding involved in regulation of presynaptic cytosolic calcium ion concentration|regula…
AMTN	25.42861658	1.364276208	6.03666886	301.4309403	8.235683699	1.57E-09	8.36E-09	Up	0	3.524482125	401138	amelotin	GO:0003674,GO:0005515,GO:0005604,GO:0005788,GO:0005911,GO:0007155,GO:0031012,GO:0031214,GO:0042475,GO:0043687,GO:0044267,GO:0070169,GO:0070175	molecular_function|protein binding|basement membrane|endoplasmic reticulum lumen|cell-cell junction|cell adhesion|extracellular matrix|biomineral tissue development|odontogenesis of dentin-containing tooth|post-translational protein modification|cellular protein metabolic process|positive regulation of biomineral tissue development|positive regulation of enamel mineralization
MDFI	322.1391768	0.633729285	12.99037114	300.7411796	8.232378615	1.39E-38	4.41E-37	Up	0.088727721	8.022548095	4188	MyoD family inhibitor	GO:0000122,GO:0005515,GO:0005634,GO:0005737,GO:0008134,GO:0009950,GO:0030178,GO:0042802,GO:0042994,GO:0043392,GO:0048704,GO:0060707,GO:0140416	negative regulation of transcription by RNA polymerase II|protein binding|nucleus|cytoplasm|transcription factor binding|dorsal/ventral axis specification|negative regulation of Wnt signaling pathway|identical protein binding|cytoplasmic sequestering of transcription factor|negative regulation of DNA binding|embryonic skeletal system morphogenesis|trophoblast giant cell differentiation|transcript…
ISLR2	2128.332069	0.2873518	28.34419942	283.019316	8.14475671	9.87E-177	8.41E-174	Up	0.152287677	29.94391895	57611	immunoglobulin superfamily containing leucine rich repeat 2	GO:0005515,GO:0005886,GO:0009986,GO:0016021,GO:0045773	protein binding|plasma membrane|cell surface|integral component of membrane|positive regulation of axon extension
HMX3	23.1363884	1.30534118	6.203263526	273.875297	8.097375334	5.53E-10	3.10E-09	Up	0	0.438874795	340784	H6 family homeobox 3	GO:0000785,GO:0000977,GO:0000981,GO:0005634,GO:0006357,GO:0007420,GO:0007566,GO:0030154,GO:0042472,GO:0050885,GO:0060135	chromatin|RNA polymerase II transcription regulatory region sequence-specific DNA binding|DNA-binding transcription factor activity, RNA polymerase II-specific|nucleus|regulation of transcription by RNA polymerase II|brain development|embryo implantation|cell differentiation|inner ear morphogenesis|neuromuscular process controlling balance|maternal process involved in female pregnancy
COL10A1	206.8423421	0.795574639	10.14648947	269.1543061	8.072289697	3.43E-24	5.32E-23	Up	0.007527593	1.591681378	1300	collagen type X alpha 1 chain	GO:0001501,GO:0005201,GO:0005515,GO:0005576,GO:0005581,GO:0005615,GO:0005788,GO:0030020,GO:0030198,GO:0031012,GO:0046872,GO:0062023	skeletal system development|extracellular matrix structural constituent|protein binding|extracellular region|collagen trimer|extracellular space|endoplasmic reticulum lumen|extracellular matrix structural constituent conferring tensile strength|extracellular matrix organization|extracellular matrix|metal ion binding|collagen-containing extracellular matrix	hsa04974	Protein digestion and absorption
ITGB6	41.86791587	1.233823125	6.474668632	253.9843661	7.988595885	9.50E-11	5.74E-10	Up	0	1.035483518	3694	integrin subunit beta 6	GO:0000902,GO:0001618,GO:0005178,GO:0005515,GO:0005654,GO:0005813,GO:0005886,GO:0005925,GO:0006954,GO:0006955,GO:0007155,GO:0007160,GO:0007179,GO:0007229,GO:0008305,GO:0009615,GO:0009897,GO:0009986,GO:0016477,GO:0030054,GO:0030198,GO:0033627,GO:0034685,GO:0038023,GO:0043129,GO:0043235,GO:0043588,GO:0046718,GO:0048286,GO:0055091,GO:0060022,GO:0060348,GO:0060395,GO:0060435,GO:0061520,GO:0070166,GO:…	cell morphogenesis|virus receptor activity|integrin binding|protein binding|nucleoplasm|centrosome|plasma membrane|focal adhesion|inflammatory response|immune response|cell adhesion|cell-matrix adhesion|transforming growth factor beta receptor signaling pathway|integrin-mediated signaling pathway|integrin complex|response to virus|external side of plasma membrane|cell surface|cell migration|cell …	hsa04151,hsa04510,hsa04512,hsa04810,hsa05165,hsa05410,hsa05412,hsa05414	PI3K-Akt signaling pathway|Focal adhesion|ECM-receptor interaction|Regulation of actin cytoskeleton|Human papillomavirus infection|Hypertrophic cardiomyopathy|Arrhythmogenic right ventricular cardiomyopathy|Dilated cardiomyopathy
NOX4	1181.62965	0.332716108	23.64200581	233.3054448	7.866076167	1.43E-123	4.31E-121	Up	0.116211326	25.78051012	50507	NADPH oxidase 4	GO:0000166,GO:0000902,GO:0001666,GO:0001725,GO:0003015,GO:0005515,GO:0005634,GO:0005654,GO:0005730,GO:0005739,GO:0005789,GO:0005886,GO:0005925,GO:0006801,GO:0006952,GO:0006954,GO:0007569,GO:0008285,GO:0009055,GO:0010467,GO:0014911,GO:0016021,GO:0016174,GO:0016175,GO:0016324,GO:0019826,GO:0020037,GO:0022900,GO:0034599,GO:0042554,GO:0043020,GO:0043065,GO:0048471,GO:0050660,GO:0050667,GO:0051496,GO:…	nucleotide binding|cell morphogenesis|response to hypoxia|stress fiber|heart process|protein binding|nucleus|nucleoplasm|nucleolus|mitochondrion|endoplasmic reticulum membrane|plasma membrane|focal adhesion|superoxide metabolic process|defense response|inflammatory response|cell aging|negative regulation of cell population proliferation|electron transfer activity|gene expression|positive regulati…	hsa04933,hsa05010,hsa05022	AGE-RAGE signaling pathway in diabetic complications|Alzheimer disease|Pathways of neurodegeneration - multiple diseases
RNF165	27.79781828	1.318549261	5.607352166	168.1459308	7.393570055	2.05E-08	9.73E-08	Up	0	0.143359493	494470	ring finger protein 165	GO:0000209,GO:0005515,GO:0005634,GO:0008045,GO:0008270,GO:0010259,GO:0030163,GO:0030513,GO:0032991,GO:0035136,GO:0060384,GO:0061061,GO:0061630	protein polyubiquitination|protein binding|nucleus|motor neuron axon guidance|zinc ion binding|multicellular organism aging|protein catabolic process|positive regulation of BMP signaling pathway|protein-containing complex|forelimb morphogenesis|innervation|muscle structure development|ubiquitin protein ligase activity
DCSTAMP	13.92985339	1.332689669	5.527262511	164.9775206	7.36612565	3.25E-08	1.51E-07	Up	0	0.632921036	81501	dendrocyte expressed seven transmembrane protein	GO:0005515,GO:0005789,GO:0005886,GO:0009986,GO:0010008,GO:0016021,GO:0030176,GO:0030308,GO:0030316,GO:0033116,GO:0034241,GO:0036006,GO:0043011,GO:0045657,GO:0045780,GO:0061025,GO:0071353,GO:0071356,GO:0072675	protein binding|endoplasmic reticulum membrane|plasma membrane|cell surface|endosome membrane|integral component of membrane|integral component of endoplasmic reticulum membrane|negative regulation of cell growth|osteoclast differentiation|endoplasmic reticulum-Golgi intermediate compartment membrane|positive regulation of macrophage fusion|cellular response to macrophage colony-stimulating facto…
SYNDIG1	933.2342843	0.261610563	27.97208484	159.5420458	7.317792873	3.55E-172	2.45E-169	Up	0.039588303	5.884076036	79953	synapse differentiation inducing 1	GO:0005515,GO:0005887,GO:0006886,GO:0014069,GO:0030672,GO:0031901,GO:0035254,GO:0042803,GO:0043197,GO:0043198,GO:0043231,GO:0044297,GO:0051965,GO:0060076,GO:0097091,GO:0098839	protein binding|integral component of plasma membrane|intracellular protein transport|postsynaptic density|synaptic vesicle membrane|early endosome membrane|glutamate receptor binding|protein homodimerization activity|dendritic spine|dendritic shaft|intracellular membrane-bounded organelle|cell body|positive regulation of synapse assembly|excitatory synapse|synaptic vesicle clustering|postsynapti…
MATN3	489.8423818	0.385122919	18.63908812	144.8423852	7.17834003	1.55E-77	1.77E-75	Up	0.233676268	16.14422474	4148	matrilin 3	GO:0001501,GO:0005201,GO:0005509,GO:0005515,GO:0005576,GO:0005788,GO:0030198,GO:0031012,GO:0043687,GO:0044267,GO:0051216,GO:0062023	skeletal system development|extracellular matrix structural constituent|calcium ion binding|protein binding|extracellular region|endoplasmic reticulum lumen|extracellular matrix organization|extracellular matrix|post-translational protein modification|cellular protein metabolic process|cartilage development|collagen-containing extracellular matrix
RASL11B	347.1303565	0.469555224	15.21478554	141.4533001	7.144182025	2.82E-52	1.49E-50	Up	0.276011742	21.85509507	65997	RAS like family 11 member B	GO:0003924,GO:0005160,GO:0005515,GO:0005525,GO:0007165,GO:0016020,GO:0030512	GTPase activity|transforming growth factor beta receptor binding|protein binding|GTP binding|signal transduction|membrane|negative regulation of transforming growth factor beta receptor signaling pathway
JPH3	170.9761477	0.675817677	10.52395092	138.3589409	7.112272065	6.70E-26	1.13E-24	Up	0.011035983	1.650060447	57338	junctophilin 3	GO:0003674,GO:0005515,GO:0005789,GO:0005886,GO:0007612,GO:0007613,GO:0014701,GO:0016021,GO:0030314,GO:0035640,GO:0040011,GO:0048167,GO:0048168,GO:0050885,GO:0060314,GO:0060402	molecular_function|protein binding|endoplasmic reticulum membrane|plasma membrane|learning|memory|junctional sarcoplasmic reticulum membrane|integral component of membrane|junctional membrane complex|exploration behavior|locomotion|regulation of synaptic plasticity|regulation of neuronal synaptic plasticity|neuromuscular process controlling balance|regulation of ryanodine-sensitive calcium-releas…
BHLHA15	60.19778541	0.947343011	7.4147469	130.175005	7.024308652	1.22E-13	9.33E-13	Up	0.016652088	1.708947776	168620	basic helix-loop-helix family member a15	GO:0000785,GO:0000978,GO:0000981,GO:0001228,GO:0005515,GO:0005634,GO:0006357,GO:0006851,GO:0007030,GO:0007186,GO:0007267,GO:0010832,GO:0019722,GO:0030182,GO:0030968,GO:0042149,GO:0042593,GO:0042802,GO:0045944,GO:0046983,GO:0048312,GO:0048469,GO:1990837	chromatin|RNA polymerase II cis-regulatory region sequence-specific DNA binding|DNA-binding transcription factor activity, RNA polymerase II-specific|DNA-binding transcription activator activity, RNA polymerase II-specific|protein binding|nucleus|regulation of transcription by RNA polymerase II|mitochondrial calcium ion transmembrane transport|Golgi organization|G protein-coupled receptor signali…	hsa04950	Maturity onset diabetes of the young
CHRNA9	180.6732044	0.521443565	13.47046174	130.1548795	7.024085589	2.33E-41	8.23E-40	Up	0.023908059	6.472437393	55584	cholinergic receptor nicotinic alpha 9 subunit	GO:0004888,GO:0005262,GO:0005515,GO:0005886,GO:0005887,GO:0005892,GO:0007165,GO:0007204,GO:0007268,GO:0022848,GO:0030594,GO:0034220,GO:0042391,GO:0042472,GO:0043005,GO:0045202,GO:0050877,GO:0050910,GO:0060079,GO:0070373,GO:0070588,GO:0098981,GO:0099060	transmembrane signaling receptor activity|calcium channel activity|protein binding|plasma membrane|integral component of plasma membrane|acetylcholine-gated channel complex|signal transduction|positive regulation of cytosolic calcium ion concentration|chemical synaptic transmission|acetylcholine-gated cation-selective channel activity|neurotransmitter receptor activity|ion transmembrane transport…	hsa04080	Neuroactive ligand-receptor interaction
LRRC15	215.2100001	0.492984151	14.17864626	127.102438	6.989847893	1.24E-45	5.00E-44	Up	0.054886269	3.026817023	131578	leucine rich repeat containing 15	GO:0001968,GO:0005518,GO:0005615,GO:0016021,GO:0030335,GO:0031012,GO:0043236,GO:0046813,GO:0062023,GO:0070062,GO:1903077	fibronectin binding|collagen binding|extracellular space|integral component of membrane|positive regulation of cell migration|extracellular matrix|laminin binding|receptor-mediated virion attachment to host cell|collagen-containing extracellular matrix|extracellular exosome|negative regulation of protein localization to plasma membrane
HS3ST2	10.66041053	1.352781556	5.160020892	126.2711365	6.98038109	2.47E-07	1.03E-06	Up	0	0.239428847	9956	heparan sulfate-glucosamine 3-sulfotransferase 2	GO:0000139,GO:0006024,GO:0007623,GO:0008146,GO:0008467,GO:0016021,GO:0033871	Golgi membrane|glycosaminoglycan biosynthetic process|circadian rhythm|sulfotransferase activity|[heparan sulfate]-glucosamine 3-sulfotransferase 1 activity|integral component of membrane|[heparan sulfate]-glucosamine 3-sulfotransferase 2 activity	hsa00534	Glycosaminoglycan biosynthesis - heparan sulfate / heparin
PHOSPHO1	38.04512793	1.105990905	6.279143177	123.1843563	6.944675244	3.40E-10	1.96E-09	Up	0	1.427013853	162466	phosphoethanolamine/phosphocholine phosphatase 1	GO:0001958,GO:0005515,GO:0005829,GO:0006646,GO:0006656,GO:0016311,GO:0016462,GO:0016791,GO:0030500,GO:0031012,GO:0035630,GO:0046872,GO:0052731,GO:0052732,GO:0065010	endochondral ossification|protein binding|cytosol|phosphatidylethanolamine biosynthetic process|phosphatidylcholine biosynthetic process|dephosphorylation|pyrophosphatase activity|phosphatase activity|regulation of bone mineralization|extracellular matrix|bone mineralization involved in bone maturation|metal ion binding|phosphocholine phosphatase activity|phosphoethanolamine phosphatase activity|…	hsa00564	Glycerophospholipid metabolism
IL11	1686.890158	0.219567365	31.33392178	117.7763967	6.87990663	1.61E-215	2.33E-212	Up	0.845166988	61.25320885	3589	interleukin 11	GO:0005125,GO:0005142,GO:0005515,GO:0005576,GO:0005615,GO:0005737,GO:0008083,GO:0008284,GO:0019221,GO:0030183,GO:0030219,GO:0033138,GO:0043410,GO:0045444,GO:0045944,GO:0046888,GO:0050731,GO:1903659,GO:2000352	cytokine activity|interleukin-11 receptor binding|protein binding|extracellular region|extracellular space|cytoplasm|growth factor activity|positive regulation of cell population proliferation|cytokine-mediated signaling pathway|B cell differentiation|megakaryocyte differentiation|positive regulation of peptidyl-serine phosphorylation|positive regulation of MAPK cascade|fat cell differentiation|p…	hsa04060,hsa04630,hsa04640,hsa05323	Cytokine-cytokine receptor interaction|JAK-STAT signaling pathway|Hematopoietic cell lineage|Rheumatoid arthritis
TSPAN2	3641.036218	0.253740445	26.76189317	110.7048553	6.790574687	8.98E-158	5.42E-155	Up	1.115451559	142.4209475	10100	tetraspanin 2	GO:0005515,GO:0005654,GO:0005887,GO:0006954,GO:0007420,GO:0014002,GO:0014005,GO:0016021,GO:0042552,GO:0043209,GO:0048709,GO:0061564	protein binding|nucleoplasm|integral component of plasma membrane|inflammatory response|brain development|astrocyte development|microglia development|integral component of membrane|myelination|myelin sheath|oligodendrocyte differentiation|axon development
CNN1	2064.121019	0.229520847	28.7337824	96.67038399	6.595002067	1.44E-181	1.40E-178	Up	0.879022954	88.91503189	1264	calponin 1	GO:0003779,GO:0005515,GO:0005516,GO:0005856,GO:0005925,GO:0006940,GO:0031032,GO:1904706	actin binding|protein binding|calmodulin binding|cytoskeleton|focal adhesion|regulation of smooth muscle contraction|actomyosin structure organization|negative regulation of vascular associated smooth muscle cell proliferation
KRT18	702.5994643	0.981235005	6.711044381	96.00992616	6.585111664	1.93E-11	1.25E-10	Up	1.124844645	72.19754231	3875	keratin 18	GO:0003723,GO:0005198,GO:0005515,GO:0005730,GO:0005737,GO:0005815,GO:0005829,GO:0005882,GO:0005912,GO:0007049,GO:0009653,GO:0009750,GO:0009897,GO:0016032,GO:0031424,GO:0031667,GO:0032991,GO:0033209,GO:0034451,GO:0043000,GO:0043066,GO:0045095,GO:0045104,GO:0048471,GO:0070062,GO:0070268,GO:0070365,GO:0072497,GO:0097110,GO:0097191,GO:0097284,GO:0098609,GO:0098641,GO:1902488	RNA binding|structural molecule activity|protein binding|nucleolus|cytoplasm|microtubule organizing center|cytosol|intermediate filament|adherens junction|cell cycle|anatomical structure morphogenesis|response to fructose|external side of plasma membrane|viral process|keratinization|response to nutrient levels|protein-containing complex|tumor necrosis factor-mediated signaling pathway|centriolar …	hsa04915,hsa05150	Estrogen signaling pathway|Staphylococcus aureus infection
C5orf46	15.55195778	1.4829453	4.416969279	93.70952772	6.550123833	1.00E-05	3.40E-05	Up	0	0.194996105	389336	chromosome 5 open reading frame 46	GO:0003674,GO:0005515,GO:0008150,GO:0070062	molecular_function|protein binding|biological_process|extracellular exosome
ALOX5AP	7.897174096	1.403828312	4.665087138	93.6353511	6.548981403	3.08E-06	1.13E-05	Up	0	0.644096963	241	arachidonate 5-lipoxygenase activating protein	GO:0004364,GO:0004464,GO:0004602,GO:0005515,GO:0005635,GO:0005783,GO:0005789,GO:0006691,GO:0008047,GO:0016020,GO:0016021,GO:0019370,GO:0019372,GO:0031965,GO:0047485,GO:0050544,GO:0050790,GO:0070207,GO:0071277,GO:0098869,GO:2001301	glutathione transferase activity|leukotriene-C4 synthase activity|glutathione peroxidase activity|protein binding|nuclear envelope|endoplasmic reticulum|endoplasmic reticulum membrane|leukotriene metabolic process|enzyme activator activity|membrane|integral component of membrane|leukotriene biosynthetic process|lipoxygenase pathway|nuclear membrane|protein N-terminus binding|arachidonic acid bind…	hsa04664	Fc epsilon RI signaling pathway
CTNNA2	7.756224616	1.476740909	4.416521917	91.90418108	6.522058592	1.00E-05	3.41E-05	Up	0	0.078949877	1496	catenin alpha 2	GO:0005200,GO:0005515,GO:0005634,GO:0005737,GO:0005829,GO:0005886,GO:0005912,GO:0007010,GO:0007409,GO:0010975,GO:0015629,GO:0021942,GO:0030424,GO:0034316,GO:0045296,GO:0048813,GO:0048854,GO:0051015,GO:0051149,GO:0051823,GO:0060134,GO:0098609,GO:2001222	structural constituent of cytoskeleton|protein binding|nucleus|cytoplasm|cytosol|plasma membrane|adherens junction|cytoskeleton organization|axonogenesis|regulation of neuron projection development|actin cytoskeleton|radial glia guided migration of Purkinje cell|axon|negative regulation of Arp2/3 complex-mediated actin nucleation|cadherin binding|dendrite morphogenesis|brain morphogenesis|actin f…	hsa04390,hsa04520,hsa04670,hsa05100,hsa05200,hsa05213,hsa05226,hsa05412	Hippo signaling pathway|Adherens junction|Leukocyte transendothelial migration|Bacterial invasion of epithelial cells|Pathways in cancer|Endometrial cancer|Gastric cancer|Arrhythmogenic right ventricular cardiomyopathy
SCX	2185.148049	0.200140271	32.35531188	88.99182318	6.475600878	1.17E-229	2.12E-226	Up	1.559400309	101.1721896	642658	scleraxis bHLH transcription factor	GO:0000785,GO:0000977,GO:0000981,GO:0001228,GO:0001707,GO:0001894,GO:0001958,GO:0002062,GO:0003179,GO:0003188,GO:0003677,GO:0005515,GO:0005634,GO:0005667,GO:0006351,GO:0006357,GO:0008284,GO:0010628,GO:0030154,GO:0030199,GO:0030509,GO:0032502,GO:0032967,GO:0035914,GO:0035989,GO:0035990,GO:0035992,GO:0035993,GO:0043066,GO:0043425,GO:0043565,GO:0045892,GO:0045893,GO:0045944,GO:0046983,GO:0048706,GO:…	chromatin|RNA polymerase II transcription regulatory region sequence-specific DNA binding|DNA-binding transcription factor activity, RNA polymerase II-specific|DNA-binding transcription activator activity, RNA polymerase II-specific|mesoderm formation|tissue homeostasis|endochondral ossification|chondrocyte differentiation|heart valve morphogenesis|heart valve formation|DNA binding|protein bindin…
PCDH1	261.1737927	0.411701011	15.72385804	88.86406634	6.473528254	1.04E-55	6.02E-54	Up	0.028749397	2.991149841	5097	protocadherin 1	GO:0005509,GO:0005654,GO:0005730,GO:0005886,GO:0005887,GO:0005911,GO:0007155,GO:0007156,GO:0007267,GO:0007399,GO:0030054,GO:0043231	calcium ion binding|nucleoplasm|nucleolus|plasma membrane|integral component of plasma membrane|cell-cell junction|cell adhesion|homophilic cell adhesion via plasma membrane adhesion molecules|cell-cell signaling|nervous system development|cell junction|intracellular membrane-bounded organelle
GRM5	7.326618766	1.437812159	4.480177812	86.92228118	6.441654132	7.46E-06	2.59E-05	Up	0	0.099134259	2915	glutamate metabotropic receptor 5	GO:0001932,GO:0004930,GO:0005515,GO:0005737,GO:0005886,GO:0005887,GO:0006417,GO:0006448,GO:0007186,GO:0007206,GO:0007216,GO:0007268,GO:0007611,GO:0007612,GO:0007626,GO:0008066,GO:0030296,GO:0035584,GO:0042802,GO:0043005,GO:0048169,GO:0050808,GO:0050890,GO:0051966,GO:0060078,GO:0061098,GO:0090647,GO:0098685,GO:0098839,GO:0099170,GO:0099530,GO:0099553,GO:0099566,GO:0099583,GO:1902938,GO:1904646,GO:…	regulation of protein phosphorylation|G protein-coupled receptor activity|protein binding|cytoplasm|plasma membrane|integral component of plasma membrane|regulation of translation|regulation of translational elongation|G protein-coupled receptor signaling pathway|phospholipase C-activating G protein-coupled glutamate receptor signaling pathway|G protein-coupled glutamate receptor signaling pathwa…	hsa04020,hsa04072,hsa04080,hsa04540,hsa04720,hsa04723,hsa04724,hsa05010,hsa05016,hsa05022	Calcium signaling pathway|Phospholipase D signaling pathway|Neuroactive ligand-receptor interaction|Gap junction|Long-term potentiation|Retrograde endocannabinoid signaling|Glutamatergic synapse|Alzheimer disease|Huntington disease|Pathways of neurodegeneration - multiple diseases
TAGLN	18553.67226	0.570617552	11.25446268	85.74579027	6.421993938	2.20E-29	4.47E-28	Up	10.77709523	409.3684769	6876	transgelin	GO:0005515,GO:0005737,GO:0007517,GO:0030855,GO:0051015	protein binding|cytoplasm|muscle organ development|epithelial cell differentiation|actin filament binding
CD24	779.8225193	0.334009459	19.22088811	85.62489704	6.419958443	2.47E-82	3.32E-80	Up	0.433304968	14.61331236	100133941	CD24 molecule	GO:0001666,GO:0001775,GO:0001959,GO:0002237,GO:0002768,GO:0005515,GO:0007204,GO:0009986,GO:0016020,GO:0016055,GO:0016477,GO:0019901,GO:0030296,GO:0030856,GO:0031295,GO:0031362,GO:0032597,GO:0032600,GO:0032913,GO:0042104,GO:0042325,GO:0042632,GO:0043406,GO:0043408,GO:0043627,GO:0045121,GO:0045730,GO:0061098,GO:0072112,GO:0072139,GO:0097193,GO:0098609,GO:2000768	response to hypoxia|cell activation|regulation of cytokine-mediated signaling pathway|response to molecule of bacterial origin|immune response-regulating cell surface receptor signaling pathway|protein binding|positive regulation of cytosolic calcium ion concentration|cell surface|membrane|Wnt signaling pathway|cell migration|protein kinase binding|protein tyrosine kinase activator activity|regul…	hsa04640	Hematopoietic cell lineage
COMP	14721.94512	0.230217378	27.81842028	84.69963138	6.404283786	2.60E-170	1.71E-167	Up	5.914846074	474.5510023	1311	cartilage oligomeric matrix protein	GO:0001501,GO:0002020,GO:0002063,GO:0003417,GO:0005178,GO:0005201,GO:0005509,GO:0005515,GO:0005518,GO:0005576,GO:0005615,GO:0006915,GO:0006986,GO:0008201,GO:0009306,GO:0009887,GO:0010259,GO:0010260,GO:0010468,GO:0014829,GO:0016485,GO:0030198,GO:0030199,GO:0030282,GO:0030500,GO:0030509,GO:0031012,GO:0032991,GO:0035264,GO:0035988,GO:0035989,GO:0036122,GO:0043066,GO:0043394,GO:0043395,GO:0043588,GO:…	skeletal system development|protease binding|chondrocyte development|growth plate cartilage development|integrin binding|extracellular matrix structural constituent|calcium ion binding|protein binding|collagen binding|extracellular region|extracellular space|apoptotic process|response to unfolded protein|heparin binding|protein secretion|animal organ morphogenesis|multicellular organism aging|ani…	hsa04145,hsa04151,hsa04510,hsa04512,hsa05144,hsa05165	Phagosome|PI3K-Akt signaling pathway|Focal adhesion|ECM-receptor interaction|Malaria|Human papillomavirus infection
LAMP5	87.62913526	0.60942098	10.4011944	80.93579994	6.338706079	2.45E-25	4.03E-24	Up	0.120042234	3.637447645	24141	lysosomal associated membrane protein family member 5	GO:0005765,GO:0005886,GO:0010008,GO:0016021,GO:0030659,GO:0030672,GO:0031901,GO:0031902,GO:0032584,GO:0032590,GO:0033116,GO:0055038,GO:0072594	lysosomal membrane|plasma membrane|endosome membrane|integral component of membrane|cytoplasmic vesicle membrane|synaptic vesicle membrane|early endosome membrane|late endosome membrane|growth cone membrane|dendrite membrane|endoplasmic reticulum-Golgi intermediate compartment membrane|recycling endosome membrane|establishment of protein localization to organelle
ACTN2	12.79065048	1.424864919	4.397609628	76.95801525	6.265999687	1.09E-05	3.70E-05	Up	0	0.255974222	88	actinin alpha 2	GO:0000165,GO:0002576,GO:0005178,GO:0005509,GO:0005515,GO:0005546,GO:0005576,GO:0005829,GO:0005856,GO:0005884,GO:0005886,GO:0005925,GO:0007155,GO:0008092,GO:0008307,GO:0019904,GO:0030018,GO:0030035,GO:0030049,GO:0030175,GO:0030274,GO:0030374,GO:0030864,GO:0031093,GO:0031143,GO:0031432,GO:0042391,GO:0042802,GO:0042981,GO:0043197,GO:0043267,GO:0043268,GO:0044325,GO:0045214,GO:0045893,GO:0048041,GO:…	MAPK cascade|platelet degranulation|integrin binding|calcium ion binding|protein binding|phosphatidylinositol-4,5-bisphosphate binding|extracellular region|cytosol|cytoskeleton|actin filament|plasma membrane|focal adhesion|cell adhesion|cytoskeletal protein binding|structural constituent of muscle|protein domain specific binding|Z disc|microspike assembly|muscle filament sliding|filopodium|LIM do…	hsa05412	Arrhythmogenic right ventricular cardiomyopathy
PRG4	45965.69923	0.450958771	13.78496519	74.35979898	6.216450965	3.14E-43	1.15E-41	Up	17.25056612	1141.270346	10216	proteoglycan 4	GO:0005044,GO:0006897,GO:0006955,GO:0030021,GO:0030247,GO:0062023	scavenger receptor activity|endocytosis|immune response|extracellular matrix structural constituent conferring compression resistance|polysaccharide binding|collagen-containing extracellular matrix
KLK4	6.066794136	1.5670534	3.933852339	71.73258338	6.164556684	8.36E-05	0.000247809	Up	0	0.190198378	9622	kallikrein related peptidase 4	GO:0004252,GO:0005515,GO:0005576,GO:0006508,GO:0008236,GO:0022617,GO:0030141,GO:0031214,GO:0046872,GO:0097186	serine-type endopeptidase activity|protein binding|extracellular region|proteolysis|serine-type peptidase activity|extracellular matrix disassembly|secretory granule|biomineral tissue development|metal ion binding|amelogenesis
THEMIS	5.927243635	1.485816735	4.128954266	70.27157594	6.134869348	3.64E-05	0.000113876	Up	0	0.110939075	387357	thymocyte selection associated	GO:0002250,GO:0005515,GO:0005634,GO:0005737,GO:0005911,GO:0008180,GO:0043368,GO:0043383,GO:0050852	adaptive immune response|protein binding|nucleus|cytoplasm|cell-cell junction|COP9 signalosome|positive T cell selection|negative T cell selection|T cell receptor signaling pathway
SLC27A2	5.886156892	1.747119665	3.505939406	69.80680029	6.125295679	0.000454999	0.001192828	Up	0	0.181422446	11001	solute carrier family 27 member 2	GO:0001561,GO:0001676,GO:0004467,GO:0005324,GO:0005524,GO:0005778,GO:0005779,GO:0005783,GO:0005788,GO:0005789,GO:0005829,GO:0005886,GO:0006625,GO:0006635,GO:0006699,GO:0015245,GO:0019899,GO:0030176,GO:0031957,GO:0035579,GO:0042760,GO:0043312,GO:0044539,GO:0047676,GO:0047747,GO:0050197,GO:0070062,GO:0070251,GO:0097089	fatty acid alpha-oxidation|long-chain fatty acid metabolic process|long-chain fatty acid-CoA ligase activity|long-chain fatty acid transporter activity|ATP binding|peroxisomal membrane|integral component of peroxisomal membrane|endoplasmic reticulum|endoplasmic reticulum lumen|endoplasmic reticulum membrane|cytosol|plasma membrane|protein targeting to peroxisome|fatty acid beta-oxidation|bile aci…	hsa03320,hsa04146,hsa04931	PPAR signaling pathway|Peroxisome|Insulin resistance
MYOM3	72.8620501	0.607282178	9.987897644	66.97135399	6.065472231	1.72E-23	2.57E-22	Up	0	1.176390173	127294	myomesin 3	GO:0006936,GO:0031430,GO:0042803,GO:0051015	muscle contraction|M band|protein homodimerization activity|actin filament binding
ABCA4	297.1745157	0.308515812	19.59426836	66.03420469	6.045141607	1.73E-85	2.46E-83	Up	0.074125424	3.619998377	24	ATP binding cassette subfamily A member 4	GO:0001523,GO:0005215,GO:0005319,GO:0005524,GO:0005548,GO:0005783,GO:0005887,GO:0006649,GO:0006869,GO:0007601,GO:0007603,GO:0016020,GO:0016887,GO:0042626,GO:0043231,GO:0045332,GO:0045494,GO:0055085,GO:0090555,GO:0097381,GO:0140326,GO:0140327,GO:0140347	retinoid metabolic process|transporter activity|lipid transporter activity|ATP binding|phospholipid transporter activity|endoplasmic reticulum|integral component of plasma membrane|phospholipid transfer to membrane|lipid transport|visual perception|phototransduction, visible light|membrane|ATPase activity|ATPase-coupled transmembrane transporter activity|intracellular membrane-bounded organelle|p…	hsa02010	ABC transporters
HAS1	152.4269724	0.762178467	7.910104915	65.29549897	6.028911641	2.57E-15	2.24E-14	Up	0.103711906	1.674532541	3036	hyaluronan synthase 1	GO:0005515,GO:0005886,GO:0005887,GO:0006024,GO:0007155,GO:0010764,GO:0030213,GO:0036120,GO:0042802,GO:0045226,GO:0050501,GO:0085029	protein binding|plasma membrane|integral component of plasma membrane|glycosaminoglycan biosynthetic process|cell adhesion|negative regulation of fibroblast migration|hyaluronan biosynthetic process|cellular response to platelet-derived growth factor stimulus|identical protein binding|extracellular polysaccharide biosynthetic process|hyaluronan synthase activity|extracellular matrix assembly
KRT81	80.20957068	0.898042126	6.703000745	64.87438441	6.019577039	2.04E-11	1.32E-10	Up	0.112636829	7.399101424	3887	keratin 81	GO:0005515,GO:0005615,GO:0005829,GO:0031424,GO:0045095,GO:0070268	protein binding|extracellular space|cytosol|keratinization|keratin filament|cornification
HBEGF	1093.382266	0.225049322	26.71945949	64.58808906	6.013196231	2.80E-157	1.62E-154	Up	0.806263306	50.33938568	1839	heparin binding EGF like growth factor	GO:0000165,GO:0005154,GO:0005515,GO:0005576,GO:0005615,GO:0005886,GO:0005887,GO:0007165,GO:0007173,GO:0007517,GO:0008016,GO:0008083,GO:0008201,GO:0008284,GO:0009986,GO:0030307,GO:0030335,GO:0030665,GO:0030666,GO:0030669,GO:0035313,GO:0038128,GO:0042059,GO:0045741,GO:0048661,GO:0051545,GO:0051549,GO:0051897,GO:0060326,GO:0061024,GO:0090303,GO:2000145	MAPK cascade|epidermal growth factor receptor binding|protein binding|extracellular region|extracellular space|plasma membrane|integral component of plasma membrane|signal transduction|epidermal growth factor receptor signaling pathway|muscle organ development|regulation of heart contraction|growth factor activity|heparin binding|positive regulation of cell population proliferation|cell surface|p…	hsa01522,hsa04012,hsa04912,hsa04915,hsa04928,hsa05120,hsa05171,hsa05205,hsa05219	Endocrine resistance|ErbB signaling pathway|GnRH signaling pathway|Estrogen signaling pathway|Parathyroid hormone synthesis, secretion and action|Epithelial cell signaling in Helicobacter pylori infection|Coronavirus disease - COVID-19|Proteoglycans in cancer|Bladder cancer
RASSF10	5.207210114	2.002095593	2.970723228	61.72024497	5.947671883	0.002970994	0.006671038	Up	0	0.051415967	644943	Ras association domain family member 10	GO:0000922,GO:0005515,GO:0005815,GO:0005829,GO:0007165,GO:0050769,GO:2000179	spindle pole|protein binding|microtubule organizing center|cytosol|signal transduction|positive regulation of neurogenesis|positive regulation of neural precursor cell proliferation
ANOS1	363.8448298	0.351523056	16.91415327	61.6365775	5.94571485	3.54E-64	2.58E-62	Up	0.10591697	5.269163571	3730	anosmin 1	GO:0004867,GO:0005201,GO:0005515,GO:0005576,GO:0005615,GO:0005886,GO:0006935,GO:0007155,GO:0007411,GO:0008201,GO:0008543,GO:0009986,GO:0010951,GO:0030182,GO:0031012	serine-type endopeptidase inhibitor activity|extracellular matrix structural constituent|protein binding|extracellular region|extracellular space|plasma membrane|chemotaxis|cell adhesion|axon guidance|heparin binding|fibroblast growth factor receptor signaling pathway|cell surface|negative regulation of endopeptidase activity|neuron differentiation|extracellular matrix
MGAM	10.24306622	1.663823709	3.572006681	61.52877674	5.943189405	0.000354256	0.000947583	Up	0.005706988	0.242354058	8972	maltase-glucoamylase	GO:0000023,GO:0003824,GO:0004339,GO:0004553,GO:0004558,GO:0005515,GO:0005886,GO:0005983,GO:0016021,GO:0016324,GO:0030246,GO:0032450,GO:0043312,GO:0044245,GO:0070062,GO:0070821,GO:0101003	maltose metabolic process|catalytic activity|glucan 1,4-alpha-glucosidase activity|hydrolase activity, hydrolyzing O-glycosyl compounds|alpha-1,4-glucosidase activity|protein binding|plasma membrane|starch catabolic process|integral component of membrane|apical plasma membrane|carbohydrate binding|maltose alpha-glucosidase activity|neutrophil degranulation|polysaccharide digestion|extracellular e…	hsa00052,hsa00500,hsa04973	Galactose metabolism|Starch and sucrose metabolism|Carbohydrate digestion and absorption
ODAM	5.156568001	1.652402984	3.588676312	60.96627294	5.929939447	0.000332361	0.000892974	Up	0	0.212797594	54959	odontogenic, ameloblast associated	GO:0001934,GO:0005515,GO:0005576,GO:0005615,GO:0005634,GO:0005654,GO:0005737,GO:0005829,GO:0006954,GO:0010628,GO:0031214,GO:0032956,GO:0042475,GO:0043547,GO:0044267,GO:0060054,GO:0071944,GO:0072686,GO:0099512	positive regulation of protein phosphorylation|protein binding|extracellular region|extracellular space|nucleus|nucleoplasm|cytoplasm|cytosol|inflammatory response|positive regulation of gene expression|biomineral tissue development|regulation of actin cytoskeleton organization|odontogenesis of dentin-containing tooth|positive regulation of GTPase activity|cellular protein metabolic process|posit…
KLK6	5.089895124	1.533111394	3.856629492	60.23969736	5.912642617	0.000114961	0.000333022	Up	0	0.209593477	5653	kallikrein related peptidase 6	GO:0004252,GO:0005515,GO:0005576,GO:0005615,GO:0005730,GO:0005737,GO:0005739,GO:0005783,GO:0007417,GO:0009611,GO:0010975,GO:0016540,GO:0030141,GO:0030574,GO:0042246,GO:0042445,GO:0042552,GO:0042982,GO:0045595,GO:0045745	serine-type endopeptidase activity|protein binding|extracellular region|extracellular space|nucleolus|cytoplasm|mitochondrion|endoplasmic reticulum|central nervous system development|response to wounding|regulation of neuron projection development|protein autoprocessing|secretory granule|collagen catabolic process|tissue regeneration|hormone metabolic process|myelination|amyloid precursor protein…
POU3F2	5.071675718	1.519183816	3.889032377	60.05261001	5.908155045	0.000100645	0.000294494	Up	0	0.078700987	5454	POU class 3 homeobox 2	GO:0000785,GO:0000978,GO:0000981,GO:0001228,GO:0003677,GO:0003700,GO:0005515,GO:0005654,GO:0005667,GO:0006357,GO:0007399,GO:0008284,GO:0008544,GO:0010629,GO:0014002,GO:0021799,GO:0021869,GO:0021979,GO:0021985,GO:0022011,GO:0030182,GO:0040018,GO:0042802,GO:0045595,GO:0045944,GO:0048663,GO:0048665,GO:0048666,GO:0050770,GO:0071310,GO:1990837	chromatin|RNA polymerase II cis-regulatory region sequence-specific DNA binding|DNA-binding transcription factor activity, RNA polymerase II-specific|DNA-binding transcription activator activity, RNA polymerase II-specific|DNA binding|DNA-binding transcription factor activity|protein binding|nucleoplasm|transcription regulator complex|regulation of transcription by RNA polymerase II|nervous syste…			POU
SLITRK6	9.945327984	1.488785623	3.959010059	59.4711166	5.894117258	7.53E-05	0.000224991	Up	0.012783975	0.09048113	84189	SLIT and NTRK like family member 6	GO:0001964,GO:0002088,GO:0002093,GO:0005886,GO:0005887,GO:0007409,GO:0007416,GO:0007601,GO:0007605,GO:0008344,GO:0009986,GO:0021562,GO:0031223,GO:0035264,GO:0051965,GO:0060007,GO:0060384,GO:0090102,GO:1905606	startle response|lens development in camera-type eye|auditory receptor cell morphogenesis|plasma membrane|integral component of plasma membrane|axonogenesis|synapse assembly|visual perception|sensory perception of sound|adult locomotory behavior|cell surface|vestibulocochlear nerve development|auditory behavior|multicellular organism growth|positive regulation of synapse assembly|linear vestibulo…
COL8A1	8945.253459	0.329371544	17.81432178	58.38519431	5.867530663	5.47E-71	4.99E-69	Up	1.675253192	121.7059535	1295	collagen type VIII alpha 1 chain	GO:0001525,GO:0005201,GO:0005515,GO:0005576,GO:0005591,GO:0005615,GO:0005788,GO:0007155,GO:0010811,GO:0030020,GO:0030198,GO:0031012,GO:0035987,GO:0048593,GO:0050673,GO:0062023	angiogenesis|extracellular matrix structural constituent|protein binding|extracellular region|collagen type VIII trimer|extracellular space|endoplasmic reticulum lumen|cell adhesion|positive regulation of cell-substrate adhesion|extracellular matrix structural constituent conferring tensile strength|extracellular matrix organization|extracellular matrix|endodermal cell differentiation|camera-type…	hsa04974	Protein digestion and absorption
SYBU	765.1173741	0.252242713	23.07106752	56.47375507	5.819508658	9.04E-118	2.47E-115	Up	0.198755386	10.06203288	55638	syntabulin	GO:0000139,GO:0005515,GO:0005874,GO:0005881,GO:0008017,GO:0016021,GO:0017075,GO:0019894,GO:0019896,GO:0031410,GO:0031982,GO:0043231,GO:0060074,GO:1904115	Golgi membrane|protein binding|microtubule|cytoplasmic microtubule|microtubule binding|integral component of membrane|syntaxin-1 binding|kinesin binding|axonal transport of mitochondrion|cytoplasmic vesicle|vesicle|intracellular membrane-bounded organelle|synapse maturation|axon cytoplasm
OPCML	17.41246273	1.176682105	4.935825277	56.0210562	5.807897279	7.98E-07	3.12E-06	Up	0.002852295	0.103461898	4978	opioid binding protein/cell adhesion molecule like	GO:0005515,GO:0005576,GO:0005886,GO:0007155,GO:0008038,GO:0031225	protein binding|extracellular region|plasma membrane|cell adhesion|neuron recognition|anchored component of membrane
NOVA2	9.32161748	1.449212961	4.001158495	55.65852413	5.798530749	6.30E-05	0.000190878	Up	0	0.074542211	4858	NOVA alternative splicing regulator 2	GO:0000381,GO:0000398,GO:0003723,GO:0003729,GO:0005634,GO:0005737,GO:0010468,GO:0051252,GO:0120163	regulation of alternative mRNA splicing, via spliceosome|mRNA splicing, via spliceosome|RNA binding|mRNA binding|nucleus|cytoplasm|regulation of gene expression|regulation of RNA metabolic process|negative regulation of cold-induced thermogenesis
MMP13	4.697653071	2.015215064	2.875737482	55.53130883	5.795229494	0.004030848	0.008793088	Up	0	0.017706997	4322	matrix metallopeptidase 13	GO:0004175,GO:0004222,GO:0005509,GO:0005518,GO:0005576,GO:0005615,GO:0006508,GO:0008270,GO:0022617,GO:0030198,GO:0030574,GO:0031012,GO:0060349,GO:1904645	endopeptidase activity|metalloendopeptidase activity|calcium ion binding|collagen binding|extracellular region|extracellular space|proteolysis|zinc ion binding|extracellular matrix disassembly|extracellular matrix organization|collagen catabolic process|extracellular matrix|bone morphogenesis|response to amyloid-beta	hsa04657,hsa04926,hsa04928	IL-17 signaling pathway|Relaxin signaling pathway|Parathyroid hormone synthesis, secretion and action
SLC7A4	17.04975278	1.273212885	4.531807032	54.56693504	5.769955106	5.85E-06	2.06E-05	Up	0	0.726246827	6545	solute carrier family 7 member 4	GO:0005886,GO:0006865,GO:0015171,GO:0015174,GO:0016021,GO:1990822	plasma membrane|amino acid transport|amino acid transmembrane transporter activity|basic amino acid transmembrane transporter activity|integral component of membrane|basic amino acid transmembrane transport
ERG	327.5791637	0.386744173	14.88617487	54.08442874	5.757141387	4.05E-50	1.92E-48	Up	0.147511962	6.701849476	2078	ETS transcription factor ERG	GO:0000785,GO:0000978,GO:0000981,GO:0001228,GO:0003677,GO:0003682,GO:0005515,GO:0005634,GO:0005737,GO:0006357,GO:0006468,GO:0007165,GO:0007275,GO:0030154,GO:0045944,GO:1990837,GO:1990904	chromatin|RNA polymerase II cis-regulatory region sequence-specific DNA binding|DNA-binding transcription factor activity, RNA polymerase II-specific|DNA-binding transcription activator activity, RNA polymerase II-specific|DNA binding|chromatin binding|protein binding|nucleus|cytoplasm|regulation of transcription by RNA polymerase II|protein phosphorylation|signal transduction|multicellular organ…	hsa05202,hsa05215	Transcriptional misregulation in cancer|Prostate cancer	ETS
HES6	377.362124	0.315389332	18.24723218	54.0035511	5.754982372	2.18E-74	2.25E-72	Up	0.873552951	31.58118001	55502	hes family bHLH transcription factor 6	GO:0000122,GO:0000785,GO:0000978,GO:0000981,GO:0001227,GO:0003700,GO:0005515,GO:0005634,GO:0005667,GO:0006355,GO:0006357,GO:0008134,GO:0009952,GO:0043433,GO:0046983,GO:0050767,GO:0061629,GO:1990837	negative regulation of transcription by RNA polymerase II|chromatin|RNA polymerase II cis-regulatory region sequence-specific DNA binding|DNA-binding transcription factor activity, RNA polymerase II-specific|DNA-binding transcription repressor activity, RNA polymerase II-specific|DNA-binding transcription factor activity|protein binding|nucleus|transcription regulator complex|regulation of transc…	hsa05165	Human papillomavirus infection
C8B	4.524382556	1.86398335	3.081650725	53.59942584	5.744145641	0.002058562	0.004775403	Up	0	0.037195658	732	complement C8 beta chain	GO:0005576,GO:0005579,GO:0006955,GO:0006956,GO:0006957,GO:0006958,GO:0016020,GO:0019835,GO:0030449,GO:0044877,GO:0070062,GO:1903561	extracellular region|membrane attack complex|immune response|complement activation|complement activation, alternative pathway|complement activation, classical pathway|membrane|cytolysis|regulation of complement activation|protein-containing complex binding|extracellular exosome|extracellular vesicle	hsa04610,hsa05020,hsa05146,hsa05171,hsa05322	Complement and coagulation cascades|Prion disease|Amoebiasis|Coronavirus disease - COVID-19|Systemic lupus erythematosus
ACTBL2	4.449948119	1.605699774	3.564116109	52.81590082	5.722900429	0.000365084	0.000972954	Up	0	0.223599954	345651	actin beta like 2	GO:0003674,GO:0005515,GO:0005524,GO:0005615,GO:0005737,GO:0005884,GO:0007409,GO:0008150,GO:0016020,GO:0019901,GO:0030424,GO:0035267,GO:0045202,GO:0048870,GO:0070062,GO:0098973,GO:0098974,GO:0098978	molecular_function|protein binding|ATP binding|extracellular space|cytoplasm|actin filament|axonogenesis|biological_process|membrane|protein kinase binding|axon|NuA4 histone acetyltransferase complex|synapse|cell motility|extracellular exosome|structural constituent of postsynaptic actin cytoskeleton|postsynaptic actin cytoskeleton organization|glutamatergic synapse
ESM1	442.7817055	0.717848685	7.963062764	52.57387377	5.716274135	1.68E-15	1.49E-14	Up	0.4146497	33.74980676	11082	endothelial cell specific molecule 1	GO:0001525,GO:0002040,GO:0005171,GO:0005178,GO:0005515,GO:0005520,GO:0005576,GO:0008284,GO:1902204	angiogenesis|sprouting angiogenesis|hepatocyte growth factor receptor binding|integrin binding|protein binding|insulin-like growth factor binding|extracellular region|positive regulation of cell population proliferation|positive regulation of hepatocyte growth factor receptor signaling pathway
CXCR4	4.396451885	1.73939355	3.280796953	52.2224073	5.706597058	0.001035142	0.002549491	Up	0	0.321008028	7852	C-X-C motif chemokine receptor 4	GO:0000187,GO:0001618,GO:0001666,GO:0001764,GO:0002064,GO:0002407,GO:0003779,GO:0004930,GO:0005515,GO:0005634,GO:0005737,GO:0005764,GO:0005769,GO:0005770,GO:0005886,GO:0006915,GO:0006954,GO:0006955,GO:0007186,GO:0007204,GO:0007411,GO:0007420,GO:0008038,GO:0009615,GO:0009897,GO:0009986,GO:0014823,GO:0015026,GO:0016021,GO:0016493,GO:0016494,GO:0019064,GO:0019722,GO:0019957,GO:0022008,GO:0022029,GO:…	activation of MAPK activity|virus receptor activity|response to hypoxia|neuron migration|epithelial cell development|dendritic cell chemotaxis|actin binding|G protein-coupled receptor activity|protein binding|nucleus|cytoplasm|lysosome|early endosome|late endosome|plasma membrane|apoptotic process|inflammatory response|immune response|G protein-coupled receptor signaling pathway|positive regulati…	hsa04020,hsa04060,hsa04061,hsa04062,hsa04144,hsa04360,hsa04670,hsa04672,hsa04810,hsa05163,hsa05170,hsa05200	Calcium signaling pathway|Cytokine-cytokine receptor interaction|Viral protein interaction with cytokine and cytokine receptor|Chemokine signaling pathway|Endocytosis|Axon guidance|Leukocyte transendothelial migration|Intestinal immune network for IgA production|Regulation of actin cytoskeleton|Human cytomegalovirus infection|Human immunodeficiency virus 1 infection|Pathways in cancer
PMEPA1	4767.152527	0.104716206	53.85566507	49.85135948	5.639560943	0	0	Up	2.009629778	83.47623053	56937	prostate transmembrane protein, androgen induced 1	GO:0000139,GO:0005515,GO:0005886,GO:0010008,GO:0010991,GO:0016021,GO:0030512,GO:0030521,GO:0031901,GO:0043231,GO:0050699,GO:0060394,GO:0070412	Golgi membrane|protein binding|plasma membrane|endosome membrane|negative regulation of SMAD protein complex assembly|integral component of membrane|negative regulation of transforming growth factor beta receptor signaling pathway|androgen receptor signaling pathway|early endosome membrane|intracellular membrane-bounded organelle|WW domain binding|negative regulation of pathway-restricted SMAD pr…
ROS1	54.03399376	0.757354738	7.445196801	49.82006761	5.638655074	9.68E-14	7.47E-13	Up	0.02033662	0.406620537	6098	ROS proto-oncogene 1, receptor tyrosine kinase	GO:0001558,GO:0002066,GO:0004713,GO:0004714,GO:0005515,GO:0005524,GO:0005887,GO:0006468,GO:0007169,GO:0007275,GO:0007283,GO:0009986,GO:0010467,GO:0010629,GO:0010966,GO:0016020,GO:0019903,GO:0030154,GO:0032006,GO:0033674,GO:0038083,GO:0043235,GO:0048471,GO:0070372	regulation of cell growth|columnar/cuboidal epithelial cell development|protein tyrosine kinase activity|transmembrane receptor protein tyrosine kinase activity|protein binding|ATP binding|integral component of plasma membrane|protein phosphorylation|transmembrane receptor protein tyrosine kinase signaling pathway|multicellular organism development|spermatogenesis|cell surface|gene expression|neg…
GPR183	4.143230177	1.589732594	3.53366468	49.09764486	5.617581917	0.000409841	0.001082473	Up	0	0.210775395	1880	G protein-coupled receptor 183	GO:0002250,GO:0002312,GO:0002313,GO:0002407,GO:0004930,GO:0005886,GO:0005887,GO:0006955,GO:0006959,GO:0007186,GO:0008142,GO:0010818,GO:0030316,GO:0030595,GO:0030890,GO:0036145,GO:0061470,GO:0070374,GO:2000458	adaptive immune response|B cell activation involved in immune response|mature B cell differentiation involved in immune response|dendritic cell chemotaxis|G protein-coupled receptor activity|plasma membrane|integral component of plasma membrane|immune response|humoral immune response|G protein-coupled receptor signaling pathway|oxysterol binding|T cell chemotaxis|osteoclast differentiation|leukoc…
P2RX1	15.25933406	1.174030867	4.781677044	48.9703447	5.613836446	1.74E-06	6.55E-06	Up	0.015194157	0.309176551	5023	purinergic receptor P2X 1	GO:0001614,GO:0002554,GO:0003056,GO:0004931,GO:0005261,GO:0005515,GO:0005524,GO:0005639,GO:0005886,GO:0005887,GO:0006811,GO:0006915,GO:0006919,GO:0007165,GO:0007320,GO:0007596,GO:0008144,GO:0008217,GO:0008270,GO:0009897,GO:0019228,GO:0030168,GO:0030667,GO:0032991,GO:0033198,GO:0035249,GO:0035579,GO:0035590,GO:0042802,GO:0043005,GO:0043270,GO:0043312,GO:0044877,GO:0045121,GO:0046513,GO:0051924,GO:…	purinergic nucleotide receptor activity|serotonin secretion by platelet|regulation of vascular associated smooth muscle contraction|extracellularly ATP-gated cation channel activity|cation channel activity|protein binding|ATP binding|integral component of nuclear inner membrane|plasma membrane|integral component of plasma membrane|ion transport|apoptotic process|activation of cysteine-type endope…	hsa04020,hsa04080,hsa04611	Calcium signaling pathway|Neuroactive ligand-receptor interaction|Platelet activation
JPH2	15.17908971	1.169732596	4.79351604	48.74329794	5.607131961	1.64E-06	6.20E-06	Up	0.004361229	0.111894573	57158	junctophilin 2	GO:0001786,GO:0003677,GO:0005515,GO:0005546,GO:0005547,GO:0005634,GO:0005789,GO:0005886,GO:0007275,GO:0010314,GO:0014701,GO:0016021,GO:0016529,GO:0030018,GO:0030314,GO:0032266,GO:0055024,GO:0055074,GO:0060314,GO:0060316,GO:0060402,GO:0070273,GO:0070300,GO:0080025	phosphatidylserine binding|DNA binding|protein binding|phosphatidylinositol-4,5-bisphosphate binding|phosphatidylinositol-3,4,5-trisphosphate binding|nucleus|endoplasmic reticulum membrane|plasma membrane|multicellular organism development|phosphatidylinositol-5-phosphate binding|junctional sarcoplasmic reticulum membrane|integral component of membrane|sarcoplasmic reticulum|Z disc|junctional mem…
SUSD4	15.09551203	1.139833595	4.910187238	48.39534476	5.596796373	9.10E-07	3.54E-06	Up	0.014351152	0.355505977	55061	sushi domain containing 4	GO:0005576,GO:0006958,GO:0016021,GO:0030449,GO:0045087,GO:0045957,GO:0045959	extracellular region|complement activation, classical pathway|integral component of membrane|regulation of complement activation|innate immune response|negative regulation of complement activation, alternative pathway|negative regulation of complement activation, classical pathway
SERPINE1	56603.13564	0.242102248	23.10609531	48.30289072	5.594037626	4.02E-118	1.12E-115	Up	38.66645835	1703.460142	5054	serpin family E member 1	GO:0001525,GO:0002020,GO:0002576,GO:0004867,GO:0005102,GO:0005515,GO:0005576,GO:0005615,GO:0005886,GO:0007623,GO:0010469,GO:0010757,GO:0010951,GO:0014912,GO:0030194,GO:0030195,GO:0030198,GO:0030336,GO:0031093,GO:0032757,GO:0033629,GO:0035491,GO:0042730,GO:0045766,GO:0045944,GO:0048260,GO:0050729,GO:0050829,GO:0051918,GO:0061044,GO:0061045,GO:0062023,GO:0070062,GO:0071222,GO:0090026,GO:0090399,GO:…	angiogenesis|protease binding|platelet degranulation|serine-type endopeptidase inhibitor activity|signaling receptor binding|protein binding|extracellular region|extracellular space|plasma membrane|circadian rhythm|regulation of signaling receptor activity|negative regulation of plasminogen activation|negative regulation of endopeptidase activity|negative regulation of smooth muscle cell migratio…	hsa04066,hsa04115,hsa04218,hsa04371,hsa04390,hsa04610,hsa04933,hsa05142	HIF-1 signaling pathway|p53 signaling pathway|Cellular senescence|Apelin signaling pathway|Hippo signaling pathway|Complement and coagulation cascades|AGE-RAGE signaling pathway in diabetic complications|Chagas disease
THBS4	490.5569316	0.285949916	19.51390385	47.8351486	5.579999175	8.36E-85	1.17E-82	Up	0.503472705	13.01641172	7060	thrombospondin 4	GO:0001938,GO:0005178,GO:0005509,GO:0005515,GO:0005576,GO:0005604,GO:0005615,GO:0005783,GO:0006986,GO:0007165,GO:0008083,GO:0008201,GO:0016525,GO:0016529,GO:0034103,GO:0034976,GO:0048266,GO:0048771,GO:0050731,GO:0051451,GO:0051781,GO:0062023,GO:0070062,GO:0071603,GO:0090023	positive regulation of endothelial cell proliferation|integrin binding|calcium ion binding|protein binding|extracellular region|basement membrane|extracellular space|endoplasmic reticulum|response to unfolded protein|signal transduction|growth factor activity|heparin binding|negative regulation of angiogenesis|sarcoplasmic reticulum|regulation of tissue remodeling|response to endoplasmic reticulu…	hsa04145,hsa04151,hsa04510,hsa04512,hsa05144,hsa05165	Phagosome|PI3K-Akt signaling pathway|Focal adhesion|ECM-receptor interaction|Malaria|Human papillomavirus infection
LECT2	4.014295358	1.708162607	3.260768747	47.5022269	5.569923243	0.001111106	0.002715808	Up	0	0.139564734	3950	leukocyte cell derived chemotaxin 2	GO:0001501,GO:0005515,GO:0005615,GO:0005737,GO:0005829,GO:0006935,GO:0042802,GO:0043231,GO:0046872	skeletal system development|protein binding|extracellular space|cytoplasm|cytosol|chemotaxis|identical protein binding|intracellular membrane-bounded organelle|metal ion binding
AFP	3.789220747	1.629173078	3.368859396	44.89413356	5.488455031	0.000754799	0.001907672	Up	0	0.126243757	174	alpha fetoprotein	GO:0005504,GO:0005515,GO:0005615,GO:0005737,GO:0005788,GO:0006810,GO:0008270,GO:0043687,GO:0044267	fatty acid binding|protein binding|extracellular space|cytoplasm|endoplasmic reticulum lumen|transport|zinc ion binding|post-translational protein modification|cellular protein metabolic process	hsa04390	Hippo signaling pathway
PTPRN	124.1721588	0.587507346	9.289464248	43.94504159	5.457628487	1.55E-20	1.90E-19	Up	0.044030622	3.67470186	5798	protein tyrosine phosphatase receptor type N	GO:0000302,GO:0001553,GO:0004725,GO:0005515,GO:0005634,GO:0005768,GO:0005794,GO:0005886,GO:0008021,GO:0008134,GO:0016021,GO:0019221,GO:0030073,GO:0030141,GO:0030507,GO:0030658,GO:0032868,GO:0035335,GO:0035773,GO:0043025,GO:0043204,GO:0043627,GO:0043679,GO:0044389,GO:0045202,GO:0045944,GO:0051020,GO:0051591,GO:1904692,GO:1990502	response to reactive oxygen species|luteinization|protein tyrosine phosphatase activity|protein binding|nucleus|endosome|Golgi apparatus|plasma membrane|synaptic vesicle|transcription factor binding|integral component of membrane|cytokine-mediated signaling pathway|insulin secretion|secretory granule|spectrin binding|transport vesicle membrane|response to insulin|peptidyl-tyrosine dephosphorylati…	hsa04940	Type I diabetes mellitus
TNFRSF9	7.285835064	1.474296172	3.688333527	43.34206538	5.437695999	0.000225728	0.000623117	Up	0.007906712	0.041970996	3604	TNF receptor superfamily member 9	GO:0005515,GO:0005886,GO:0005887,GO:0006915,GO:0008285,GO:0009897,GO:0019955,GO:0033209,GO:0038023,GO:0042127	protein binding|plasma membrane|integral component of plasma membrane|apoptotic process|negative regulation of cell population proliferation|external side of plasma membrane|cytokine binding|tumor necrosis factor-mediated signaling pathway|signaling receptor activity|regulation of cell population proliferation	hsa04060	Cytokine-cytokine receptor interaction
SLCO4C1	113.0723097	0.551020255	9.841240832	42.89456738	5.422723036	7.48E-23	1.07E-21	Up	0.141654652	2.622155846	353189	solute carrier organic anion transporter family member 4C1	GO:0005886,GO:0005887,GO:0007275,GO:0007283,GO:0015347,GO:0016323,GO:0030154,GO:0035577,GO:0035579,GO:0043252,GO:0043312,GO:0055085,GO:0070062	plasma membrane|integral component of plasma membrane|multicellular organism development|spermatogenesis|sodium-independent organic anion transmembrane transporter activity|basolateral plasma membrane|cell differentiation|azurophil granule membrane|specific granule membrane|sodium-independent organic anion transport|neutrophil degranulation|transmembrane transport|extracellular exosome
SMIM34A	3.611832455	2.605603099	2.07992761	42.79783244	5.419465826	0.037532173	0.064737301	Up	0	0	388820	small integral membrane protein 34A	GO:0016021	integral component of membrane
TAC1	7.18460396	1.3934203	3.888550474	42.76578646	5.418385166	0.000100845	0.00029496	Up	0	0.588820236	6863	tachykinin precursor 1	GO:0002675,GO:0005576,GO:0005615,GO:0005886,GO:0006954,GO:0007186,GO:0007204,GO:0007217,GO:0007218,GO:0007267,GO:0007268,GO:0007320,GO:0007616,GO:0008217,GO:0008306,GO:0009582,GO:0009725,GO:0010459,GO:0010634,GO:0019233,GO:0030424,GO:0031835,GO:0032224,GO:0032230,GO:0032496,GO:0035815,GO:0043025,GO:0043278,GO:0045202,GO:0045760,GO:0045778,GO:0046878,GO:0048265,GO:0050671,GO:0051496,GO:1990090,GO:…	positive regulation of acute inflammatory response|extracellular region|extracellular space|plasma membrane|inflammatory response|G protein-coupled receptor signaling pathway|positive regulation of cytosolic calcium ion concentration|tachykinin receptor signaling pathway|neuropeptide signaling pathway|cell-cell signaling|chemical synaptic transmission|insemination|long-term memory|regulation of b…	hsa04080	Neuroactive ligand-receptor interaction
MARVELD3	3.599422964	1.657696348	3.266501842	42.66165929	5.414868174	0.001088851	0.002666811	Up	0	0.050889647	91862	MARVEL domain containing 3	GO:0005515,GO:0005737,GO:0005923,GO:0006970,GO:0010633,GO:0016021,GO:0031410,GO:0031435,GO:0045216,GO:0046329,GO:0050680,GO:0070830,GO:1902414	protein binding|cytoplasm|bicellular tight junction|response to osmotic stress|negative regulation of epithelial cell migration|integral component of membrane|cytoplasmic vesicle|mitogen-activated protein kinase kinase kinase binding|cell-cell junction organization|negative regulation of JNK cascade|negative regulation of epithelial cell proliferation|bicellular tight junction assembly|protein lo…	hsa04530	Tight junction
IL21R	113.390565	0.417137661	12.98004985	42.64981675	5.414467638	1.59E-38	5.01E-37	Up	0.072466891	2.005800843	50615	interleukin 21 receptor	GO:0001532,GO:0004888,GO:0004896,GO:0005515,GO:0005886,GO:0016021,GO:0030101,GO:0038114	interleukin-21 receptor activity|transmembrane signaling receptor activity|cytokine receptor activity|protein binding|plasma membrane|integral component of membrane|natural killer cell activation|interleukin-21-mediated signaling pathway	hsa04060,hsa04630,hsa04659,hsa05321	Cytokine-cytokine receptor interaction|JAK-STAT signaling pathway|Th17 cell differentiation|Inflammatory bowel disease
NKD1	58.99240797	0.70105025	7.688114106	41.92544865	5.389754317	1.49E-14	1.22E-13	Up	0.01247568	0.149004746	85407	NKD inhibitor of WNT signaling pathway 1	GO:0000159,GO:0001754,GO:0005509,GO:0005515,GO:0005737,GO:0005886,GO:0007525,GO:0016055,GO:0030165,GO:0030178,GO:0045732,GO:0090090,GO:0090249,GO:1901231,GO:1901233,GO:2000096	protein phosphatase type 2A complex|eye photoreceptor cell differentiation|calcium ion binding|protein binding|cytoplasm|plasma membrane|somatic muscle development|Wnt signaling pathway|PDZ domain binding|negative regulation of Wnt signaling pathway|positive regulation of protein catabolic process|negative regulation of canonical Wnt signaling pathway|regulation of cell migration involved in somi…	hsa04310,hsa04390	Wnt signaling pathway|Hippo signaling pathway
MYLPF	3.456916671	1.672467063	3.201426609	40.90713396	5.354280557	0.001367489	0.003279936	Up	0	0.25726333	29895	myosin light chain, phosphorylatable, fast skeletal muscle	GO:0005509,GO:0005515,GO:0005765,GO:0005829,GO:0005859,GO:0006936,GO:0007519,GO:0008307	calcium ion binding|protein binding|lysosomal membrane|cytosol|muscle myosin complex|muscle contraction|skeletal muscle tissue development|structural constituent of muscle	hsa04510,hsa04670,hsa04810,hsa05131,hsa05132	Focal adhesion|Leukocyte transendothelial migration|Regulation of actin cytoskeleton|Shigellosis|Salmonella infection
KRT9	6.834760856	1.545653268	3.461289477	40.78462241	5.34995339	0.000537594	0.001390241	Up	0.023658149	0.481405127	3857	keratin 9	GO:0005200,GO:0005615,GO:0005634,GO:0005829,GO:0005882,GO:0007283,GO:0008544,GO:0016020,GO:0031424,GO:0043588,GO:0045109,GO:0070062,GO:0070268	structural constituent of cytoskeleton|extracellular space|nucleus|cytosol|intermediate filament|spermatogenesis|epidermis development|membrane|keratinization|skin development|intermediate filament organization|extracellular exosome|cornification	hsa04915,hsa05150	Estrogen signaling pathway|Staphylococcus aureus infection
ARPP21	3.348762219	1.797035704	2.957133411	39.78283879	5.314074321	0.003105137	0.006948428	Up	0	0.029588583	10777	cAMP regulated phosphoprotein 21	GO:0003674,GO:0003676,GO:0005516,GO:0005575,GO:0005737,GO:0008150,GO:0034605	molecular_function|nucleic acid binding|calmodulin binding|cellular_component|cytoplasm|biological_process|cellular response to heat
MCAM	248.0212393	0.847597894	6.238913653	39.07272783	5.288090074	4.41E-10	2.49E-09	Up	0.017818308	2.222734918	4162	melanoma cell adhesion molecule	GO:0001525,GO:0003094,GO:0005576,GO:0005615,GO:0005634,GO:0005886,GO:0005925,GO:0007155,GO:0009653,GO:0009897,GO:0016021,GO:0030335,GO:0061042	angiogenesis|glomerular filtration|extracellular region|extracellular space|nucleus|plasma membrane|focal adhesion|cell adhesion|anatomical structure morphogenesis|external side of plasma membrane|integral component of membrane|positive regulation of cell migration|vascular wound healing
M1AP	6.566362311	1.545932873	3.420220633	39.05489592	5.287431511	0.000625704	0.001601514	Up	0	0.286865432	130951	meiosis 1 associated protein	GO:0003674,GO:0005515,GO:0005737,GO:0006396,GO:0007127,GO:0007283,GO:0007292,GO:0016021,GO:0030154,GO:0031497,GO:0042802,GO:0051308	molecular_function|protein binding|cytoplasm|RNA processing|meiosis I|spermatogenesis|female gamete generation|integral component of membrane|cell differentiation|chromatin assembly|identical protein binding|male meiosis chromosome separation
DRAXIN	270.139927	0.850910982	6.172089839	38.10475212	5.251899025	6.74E-10	3.74E-09	Up	0.060334456	1.6333864	374946	dorsal inhibitory axon guidance protein	GO:0005515,GO:0005576,GO:0007411,GO:0016055,GO:0021516,GO:0021528,GO:0021960,GO:0030517,GO:0030900,GO:0043524,GO:0090090	protein binding|extracellular region|axon guidance|Wnt signaling pathway|dorsal spinal cord development|commissural neuron differentiation in spinal cord|anterior commissure morphogenesis|negative regulation of axon extension|forebrain development|negative regulation of neuron apoptotic process|negative regulation of canonical Wnt signaling pathway
C3orf80	125.1954472	0.547301929	9.592061628	38.04813487	5.249753829	8.63E-22	1.15E-20	Up	0.17509742	2.048265765	401097	chromosome 3 open reading frame 80	GO:0016021	integral component of membrane
RTKN2	863.7652831	0.341930813	15.33487324	37.88265842	5.243465671	4.47E-53	2.42E-51	Up	0.377710233	6.184472528	219790	rhotekin 2	GO:0005634,GO:0005737,GO:0005886,GO:0007165,GO:0008284,GO:0030097,GO:0051092,GO:1901224,GO:2001243	nucleus|cytoplasm|plasma membrane|signal transduction|positive regulation of cell population proliferation|hemopoiesis|positive regulation of NF-kappaB transcription factor activity|positive regulation of NIK/NF-kappaB signaling|negative regulation of intrinsic apoptotic signaling pathway
WNT10A	3.190123489	2.545142291	2.057932674	37.7323874	5.23773148	0.039596597	0.067749604	Up	0	0.042869572	80326	Wnt family member 10A	GO:0001942,GO:0005109,GO:0005125,GO:0005576,GO:0005615,GO:0010628,GO:0014033,GO:0016055,GO:0030182,GO:0031069,GO:0042476,GO:0042487,GO:0043586,GO:0043588,GO:0045165,GO:0048018,GO:0048730,GO:0048733,GO:0060070,GO:0071560	hair follicle development|frizzled binding|cytokine activity|extracellular region|extracellular space|positive regulation of gene expression|neural crest cell differentiation|Wnt signaling pathway|neuron differentiation|hair follicle morphogenesis|odontogenesis|regulation of odontogenesis of dentin-containing tooth|tongue development|skin development|cell fate commitment|receptor ligand activity|…	hsa04150,hsa04310,hsa04390,hsa04550,hsa04916,hsa04934,hsa05010,hsa05022,hsa05165,hsa05200,hsa05205,hsa05217,hsa05224,hsa05225,hsa05226	mTOR signaling pathway|Wnt signaling pathway|Hippo signaling pathway|Signaling pathways regulating pluripotency of stem cells|Melanogenesis|Cushing syndrome|Alzheimer disease|Pathways of neurodegeneration - multiple diseases|Human papillomavirus infection|Pathways in cancer|Proteoglycans in cancer|Basal cell carcinoma|Breast cancer|Hepatocellular carcinoma|Gastric cancer
MMP23B	17.45241466	0.980555092	5.320176558	37.18699363	5.216726213	1.04E-07	4.51E-07	Up	0.050576453	0.872539484	8510	matrix metallopeptidase 23B	GO:0000003,GO:0004222,GO:0005615,GO:0005789,GO:0006508,GO:0008237,GO:0008270,GO:0016021,GO:0030198,GO:0030574,GO:0031012,GO:0062023	reproduction|metalloendopeptidase activity|extracellular space|endoplasmic reticulum membrane|proteolysis|metallopeptidase activity|zinc ion binding|integral component of membrane|extracellular matrix organization|collagen catabolic process|extracellular matrix|collagen-containing extracellular matrix
LYPD1	220.3072569	0.402656645	12.93999657	37.02365965	5.210375602	2.68E-38	8.32E-37	Up	0.230856221	6.583780237	116372	LY6/PLAUR domain containing 1	GO:0005576,GO:0005886,GO:0030550,GO:0031225,GO:0045202,GO:0095500,GO:2000272	extracellular region|plasma membrane|acetylcholine receptor inhibitor activity|anchored component of membrane|synapse|acetylcholine receptor signaling pathway|negative regulation of signaling receptor activity
DLX2	62.93857192	0.506449291	10.24236451	36.43462533	5.18723825	1.28E-24	2.03E-23	Up	0.088539708	2.349965284	1746	distal-less homeobox 2	GO:0000122,GO:0000785,GO:0000978,GO:0000981,GO:0001228,GO:0003682,GO:0003700,GO:0003727,GO:0005515,GO:0005634,GO:0006357,GO:0007420,GO:0009790,GO:0009954,GO:0021544,GO:0021766,GO:0021772,GO:0021879,GO:0021893,GO:0030154,GO:0042475,GO:0045597,GO:0045746,GO:0045944,GO:0046533,GO:0048701,GO:0048715,GO:0048755,GO:0051216,GO:1902871,GO:1990837	negative regulation of transcription by RNA polymerase II|chromatin|RNA polymerase II cis-regulatory region sequence-specific DNA binding|DNA-binding transcription factor activity, RNA polymerase II-specific|DNA-binding transcription activator activity, RNA polymerase II-specific|chromatin binding|DNA-binding transcription factor activity|single-stranded RNA binding|protein binding|nucleus|regula…			Homeobox
TTC29	6.148928955	1.44394987	3.59193918	36.41800819	5.186580114	0.000328226	0.000883102	Up	0	0.202089109	83894	tetratricopeptide repeat domain 29	GO:0003341,GO:0005737,GO:0005856,GO:0036126,GO:0044782	cilium movement|cytoplasm|cytoskeleton|sperm flagellum|cilium organization
NRSN1	3.069954378	1.75934321	2.946852862	36.36618228	5.184525575	0.003210259	0.007161538	Up	0	0.1413435	140767	neurensin 1	GO:0005515,GO:0007399,GO:0016021,GO:0030133,GO:0030426,GO:0031410,GO:0043005,GO:0043025	protein binding|nervous system development|integral component of membrane|transport vesicle|growth cone|cytoplasmic vesicle|neuron projection|neuronal cell body
BTNL9	3.068792395	1.70355463	3.043084274	36.35445606	5.184060305	0.002341667	0.005360894	Up	0	0.05609742	153579	butyrophilin like 9	GO:0001817,GO:0005102,GO:0005886,GO:0009897,GO:0016021,GO:0050852	regulation of cytokine production|signaling receptor binding|plasma membrane|external side of plasma membrane|integral component of membrane|T cell receptor signaling pathway
SLC30A3	6.109788637	1.449938527	3.571615376	36.21769277	5.178622738	0.000354786	0.000948475	Up	0	0.11970969	7781	solute carrier family 30 member 3	GO:0005385,GO:0005515,GO:0005737,GO:0005765,GO:0005768,GO:0005770,GO:0005886,GO:0005887,GO:0008021,GO:0010043,GO:0015633,GO:0016020,GO:0030285,GO:0031902,GO:0043005,GO:0051050,GO:0061088,GO:0071577,GO:0097457,GO:0098686,GO:0098978,GO:0099180	zinc ion transmembrane transporter activity|protein binding|cytoplasm|lysosomal membrane|endosome|late endosome|plasma membrane|integral component of plasma membrane|synaptic vesicle|response to zinc ion|ATPase-coupled zinc transmembrane transporter activity|membrane|integral component of synaptic vesicle membrane|late endosome membrane|neuron projection|positive regulation of transport|regulatio…
POSTN	5828.253903	0.767557188	6.743766716	36.15758999	5.176226616	1.54E-11	1.01E-10	Up	1.155999047	98.21585161	10631	periostin	GO:0001666,GO:0001953,GO:0003073,GO:0005201,GO:0005515,GO:0005615,GO:0005802,GO:0007155,GO:0008201,GO:0008593,GO:0009612,GO:0014850,GO:0014911,GO:0030198,GO:0031012,GO:0031594,GO:0032355,GO:0042060,GO:0044344,GO:0046872,GO:0050839,GO:0062023,GO:0071307,GO:0071356,GO:0071560,GO:1900025,GO:1990138,GO:1990523,GO:2000343	response to hypoxia|negative regulation of cell-matrix adhesion|regulation of systemic arterial blood pressure|extracellular matrix structural constituent|protein binding|extracellular space|trans-Golgi network|cell adhesion|heparin binding|regulation of Notch signaling pathway|response to mechanical stimulus|response to muscle activity|positive regulation of smooth muscle cell migration|extracel…
LEFTY2	33.78491926	0.921843427	5.606886785	35.9687403	5.168671729	2.06E-08	9.75E-08	Up	0.070422356	2.554444761	7044	left-right determination factor 2	GO:0002576,GO:0005125,GO:0005160,GO:0005576,GO:0005615,GO:0007179,GO:0007275,GO:0008083,GO:0010862,GO:0030509,GO:0031093,GO:0060395,GO:0062023	platelet degranulation|cytokine activity|transforming growth factor beta receptor binding|extracellular region|extracellular space|transforming growth factor beta receptor signaling pathway|multicellular organism development|growth factor activity|positive regulation of pathway-restricted SMAD protein phosphorylation|BMP signaling pathway|platelet alpha granule lumen|SMAD protein signal transduct…	hsa04350,hsa04550	TGF-beta signaling pathway|Signaling pathways regulating pluripotency of stem cells
OLR1	3.014134177	1.777105289	2.904505434	35.79315891	5.161611969	0.003678338	0.008098493	Up	0	0.176103872	4973	oxidized low density lipoprotein receptor 1	GO:0005041,GO:0005515,GO:0005576,GO:0005654,GO:0005886,GO:0005887,GO:0006508,GO:0006897,GO:0006954,GO:0007159,GO:0008015,GO:0008219,GO:0016020,GO:0030246,GO:0035579,GO:0042157,GO:0042802,GO:0043231,GO:0043235,GO:0043312,GO:0045121,GO:0050900,GO:0070821	low-density lipoprotein particle receptor activity|protein binding|extracellular region|nucleoplasm|plasma membrane|integral component of plasma membrane|proteolysis|endocytosis|inflammatory response|leukocyte cell-cell adhesion|blood circulation|cell death|membrane|carbohydrate binding|specific granule membrane|lipoprotein metabolic process|identical protein binding|intracellular membrane-bounde…	hsa03320,hsa04145	PPAR signaling pathway|Phagosome
CSF2RB	11.25893395	1.211442765	4.259140615	35.74588052	5.159705085	2.05E-05	6.67E-05	Up	0	0.251859815	1439	colony stimulating factor 2 receptor subunit beta	GO:0000165,GO:0004912,GO:0004914,GO:0005515,GO:0005886,GO:0005887,GO:0007165,GO:0007585,GO:0019221,GO:0030526,GO:0032496,GO:0036016,GO:0038023,GO:0038043,GO:0038156,GO:0044267	MAPK cascade|interleukin-3 receptor activity|interleukin-5 receptor activity|protein binding|plasma membrane|integral component of plasma membrane|signal transduction|respiratory gaseous exchange by respiratory system|cytokine-mediated signaling pathway|granulocyte macrophage colony-stimulating factor receptor complex|response to lipopolysaccharide|cellular response to interleukin-3|signaling rec…	hsa04060,hsa04210,hsa04630,hsa05200	Cytokine-cytokine receptor interaction|Apoptosis|JAK-STAT signaling pathway|Pathways in cancer
PRAG1	313.156388	0.25012124	20.49149239	34.90489539	5.125357483	2.56E-93	4.17E-91	Up	0.169903382	4.589047661	157285	PEAK1 related, kinase-activating pseudokinase 1	GO:0004672,GO:0005515,GO:0005524,GO:0005634,GO:0005737,GO:0005925,GO:0006468,GO:0008360,GO:0008593,GO:0010977,GO:0016477,GO:0035025,GO:0042802,GO:2000145	protein kinase activity|protein binding|ATP binding|nucleus|cytoplasm|focal adhesion|protein phosphorylation|regulation of cell shape|regulation of Notch signaling pathway|negative regulation of neuron projection development|cell migration|positive regulation of Rho protein signal transduction|identical protein binding|regulation of cell motility
GATM	21.75155737	1.049696146	4.881684707	34.87897217	5.124285622	1.05E-06	4.06E-06	Up	0.054978857	1.280865862	2628	glycine amidinotransferase	GO:0005515,GO:0005739,GO:0005743,GO:0005758,GO:0006600,GO:0006601,GO:0007275,GO:0007611,GO:0014889,GO:0015067,GO:0015068,GO:0070062,GO:0120162	protein binding|mitochondrion|mitochondrial inner membrane|mitochondrial intermembrane space|creatine metabolic process|creatine biosynthetic process|multicellular organism development|learning or memory|muscle atrophy|amidinotransferase activity|glycine amidinotransferase activity|extracellular exosome|positive regulation of cold-induced thermogenesis	hsa00260,hsa00330	Glycine, serine and threonine metabolism|Arginine and proline metabolism
HTR1F	2.909228678	2.421544829	2.108829163	34.45459166	5.106624354	0.03495933	0.060747969	Up	0	0.090283825	3355	5-hydroxytryptamine receptor 1F	GO:0004993,GO:0005886,GO:0005887,GO:0007186,GO:0007187,GO:0007193,GO:0007198,GO:0007268,GO:0030425,GO:0030594,GO:0045202,GO:0051378	G protein-coupled serotonin receptor activity|plasma membrane|integral component of plasma membrane|G protein-coupled receptor signaling pathway|G protein-coupled receptor signaling pathway, coupled to cyclic nucleotide second messenger|adenylate cyclase-inhibiting G protein-coupled receptor signaling pathway|adenylate cyclase-inhibiting serotonin receptor signaling pathway|chemical synaptic tran…	hsa04024,hsa04080,hsa04726,hsa04742	cAMP signaling pathway|Neuroactive ligand-receptor interaction|Serotonergic synapse|Taste transduction
PTGES3L	2.908066695	1.848500054	2.761853464	34.4226504	5.105286278	0.005747427	0.012121556	Up	0	0.186870214	100885848	prostaglandin E synthase 3 like	GO:0005634,GO:0005829,GO:0006457,GO:0051087,GO:0051131,GO:0051879	nucleus|cytosol|protein folding|chaperone binding|chaperone-mediated protein complex assembly|Hsp90 protein binding
IGF1	2238.942737	0.215917316	23.54753988	33.92605125	5.084321615	1.33E-122	3.93E-120	Up	0.703343802	20.37988209	3479	insulin like growth factor 1	GO:0000187,GO:0001501,GO:0001775,GO:0002576,GO:0005158,GO:0005159,GO:0005178,GO:0005179,GO:0005515,GO:0005576,GO:0005615,GO:0007165,GO:0007265,GO:0007517,GO:0008083,GO:0008283,GO:0008284,GO:0009408,GO:0009441,GO:0010468,GO:0010560,GO:0010613,GO:0010628,GO:0010629,GO:0014065,GO:0014068,GO:0014834,GO:0014896,GO:0014904,GO:0014911,GO:0016942,GO:0030166,GO:0030335,GO:0031093,GO:0032148,GO:0032691,GO:…	activation of MAPK activity|skeletal system development|cell activation|platelet degranulation|insulin receptor binding|insulin-like growth factor receptor binding|integrin binding|hormone activity|protein binding|extracellular region|extracellular space|signal transduction|Ras protein signal transduction|muscle organ development|growth factor activity|cell population proliferation|positive regul…	hsa01521,hsa01522,hsa04010,hsa04014,hsa04015,hsa04066,hsa04068,hsa04114,hsa04115,hsa04150,hsa04151,hsa04152,hsa04211,hsa04213,hsa04510,hsa04550,hsa04730,hsa04750,hsa04913,hsa04914,hsa04935,hsa04960,hsa05200,hsa05202,hsa05205,hsa05214,hsa05215,hsa05218,hsa05224,hsa05410,hsa05414	EGFR tyrosine kinase inhibitor resistance|Endocrine resistance|MAPK signaling pathway|Ras signaling pathway|Rap1 signaling pathway|HIF-1 signaling pathway|FoxO signaling pathway|Oocyte meiosis|p53 signaling pathway|mTOR signaling pathway|PI3K-Akt signaling pathway|AMPK signaling pathway|Longevity regulating pathway|Longevity regulating pathway - multiple species|Focal adhesion|Signaling pathways …
MYOZ1	41.39151619	0.903141126	5.601239841	33.32909086	5.05871006	2.13E-08	1.01E-07	Up	0.292487519	5.175346621	58529	myozenin 1	GO:0000122,GO:0003779,GO:0004865,GO:0005515,GO:0005634,GO:0007519,GO:0015629,GO:0030018,GO:0030239,GO:0031143,GO:0031433,GO:0032515,GO:0042060,GO:0043417,GO:0043503,GO:0045214,GO:0051373,GO:0070885	negative regulation of transcription by RNA polymerase II|actin binding|protein serine/threonine phosphatase inhibitor activity|protein binding|nucleus|skeletal muscle tissue development|actin cytoskeleton|Z disc|myofibril assembly|pseudopodium|telethonin binding|negative regulation of phosphoprotein phosphatase activity|wound healing|negative regulation of skeletal muscle tissue regeneration|ske…
ST6GAL2	47.23722045	0.834615101	6.051154095	33.13730995	5.050384586	1.44E-09	7.68E-09	Up	0.004528479	0.212339297	84620	ST6 beta-galactoside alpha-2,6-sialyltransferase 2	GO:0000139,GO:0003835,GO:0006486,GO:0009311,GO:0016021,GO:0032580,GO:0097503	Golgi membrane|beta-galactoside alpha-2,6-sialyltransferase activity|protein glycosylation|oligosaccharide metabolic process|integral component of membrane|Golgi cisterna membrane|sialylation	hsa00510,hsa00514	N-Glycan biosynthesis|Other types of O-glycan biosynthesis
TMEM88	5.553571933	1.454804335	3.462808415	32.8474323	5.037708694	0.000534569	0.001383405	Up	0	0.526169234	92162	transmembrane protein 88	GO:0005515,GO:0005829,GO:0005886,GO:0007275,GO:0016021,GO:0016055,GO:0030165,GO:0050821,GO:0072659,GO:0090090	protein binding|cytosol|plasma membrane|multicellular organism development|integral component of membrane|Wnt signaling pathway|PDZ domain binding|protein stabilization|protein localization to plasma membrane|negative regulation of canonical Wnt signaling pathway
SHROOM2	2.77292713	1.946437635	2.586375584	32.7680695	5.034218775	0.009699118	0.019370157	Up	0	0.017515535	357	shroom family member 2	GO:0000902,GO:0002089,GO:0003779,GO:0005515,GO:0005856,GO:0005874,GO:0005886,GO:0005912,GO:0005923,GO:0007015,GO:0007420,GO:0008013,GO:0008057,GO:0015280,GO:0016324,GO:0016477,GO:0030864,GO:0032401,GO:0032438,GO:0035725,GO:0043010,GO:0043296,GO:0043482,GO:0043583,GO:0045176,GO:0048593,GO:0051015,GO:0051017,GO:0070062	cell morphogenesis|lens morphogenesis in camera-type eye|actin binding|protein binding|cytoskeleton|microtubule|plasma membrane|adherens junction|bicellular tight junction|actin filament organization|brain development|beta-catenin binding|eye pigment granule organization|ligand-gated sodium channel activity|apical plasma membrane|cell migration|cortical actin cytoskeleton|establishment of melanos…
CLDN1	55.91471322	0.630953488	7.952304165	32.39129065	5.017534049	1.83E-15	1.61E-14	Up	0.094577674	1.910557237	9076	claudin 1	GO:0001618,GO:0005198,GO:0005515,GO:0005737,GO:0005886,GO:0005887,GO:0005923,GO:0007155,GO:0007568,GO:0008065,GO:0009636,GO:0016021,GO:0016323,GO:0016324,GO:0016328,GO:0016338,GO:0030335,GO:0032496,GO:0032991,GO:0034331,GO:0035633,GO:0042538,GO:0042802,GO:0045216,GO:0045471,GO:0046718,GO:0051259,GO:0060054,GO:0061436,GO:0061772,GO:0070160,GO:0070673,GO:0070830,GO:0071284,GO:0071346,GO:0071356,GO:…	virus receptor activity|structural molecule activity|protein binding|cytoplasm|plasma membrane|integral component of plasma membrane|bicellular tight junction|cell adhesion|aging|establishment of blood-nerve barrier|response to toxic substance|integral component of membrane|basolateral plasma membrane|apical plasma membrane|lateral plasma membrane|calcium-independent cell-cell adhesion via plasma…	hsa04514,hsa04530,hsa04670,hsa05130,hsa05160	Cell adhesion molecules|Tight junction|Leukocyte transendothelial migration|Pathogenic Escherichia coli infection|Hepatitis C
HAPLN1	314.0429888	1.287175416	3.894223381	32.27955087	5.0125486	9.85E-05	0.00028855	Up	0.030110372	1.101079447	1404	hyaluronan and proteoglycan link protein 1	GO:0001501,GO:0005540,GO:0005576,GO:0007155,GO:0007417,GO:0030021,GO:0030198,GO:0031012,GO:0045202,GO:0062023	skeletal system development|hyaluronic acid binding|extracellular region|cell adhesion|central nervous system development|extracellular matrix structural constituent conferring compression resistance|extracellular matrix organization|extracellular matrix|synapse|collagen-containing extracellular matrix
PGBD5	65.74595015	0.645691155	7.743241291	31.99428699	4.99974241	9.69E-15	8.06E-14	Up	0.014931036	0.444725655	79605	piggyBac transposable element derived 5	GO:0004519,GO:0004803,GO:0005634,GO:0005654,GO:0090305,GO:0098038	endonuclease activity|transposase activity|nucleus|nucleoplasm|nucleic acid phosphodiester bond hydrolysis|non-replicative transposition, DNA-mediated
MICALCL	70.00287331	0.492770036	10.12983731	31.8159942	4.991680299	4.07E-24	6.28E-23	Up	0.080939072	0.914988552	84953	MICAL C-terminal like	GO:0005737,GO:0005815,GO:0007275,GO:0007283,GO:0008150,GO:0030036,GO:0030154,GO:0031941,GO:0051019	cytoplasm|microtubule organizing center|multicellular organism development|spermatogenesis|biological_process|actin cytoskeleton organization|cell differentiation|filamentous actin|mitogen-activated protein kinase binding
GOLGA8G	2.653920001	1.869972562	2.662182136	31.52026042	4.978207549	0.007763586	0.015858864	Up	0	0.085274273	283768	golgin A8 family member G	GO:0000137,GO:0005515,GO:0005801,GO:0007030,GO:0032580,GO:0051225	Golgi cis cisterna|protein binding|cis-Golgi network|Golgi organization|Golgi cisterna membrane|spindle assembly
TPM1	20024.5612	0.176156524	28.19139657	31.25680506	4.966098414	7.46E-175	5.40E-172	Up	19.50338218	517.5859272	7168	tropomyosin 1	GO:0001725,GO:0003065,GO:0003779,GO:0005200,GO:0005515,GO:0005829,GO:0005856,GO:0005862,GO:0005884,GO:0006936,GO:0006937,GO:0007010,GO:0007015,GO:0008016,GO:0008092,GO:0008307,GO:0008360,GO:0015629,GO:0030017,GO:0030049,GO:0030336,GO:0031529,GO:0032059,GO:0032587,GO:0032781,GO:0034614,GO:0042060,GO:0042802,GO:0042803,GO:0045214,GO:0045785,GO:0046982,GO:0051015,GO:0051496,GO:0055010,GO:0060048,GO:…	stress fiber|positive regulation of heart rate by epinephrine|actin binding|structural constituent of cytoskeleton|protein binding|cytosol|cytoskeleton|muscle thin filament tropomyosin|actin filament|muscle contraction|regulation of muscle contraction|cytoskeleton organization|actin filament organization|regulation of heart contraction|cytoskeletal protein binding|structural constituent of muscle…	hsa04260,hsa04261,hsa05206,hsa05410,hsa05414	Cardiac muscle contraction|Adrenergic signaling in cardiomyocytes|MicroRNAs in cancer|Hypertrophic cardiomyopathy|Dilated cardiomyopathy
KIAA0040	19.42331125	1.201285731	4.133771637	31.25122595	4.965840881	3.57E-05	0.000111683	Up	0.045732781	0.56644501	9674	KIAA0040	GO:0016021	integral component of membrane
PLD5	9.86941942	1.351185961	3.667970018	31.04113904	4.956109592	0.000244484	0.000670168	Up	0	0.027942315	200150	phospholipase D family member 5	GO:0003824,GO:0016021	catalytic activity|integral component of membrane
NEDD9	412.9555004	0.401807206	12.33119664	31.01219365	4.954763673	6.15E-35	1.64E-33	Up	0.328903395	7.363183312	4739	neural precursor cell expressed, developmentally down-regulated 9	GO:0000922,GO:0005515,GO:0005634,GO:0005654,GO:0005737,GO:0005794,GO:0005819,GO:0005829,GO:0005886,GO:0005925,GO:0005938,GO:0007010,GO:0007049,GO:0007155,GO:0007165,GO:0007169,GO:0007229,GO:0016477,GO:0030027,GO:0030335,GO:0040008,GO:0051017,GO:0051301,GO:0061098,GO:0090527,GO:0090630,GO:1900026,GO:1990782	spindle pole|protein binding|nucleus|nucleoplasm|cytoplasm|Golgi apparatus|spindle|cytosol|plasma membrane|focal adhesion|cell cortex|cytoskeleton organization|cell cycle|cell adhesion|signal transduction|transmembrane receptor protein tyrosine kinase signaling pathway|integrin-mediated signaling pathway|cell migration|lamellipodium|positive regulation of cell migration|regulation of growth|actin…
ANXA8	2.600423767	2.228641768	2.22102133	30.90698251	4.949860904	0.026349517	0.047383993	Up	0	0.166552458	653145	annexin A8	GO:0005509,GO:0005515,GO:0005544,GO:0005546,GO:0005547,GO:0005737,GO:0005829,GO:0005886,GO:0007032,GO:0007596,GO:0016197,GO:0031902,GO:0043325,GO:0051015,GO:0062023,GO:1900004,GO:1900138	calcium ion binding|protein binding|calcium-dependent phospholipid binding|phosphatidylinositol-4,5-bisphosphate binding|phosphatidylinositol-3,4,5-trisphosphate binding|cytoplasm|cytosol|plasma membrane|endosome organization|blood coagulation|endosomal transport|late endosome membrane|phosphatidylinositol-3,4-bisphosphate binding|actin filament binding|collagen-containing extracellular matrix|ne…
KIF1A	9.550241693	1.322193248	3.728274285	30.47383338	4.929499087	0.000192795	0.000538259	Up	0.011250851	0.044791954	547	kinesin family member 1A	GO:0003774,GO:0003777,GO:0005515,GO:0005524,GO:0005829,GO:0005871,GO:0005874,GO:0007018,GO:0008017,GO:0008021,GO:0008089,GO:0008574,GO:0016192,GO:0016887,GO:0022027,GO:0030424,GO:0030425,GO:0030705,GO:0042802,GO:0043025,GO:0060998,GO:0061001,GO:0098674,GO:0098794,GO:0098840,GO:0098992,GO:0099519,GO:1904115,GO:1990048,GO:1990049	motor activity|microtubule motor activity|protein binding|ATP binding|cytosol|kinesin complex|microtubule|microtubule-based movement|microtubule binding|synaptic vesicle|anterograde axonal transport|ATP-dependent microtubule motor activity, plus-end-directed|vesicle-mediated transport|ATPase activity|interkinetic nuclear migration|axon|dendrite|cytoskeleton-dependent intracellular transport|ident…
MICAL2	13800.43469	0.110742574	44.408004	30.2289024	4.917856691	0	0	Up	6.198105448	156.8621135	9645	microtubule associated monooxygenase, calponin and LIM domain containing 2	GO:0001947,GO:0003779,GO:0005515,GO:0005634,GO:0007010,GO:0007507,GO:0010735,GO:0016491,GO:0016709,GO:0019417,GO:0030042,GO:0043914,GO:0046872,GO:0055114,GO:0071949	heart looping|actin binding|protein binding|nucleus|cytoskeleton organization|heart development|positive regulation of transcription via serum response element binding|oxidoreductase activity|oxidoreductase activity, acting on paired donors, with incorporation or reduction of molecular oxygen, NAD(P)H as one donor, and incorporation of one atom of oxygen|sulfur oxidation|actin filament depolymeri…
CHRNA3	2.554057265	1.829531347	2.687634736	30.21330282	4.917111998	0.007196006	0.014826987	Up	0	0.039176731	1136	cholinergic receptor nicotinic alpha 3 subunit	GO:0005515,GO:0005886,GO:0005887,GO:0005892,GO:0006811,GO:0006940,GO:0007165,GO:0007171,GO:0007268,GO:0007271,GO:0007399,GO:0007626,GO:0014056,GO:0014069,GO:0015276,GO:0015464,GO:0016021,GO:0022848,GO:0030425,GO:0030594,GO:0034220,GO:0035095,GO:0042166,GO:0042391,GO:0043005,GO:0043025,GO:0044853,GO:0045202,GO:0045211,GO:0048814,GO:0050877,GO:0060079,GO:0060084,GO:0095500,GO:1905144	protein binding|plasma membrane|integral component of plasma membrane|acetylcholine-gated channel complex|ion transport|regulation of smooth muscle contraction|signal transduction|activation of transmembrane receptor protein tyrosine kinase activity|chemical synaptic transmission|synaptic transmission, cholinergic|nervous system development|locomotory behavior|regulation of acetylcholine secretio…	hsa04080,hsa04725	Neuroactive ligand-receptor interaction|Cholinergic synapse
CHST6	1361.369779	0.645335455	7.591137299	29.83285284	4.89883004	3.17E-14	2.54E-13	Up	0.212114979	9.32048385	4166	carbohydrate sulfotransferase 6	GO:0000139,GO:0001517,GO:0005794,GO:0005802,GO:0005975,GO:0006044,GO:0006790,GO:0016021,GO:0018146	Golgi membrane|N-acetylglucosamine 6-O-sulfotransferase activity|Golgi apparatus|trans-Golgi network|carbohydrate metabolic process|N-acetylglucosamine metabolic process|sulfur compound metabolic process|integral component of membrane|keratan sulfate biosynthetic process	hsa00533	Glycosaminoglycan biosynthesis - keratan sulfate
PKP1	13.89580641	1.100949838	4.428849938	29.36328802	4.875941621	9.47E-06	3.23E-05	Up	0.010079627	0.383455552	5317	plakophilin 1	GO:0001533,GO:0005515,GO:0005521,GO:0005634,GO:0005654,GO:0005737,GO:0005882,GO:0005886,GO:0005912,GO:0007043,GO:0007155,GO:0007165,GO:0010628,GO:0019215,GO:0030057,GO:0030280,GO:0031424,GO:0043312,GO:0045110,GO:0045296,GO:0070268,GO:0098609,GO:0101003,GO:1902373,GO:1990124	cornified envelope|protein binding|lamin binding|nucleus|nucleoplasm|cytoplasm|intermediate filament|plasma membrane|adherens junction|cell-cell junction assembly|cell adhesion|signal transduction|positive regulation of gene expression|intermediate filament binding|desmosome|structural constituent of skin epidermis|keratinization|neutrophil degranulation|intermediate filament bundle assembly|cadh…
IL6	309.3751663	0.524260951	9.248155078	28.80897794	4.848446573	2.28E-20	2.77E-19	Up	0.864749994	11.39081934	3569	interleukin 6	GO:0001781,GO:0002314,GO:0002377,GO:0002384,GO:0002446,GO:0002548,GO:0002639,GO:0002675,GO:0002690,GO:0005125,GO:0005138,GO:0005515,GO:0005576,GO:0005615,GO:0005788,GO:0005896,GO:0006953,GO:0006954,GO:0006959,GO:0008083,GO:0008284,GO:0008285,GO:0010573,GO:0010574,GO:0010575,GO:0010628,GO:0010718,GO:0010888,GO:0014823,GO:0019221,GO:0030168,GO:0031018,GO:0031175,GO:0032494,GO:0032625,GO:0032682,GO:…	neutrophil apoptotic process|germinal center B cell differentiation|immunoglobulin production|hepatic immune response|neutrophil mediated immunity|monocyte chemotaxis|positive regulation of immunoglobulin production|positive regulation of acute inflammatory response|positive regulation of leukocyte chemotaxis|cytokine activity|interleukin-6 receptor binding|protein binding|extracellular region|ex…	hsa01521,hsa01523,hsa04060,hsa04061,hsa04066,hsa04068,hsa04151,hsa04218,hsa04620,hsa04621,hsa04623,hsa04625,hsa04630,hsa04640,hsa04657,hsa04659,hsa04668,hsa04672,hsa04931,hsa04932,hsa04933,hsa05010,hsa05020,hsa05022,hsa05130,hsa05132,hsa05133,hsa05134,hsa05135,hsa05142,hsa05143,hsa05144,hsa05146,hsa05152,hsa05161,hsa05162,hsa05163,hsa05164,hsa05166,hsa05167,hsa05168,hsa05169,hsa05171,hsa05200,hsa…	EGFR tyrosine kinase inhibitor resistance|Antifolate resistance|Cytokine-cytokine receptor interaction|Viral protein interaction with cytokine and cytokine receptor|HIF-1 signaling pathway|FoxO signaling pathway|PI3K-Akt signaling pathway|Cellular senescence|Toll-like receptor signaling pathway|NOD-like receptor signaling pathway|Cytosolic DNA-sensing pathway|C-type lectin receptor signaling path…
ERFE	191.387988	0.368369211	13.15713024	28.77375678	4.846681691	1.55E-39	5.12E-38	Up	0.221786094	8.143001513	151176	erythroferrone	GO:0005179,GO:0005576,GO:0005615,GO:0006879,GO:0007165,GO:0019217,GO:0045721,GO:0046326,GO:0046628,GO:2000193	hormone activity|extracellular region|extracellular space|cellular iron ion homeostasis|signal transduction|regulation of fatty acid metabolic process|negative regulation of gluconeogenesis|positive regulation of glucose import|positive regulation of insulin receptor signaling pathway|positive regulation of fatty acid transport
ANKRD1	275.8522989	0.481743077	10.04028739	28.5781167	4.836838941	1.01E-23	1.53E-22	Up	0.637263311	18.87370023	27063	ankyrin repeat domain 1	GO:0000122,GO:0001085,GO:0001650,GO:0002039,GO:0003677,GO:0003713,GO:0003714,GO:0005515,GO:0005634,GO:0005654,GO:0005667,GO:0005737,GO:0005829,GO:0006357,GO:0010976,GO:0019216,GO:0031432,GO:0031674,GO:0035690,GO:0035914,GO:0035994,GO:0042826,GO:0043065,GO:0043517,GO:0045214,GO:0045893,GO:0050714,GO:0055008,GO:0061629,GO:0070412,GO:0070528,GO:0071222,GO:0071260,GO:0071347,GO:0071356,GO:0071407,GO:…	negative regulation of transcription by RNA polymerase II|RNA polymerase II transcription factor binding|fibrillar center|p53 binding|DNA binding|transcription coactivator activity|transcription corepressor activity|protein binding|nucleus|nucleoplasm|transcription regulator complex|cytoplasm|cytosol|regulation of transcription by RNA polymerase II|positive regulation of neuron projection develop…
HOXD1	2.40302226	2.088156887	2.3120422	28.40172876	4.827906841	0.020775358	0.038355118	Up	0	0.076442402	3231	homeobox D1	GO:0000785,GO:0000978,GO:0000981,GO:0005634,GO:0005654,GO:0006357,GO:0019233,GO:0030182,GO:0048706,GO:1990837	chromatin|RNA polymerase II cis-regulatory region sequence-specific DNA binding|DNA-binding transcription factor activity, RNA polymerase II-specific|nucleus|nucleoplasm|regulation of transcription by RNA polymerase II|sensory perception of pain|neuron differentiation|embryonic skeletal system development|sequence-specific double-stranded DNA binding	hsa04550	Signaling pathways regulating pluripotency of stem cells
IGFBPL1	27.00400634	0.867008075	5.566818858	28.37359212	4.826476903	2.59E-08	1.22E-07	Up	0.015001135	0.637041127	347252	insulin like growth factor binding protein like 1	GO:0001558,GO:0003674,GO:0005520,GO:0005615,GO:0009966,GO:0071228	regulation of cell growth|molecular_function|insulin-like growth factor binding|extracellular space|regulation of signal transduction|cellular response to tumor cell
DUSP26	2.371626211	2.051708909	2.344813576	28.06839965	4.810874904	0.019036595	0.035498038	Up	0	0.025003533	78986	dual specificity phosphatase 26	GO:0000122,GO:0001102,GO:0002039,GO:0004647,GO:0004721,GO:0004725,GO:0005515,GO:0005634,GO:0005654,GO:0005737,GO:0005794,GO:0006470,GO:0008138,GO:0035335,GO:0044387,GO:0045785,GO:0070062,GO:0070373,GO:0106306,GO:0106307,GO:1902310	negative regulation of transcription by RNA polymerase II|RNA polymerase II activating transcription factor binding|p53 binding|phosphoserine phosphatase activity|phosphoprotein phosphatase activity|protein tyrosine phosphatase activity|protein binding|nucleus|nucleoplasm|cytoplasm|Golgi apparatus|protein dephosphorylation|protein tyrosine/serine/threonine phosphatase activity|peptidyl-tyrosine d…
CDH1	4.666985507	1.48979945	3.207385496	27.44290204	4.778361147	0.001339474	0.003217002	Up	0	0.07991152	999	cadherin 1	GO:0005509,GO:0005515,GO:0005576,GO:0005737,GO:0005768,GO:0005802,GO:0005886,GO:0005912,GO:0007156,GO:0007416,GO:0008013,GO:0009636,GO:0009898,GO:0010468,GO:0015629,GO:0016021,GO:0016328,GO:0016342,GO:0016600,GO:0021983,GO:0022408,GO:0030027,GO:0030054,GO:0030198,GO:0030336,GO:0030506,GO:0030864,GO:0031175,GO:0032794,GO:0034332,GO:0035635,GO:0042307,GO:0042493,GO:0042802,GO:0043296,GO:0045295,GO:…	calcium ion binding|protein binding|extracellular region|cytoplasm|endosome|trans-Golgi network|plasma membrane|adherens junction|homophilic cell adhesion via plasma membrane adhesion molecules|synapse assembly|beta-catenin binding|response to toxic substance|cytoplasmic side of plasma membrane|regulation of gene expression|actin cytoskeleton|integral component of membrane|lateral plasma membrane…	hsa04015,hsa04371,hsa04390,hsa04514,hsa04520,hsa05100,hsa05200,hsa05213,hsa05216,hsa05218,hsa05219,hsa05226	Rap1 signaling pathway|Apelin signaling pathway|Hippo signaling pathway|Cell adhesion molecules|Adherens junction|Bacterial invasion of epithelial cells|Pathways in cancer|Endometrial cancer|Thyroid cancer|Melanoma|Bladder cancer|Gastric cancer
SNCA	2.311925231	2.049767413	2.330935878	27.43368282	4.777876404	0.019756741	0.036680239	Up	0	0.086980615	6622	synuclein alpha	GO:0000122,GO:0000149,GO:0000287,GO:0000976,GO:0001774,GO:0001921,GO:0003779,GO:0004860,GO:0005504,GO:0005507,GO:0005509,GO:0005515,GO:0005543,GO:0005576,GO:0005615,GO:0005634,GO:0005737,GO:0005739,GO:0005764,GO:0005829,GO:0005886,GO:0005938,GO:0006469,GO:0006915,GO:0006919,GO:0007268,GO:0008198,GO:0008270,GO:0010040,GO:0010517,GO:0010642,GO:0014059,GO:0015629,GO:0016020,GO:0016079,GO:0016082,GO:…	negative regulation of transcription by RNA polymerase II|SNARE binding|magnesium ion binding|transcription regulatory region sequence-specific DNA binding|microglial cell activation|positive regulation of receptor recycling|actin binding|protein kinase inhibitor activity|fatty acid binding|copper ion binding|calcium ion binding|protein binding|phospholipid binding|extracellular region|extracellu…	hsa05010,hsa05012,hsa05022	Alzheimer disease|Parkinson disease|Pathways of neurodegeneration - multiple diseases
LIF	1864.659875	0.324223261	14.71973515	27.33126888	4.772480535	4.82E-49	2.18E-47	Up	1.082516086	43.92949278	3976	LIF interleukin 6 family cytokine	GO:0001974,GO:0005102,GO:0005125,GO:0005146,GO:0005515,GO:0005576,GO:0005615,GO:0005829,GO:0006955,GO:0007260,GO:0007275,GO:0007566,GO:0008083,GO:0008284,GO:0008285,GO:0019221,GO:0019827,GO:0033138,GO:0033141,GO:0033630,GO:0042531,GO:0043410,GO:0045595,GO:0045651,GO:0045835,GO:0045944,GO:0046697,GO:0046888,GO:0048286,GO:0048644,GO:0048666,GO:0048711,GO:0048861,GO:0048863,GO:0050731,GO:0060426,GO:…	blood vessel remodeling|signaling receptor binding|cytokine activity|leukemia inhibitory factor receptor binding|protein binding|extracellular region|extracellular space|cytosol|immune response|tyrosine phosphorylation of STAT protein|multicellular organism development|embryo implantation|growth factor activity|positive regulation of cell population proliferation|negative regulation of cell popul…	hsa04060,hsa04550,hsa04630,hsa04668	Cytokine-cytokine receptor interaction|Signaling pathways regulating pluripotency of stem cells|JAK-STAT signaling pathway|TNF signaling pathway
PDLIM3	120.8647806	0.571293464	8.343881154	27.22395506	4.76680477	7.19E-17	6.94E-16	Up	0.16350234	6.814742135	27295	PDZ and LIM domain 3	GO:0001725,GO:0003779,GO:0005515,GO:0005829,GO:0005912,GO:0007507,GO:0030018,GO:0030036,GO:0031941,GO:0046872,GO:0051371,GO:0061061	stress fiber|actin binding|protein binding|cytosol|adherens junction|heart development|Z disc|actin cytoskeleton organization|filamentous actin|metal ion binding|muscle alpha-actinin binding|muscle structure development
KCNK9	8.551583556	1.220683411	3.896386602	27.02559519	4.756254486	9.76E-05	0.000286218	Up	0.010166407	0.161898226	51305	potassium two pore domain channel subfamily K member 9	GO:0005249,GO:0005267,GO:0005886,GO:0005887,GO:0006813,GO:0008021,GO:0022841,GO:0030322,GO:0071805,GO:1990573	voltage-gated potassium channel activity|potassium channel activity|plasma membrane|integral component of plasma membrane|potassium ion transport|synaptic vesicle|potassium ion leak channel activity|stabilization of membrane potential|potassium ion transmembrane transport|potassium ion import across plasma membrane	hsa04925	Aldosterone synthesis and secretion
ASCL2	4.596638234	2.024356694	2.349348924	27.01933421	4.75592022	0.018806274	0.035118135	Up	0.036578526	0	430	achaete-scute family bHLH transcription factor 2	GO:0000122,GO:0000785,GO:0000977,GO:0000978,GO:0000981,GO:0001227,GO:0001666,GO:0001890,GO:0005634,GO:0005737,GO:0006357,GO:0007423,GO:0010626,GO:0030182,GO:0035019,GO:0045944,GO:0046983,GO:0050767,GO:0060712,GO:0070888,GO:0090575,GO:1990837	negative regulation of transcription by RNA polymerase II|chromatin|RNA polymerase II transcription regulatory region sequence-specific DNA binding|RNA polymerase II cis-regulatory region sequence-specific DNA binding|DNA-binding transcription factor activity, RNA polymerase II-specific|DNA-binding transcription repressor activity, RNA polymerase II-specific|response to hypoxia|placenta developme…			bHLH
CDX1	4.513626536	1.515218834	3.119641571	26.48199056	4.726939664	0.001810712	0.004243253	Up	0	0.162445488	1044	caudal type homeobox 1	GO:0000785,GO:0000976,GO:0000977,GO:0000978,GO:0000981,GO:0001228,GO:0003700,GO:0005515,GO:0005634,GO:0006357,GO:0008327,GO:0009790,GO:0009887,GO:0009948,GO:0014807,GO:0030154,GO:0045944,GO:0060349,GO:1990837	chromatin|transcription regulatory region sequence-specific DNA binding|RNA polymerase II transcription regulatory region sequence-specific DNA binding|RNA polymerase II cis-regulatory region sequence-specific DNA binding|DNA-binding transcription factor activity, RNA polymerase II-specific|DNA-binding transcription activator activity, RNA polymerase II-specific|DNA-binding transcription factor a…
RASGRF2	50.1209599	0.659688881	7.157584062	26.38742412	4.72177862	8.21E-13	5.89E-12	Up	0.029773685	0.769161516	5924	Ras protein specific guanine nucleotide releasing factor 2	GO:0000165,GO:0005085,GO:0005516,GO:0005783,GO:0005789,GO:0005829,GO:0005886,GO:0007186,GO:0007264,GO:0034976,GO:0035023,GO:0043065,GO:0050790,GO:0051056,GO:0060291,GO:2000310	MAPK cascade|guanyl-nucleotide exchange factor activity|calmodulin binding|endoplasmic reticulum|endoplasmic reticulum membrane|cytosol|plasma membrane|G protein-coupled receptor signaling pathway|small GTPase mediated signal transduction|response to endoplasmic reticulum stress|regulation of Rho protein signal transduction|positive regulation of apoptotic process|regulation of catalytic activity…	hsa04010,hsa04014	MAPK signaling pathway|Ras signaling pathway
GPRIN3	8.375540475	1.564283206	3.012553239	26.21801285	4.712486438	0.0025906	0.00588268	Up	0	0.101704417	285513	GPRIN family member 3	GO:0005886,GO:0031175	plasma membrane|neuron projection development
FGF9	49.69834274	0.646631472	7.279817385	26.12499824	4.707359035	3.34E-13	2.46E-12	Up	0.0545811	0.637409193	2254	fibroblast growth factor 9	GO:0000165,GO:0001934,GO:0005104,GO:0005576,GO:0005604,GO:0005615,GO:0005737,GO:0007165,GO:0007267,GO:0008083,GO:0008201,GO:0008284,GO:0008543,GO:0008584,GO:0009887,GO:0010628,GO:0021762,GO:0030154,GO:0030324,GO:0030334,GO:0043410,GO:0050679,GO:0051781,GO:0051897,GO:1904707,GO:1904754,GO:1905931	MAPK cascade|positive regulation of protein phosphorylation|fibroblast growth factor receptor binding|extracellular region|basement membrane|extracellular space|cytoplasm|signal transduction|cell-cell signaling|growth factor activity|heparin binding|positive regulation of cell population proliferation|fibroblast growth factor receptor signaling pathway|male gonad development|animal organ morphoge…	hsa04010,hsa04014,hsa04015,hsa04020,hsa04151,hsa04810,hsa05200,hsa05218,hsa05224,hsa05226	MAPK signaling pathway|Ras signaling pathway|Rap1 signaling pathway|Calcium signaling pathway|PI3K-Akt signaling pathway|Regulation of actin cytoskeleton|Pathways in cancer|Melanoma|Breast cancer|Gastric cancer
IL17B	2.191519123	2.071252604	2.267545291	25.93195533	4.696659088	0.023356935	0.042632219	Up	0	0.027859009	27190	interleukin 17B	GO:0005125,GO:0005615,GO:0006954,GO:0006955,GO:0007165,GO:0007267,GO:1900017	cytokine activity|extracellular space|inflammatory response|immune response|signal transduction|cell-cell signaling|positive regulation of cytokine production involved in inflammatory response	hsa04060,hsa04657	Cytokine-cytokine receptor interaction|IL-17 signaling pathway
NRG1	1173.303192	0.285595828	16.44342614	25.9232359	4.696173911	9.35E-61	6.16E-59	Up	0.449378668	8.782702025	3084	neuregulin 1	GO:0000165,GO:0000187,GO:0003222,GO:0003712,GO:0005102,GO:0005125,GO:0005178,GO:0005576,GO:0005615,GO:0005654,GO:0005886,GO:0007154,GO:0007171,GO:0007399,GO:0008083,GO:0008284,GO:0014032,GO:0016020,GO:0016021,GO:0030154,GO:0030296,GO:0030297,GO:0030879,GO:0030971,GO:0031334,GO:0032148,GO:0035556,GO:0038127,GO:0038128,GO:0038129,GO:0042060,GO:0043125,GO:0045499,GO:0045892,GO:0048513,GO:0050919,GO:…	MAPK cascade|activation of MAPK activity|ventricular trabecula myocardium morphogenesis|transcription coregulator activity|signaling receptor binding|cytokine activity|integrin binding|extracellular region|extracellular space|nucleoplasm|plasma membrane|cell communication|activation of transmembrane receptor protein tyrosine kinase activity|nervous system development|growth factor activity|positi…	hsa01521,hsa04012,hsa05014	EGFR tyrosine kinase inhibitor resistance|ErbB signaling pathway|Amyotrophic lateral sclerosis
OVCH2	8.011158227	1.49778408	3.12222035	25.57056146	4.676411934	0.001794925	0.004209662	Up	0.024673682	0.305607568	341277	ovochymase 2	GO:0004252,GO:0005576,GO:0006508,GO:0046872	serine-type endopeptidase activity|extracellular region|proteolysis|metal ion binding
PAG1	417.7604335	0.249234474	18.64484263	25.05345299	4.646937552	1.39E-77	1.60E-75	Up	0.198971102	2.979344951	55824	phosphoprotein membrane anchor with glycosphingolipid microdomains 1	GO:0002250,GO:0005515,GO:0005886,GO:0007165,GO:0016021,GO:0035556,GO:0035591,GO:0042169,GO:0045121,GO:0050852,GO:0050863,GO:0050868	adaptive immune response|protein binding|plasma membrane|signal transduction|integral component of membrane|intracellular signal transduction|signaling adaptor activity|SH2 domain binding|membrane raft|T cell receptor signaling pathway|regulation of T cell activation|negative regulation of T cell activation
NCF2	171.3922973	0.35916825	12.93776539	25.05166433	4.646834548	2.76E-38	8.55E-37	Up	0.283025427	6.741433475	4688	neutrophil cytosolic factor 2	GO:0001669,GO:0002479,GO:0005515,GO:0005829,GO:0006801,GO:0006909,GO:0006968,GO:0008022,GO:0009055,GO:0016020,GO:0016175,GO:0016176,GO:0022900,GO:0032010,GO:0034599,GO:0042554,GO:0043020,GO:0045087,GO:0045454,GO:0045730,GO:0048010,GO:0050790,GO:0055114	acrosomal vesicle|antigen processing and presentation of exogenous peptide antigen via MHC class I, TAP-dependent|protein binding|cytosol|superoxide metabolic process|phagocytosis|cellular defense response|protein C-terminus binding|electron transfer activity|membrane|superoxide-generating NAD(P)H oxidase activity|superoxide-generating NADPH oxidase activator activity|electron transport chain|pha…	hsa04145,hsa04380,hsa04670,hsa05020,hsa05140,hsa05418	Phagosome|Osteoclast differentiation|Leukocyte transendothelial migration|Prion disease|Leishmaniasis|Fluid shear stress and atherosclerosis
IGFBP3	131484.0944	0.32507804	14.2881901	25.01595873	4.644776839	2.59E-46	1.07E-44	Up	272.9375311	5692.327695	3486	insulin like growth factor binding protein 3	GO:0001558,GO:0001649,GO:0001933,GO:0001968,GO:0005515,GO:0005520,GO:0005576,GO:0005615,GO:0005634,GO:0005788,GO:0006468,GO:0006915,GO:0008160,GO:0008285,GO:0009968,GO:0010906,GO:0014912,GO:0016942,GO:0031994,GO:0031995,GO:0042567,GO:0042981,GO:0043065,GO:0043410,GO:0043567,GO:0043568,GO:0043666,GO:0043687,GO:0044267,GO:0044342,GO:0045663,GO:0046872,GO:0048662	regulation of cell growth|osteoblast differentiation|negative regulation of protein phosphorylation|fibronectin binding|protein binding|insulin-like growth factor binding|extracellular region|extracellular space|nucleus|endoplasmic reticulum lumen|protein phosphorylation|apoptotic process|protein tyrosine phosphatase activator activity|negative regulation of cell population proliferation|negative…	hsa04115,hsa04218,hsa04935,hsa05202	p53 signaling pathway|Cellular senescence|Growth hormone synthesis, secretion and action|Transcriptional misregulation in cancer
PGA5	4.208750955	1.615909485	2.865804646	24.77616362	4.63088091	0.004159508	0.009054665	Up	0.039304711	0.452053741	5222	pepsinogen A5	GO:0004190,GO:0006508,GO:0007586,GO:0044267,GO:0070062,GO:0097486	aspartic-type endopeptidase activity|proteolysis|digestion|cellular protein metabolic process|extracellular exosome|multivesicular body lumen	hsa04974	Protein digestion and absorption
RELT	350.1004302	0.343264506	13.40402008	24.27037224	4.601124331	5.73E-41	1.99E-39	Up	0.195717417	9.097224947	84957	RELT TNF receptor	GO:0005515,GO:0005654,GO:0005886,GO:0006915,GO:0016021,GO:0048471,GO:0097186	protein binding|nucleoplasm|plasma membrane|apoptotic process|integral component of membrane|perinuclear region of cytoplasm|amelogenesis	hsa04060	Cytokine-cytokine receptor interaction
ZNF365	1128.810621	0.303519602	15.05816584	23.75976228	4.570448497	3.05E-51	1.50E-49	Up	0.85532421	17.56433578	22891	zinc finger protein 365	GO:0000723,GO:0005515,GO:0005737,GO:0005813,GO:0010569,GO:0010977,GO:0021687,GO:0034451,GO:0043231,GO:0046872,GO:0048714,GO:0060997,GO:0110026,GO:0140059	telomere maintenance|protein binding|cytoplasm|centrosome|regulation of double-strand break repair via homologous recombination|negative regulation of neuron projection development|cerebellar molecular layer morphogenesis|centriolar satellite|intracellular membrane-bounded organelle|metal ion binding|positive regulation of oligodendrocyte differentiation|dendritic spine morphogenesis|regulation o…
F2	2.002883323	1.980506148	2.30590281	23.70064952	4.566854692	0.021116064	0.038914694	Up	0	0.048298281	2147	coagulation factor II, thrombin	GO:0001530,GO:0001934,GO:0004252,GO:0005102,GO:0005509,GO:0005515,GO:0005576,GO:0005615,GO:0005788,GO:0005796,GO:0005886,GO:0006508,GO:0006888,GO:0006953,GO:0007166,GO:0007186,GO:0007275,GO:0007596,GO:0007597,GO:0008047,GO:0008083,GO:0008201,GO:0008284,GO:0008360,GO:0009611,GO:0009897,GO:0010544,GO:0014068,GO:0030168,GO:0030193,GO:0030194,GO:0030307,GO:0030449,GO:0032967,GO:0042730,GO:0044267,GO:…	lipopolysaccharide binding|positive regulation of protein phosphorylation|serine-type endopeptidase activity|signaling receptor binding|calcium ion binding|protein binding|extracellular region|extracellular space|endoplasmic reticulum lumen|Golgi lumen|plasma membrane|proteolysis|endoplasmic reticulum to Golgi vesicle-mediated transport|acute-phase response|cell surface receptor signaling pathway…	hsa04072,hsa04080,hsa04610,hsa04611,hsa04810,hsa05130,hsa05171,hsa05200	Phospholipase D signaling pathway|Neuroactive ligand-receptor interaction|Complement and coagulation cascades|Platelet activation|Regulation of actin cytoskeleton|Pathogenic Escherichia coli infection|Coronavirus disease - COVID-19|Pathways in cancer
PROC	4.010765522	1.726320994	2.639341364	23.52871144	4.556350408	0.008306729	0.016847205	Up	0	0.337536717	5624	protein C, inactivator of coagulation factors Va and VIIIa	GO:0004252,GO:0005509,GO:0005515,GO:0005576,GO:0005615,GO:0005783,GO:0005788,GO:0005794,GO:0005796,GO:0006508,GO:0006888,GO:0007596,GO:0030195,GO:0043066,GO:0043687,GO:0044267,GO:0050728,GO:0050819,GO:1903142	serine-type endopeptidase activity|calcium ion binding|protein binding|extracellular region|extracellular space|endoplasmic reticulum|endoplasmic reticulum lumen|Golgi apparatus|Golgi lumen|proteolysis|endoplasmic reticulum to Golgi vesicle-mediated transport|blood coagulation|negative regulation of blood coagulation|negative regulation of apoptotic process|post-translational protein modification…	hsa04610	Complement and coagulation cascades
COL2A1	1.9858259	1.933000144	2.357010727	23.52466177	4.556102075	0.018422715	0.034495265	Up	0	0.032454358	1280	collagen type II alpha 1 chain	GO:0001501,GO:0001502,GO:0001894,GO:0001958,GO:0002062,GO:0003007,GO:0005201,GO:0005576,GO:0005581,GO:0005585,GO:0005604,GO:0005615,GO:0005788,GO:0006029,GO:0007417,GO:0007601,GO:0007605,GO:0010468,GO:0030020,GO:0030198,GO:0030199,GO:0030903,GO:0031012,GO:0042289,GO:0042472,GO:0042802,GO:0043394,GO:0046872,GO:0048407,GO:0050776,GO:0051216,GO:0060021,GO:0060174,GO:0060272,GO:0060351,GO:0062023,GO:…	skeletal system development|cartilage condensation|tissue homeostasis|endochondral ossification|chondrocyte differentiation|heart morphogenesis|extracellular matrix structural constituent|extracellular region|collagen trimer|collagen type II trimer|basement membrane|extracellular space|endoplasmic reticulum lumen|proteoglycan metabolic process|central nervous system development|visual perception|…	hsa04151,hsa04510,hsa04512,hsa04974,hsa05165	PI3K-Akt signaling pathway|Focal adhesion|ECM-receptor interaction|Protein digestion and absorption|Human papillomavirus infection
SERTM1	3.955085866	1.541108064	2.939375938	23.10120116	4.529895962	0.003288739	0.007314087	Up	0	0.108550349	400120	serine rich and transmembrane domain containing 1	GO:0005515,GO:0016021,GO:0043231	protein binding|integral component of membrane|intracellular membrane-bounded organelle
SIK1B	18.46839634	0.926102875	4.88944292	23.0728953	4.528127147	1.01E-06	3.91E-06	Up	0.011505848	0.132331767	102724428	salt inducible kinase 1B (putative)	GO:0000287,GO:0004674,GO:0005515,GO:0005524,GO:0005634,GO:0005737,GO:0006468,GO:0035556,GO:0042149,GO:0106310,GO:0106311	magnesium ion binding|protein serine/threonine kinase activity|protein binding|ATP binding|nucleus|cytoplasm|protein phosphorylation|intracellular signal transduction|cellular response to glucose starvation|protein serine kinase activity|protein threonine kinase activity	hsa04922	Glucagon signaling pathway
MKX	84.78174002	0.538258343	8.412037916	23.06845679	4.52784959	4.03E-17	3.99E-16	Up	0.072830093	2.126311605	283078	mohawk homeobox	GO:0000785,GO:0000978,GO:0000981,GO:0005634,GO:0006357,GO:0007517,GO:0048468	chromatin|RNA polymerase II cis-regulatory region sequence-specific DNA binding|DNA-binding transcription factor activity, RNA polymerase II-specific|nucleus|regulation of transcription by RNA polymerase II|muscle organ development|cell development
ASB5	1.931167683	2.12497281	2.127408168	22.95417241	4.520684513	0.033386184	0.058308095	Up	0	0.068582575	140458	ankyrin repeat and SOCS box containing 5	GO:0005829,GO:0016567,GO:0035556,GO:0043687,GO:0045732	cytosol|protein ubiquitination|intracellular signal transduction|post-translational protein modification|positive regulation of protein catabolic process
SDC1	6309.552077	0.176545151	25.58523794	22.89482583	4.516949685	2.23E-144	1.01E-141	Up	8.598324934	135.5767464	6382	syndecan 1	GO:0001523,GO:0001657,GO:0005515,GO:0005796,GO:0005886,GO:0005887,GO:0006024,GO:0006027,GO:0006954,GO:0008022,GO:0009636,GO:0009897,GO:0009986,GO:0016477,GO:0019221,GO:0032991,GO:0042060,GO:0042476,GO:0042542,GO:0042802,GO:0043202,GO:0048627,GO:0050900,GO:0051384,GO:0051591,GO:0051592,GO:0055002,GO:0060009,GO:0060070,GO:0070062,GO:1903543,GO:1903553	retinoid metabolic process|ureteric bud development|protein binding|Golgi lumen|plasma membrane|integral component of plasma membrane|glycosaminoglycan biosynthetic process|glycosaminoglycan catabolic process|inflammatory response|protein C-terminus binding|response to toxic substance|external side of plasma membrane|cell surface|cell migration|cytokine-mediated signaling pathway|protein-containi…	hsa04512,hsa04514,hsa05144,hsa05205,hsa05418	ECM-receptor interaction|Cell adhesion molecules|Malaria|Proteoglycans in cancer|Fluid shear stress and atherosclerosis
THBS1	30870.16067	0.11525013	38.76251486	22.12161582	4.467384862	0	0	Up	32.03795566	482.7922908	7057	thrombospondin 1	GO:0000187,GO:0001666,GO:0001786,GO:0001937,GO:0001953,GO:0001968,GO:0002040,GO:0002544,GO:0002576,GO:0002581,GO:0002605,GO:0005178,GO:0005201,GO:0005509,GO:0005515,GO:0005576,GO:0005577,GO:0005615,GO:0005783,GO:0005788,GO:0006954,GO:0006955,GO:0006986,GO:0007050,GO:0007155,GO:0008201,GO:0008284,GO:0009612,GO:0009749,GO:0009897,GO:0009986,GO:0010595,GO:0010596,GO:0010748,GO:0010751,GO:0010754,GO:…	activation of MAPK activity|response to hypoxia|phosphatidylserine binding|negative regulation of endothelial cell proliferation|negative regulation of cell-matrix adhesion|fibronectin binding|sprouting angiogenesis|chronic inflammatory response|platelet degranulation|negative regulation of antigen processing and presentation of peptide or polysaccharide antigen via MHC class II|negative regulati…	hsa04015,hsa04115,hsa04145,hsa04151,hsa04350,hsa04510,hsa04512,hsa05144,hsa05165,hsa05205,hsa05206,hsa05219	Rap1 signaling pathway|p53 signaling pathway|Phagosome|PI3K-Akt signaling pathway|TGF-beta signaling pathway|Focal adhesion|ECM-receptor interaction|Malaria|Human papillomavirus infection|Proteoglycans in cancer|MicroRNAs in cancer|Bladder cancer
CSPG5	7.053885213	1.286819849	3.469178176	22.07294675	4.464207338	0.000522053	0.001353918	Up	0.02100507	0.148667564	10675	chondroitin sulfate proteoglycan 5	GO:0000139,GO:0005515,GO:0005576,GO:0005789,GO:0005794,GO:0005796,GO:0005887,GO:0007010,GO:0007165,GO:0007399,GO:0008083,GO:0009986,GO:0016020,GO:0016021,GO:0030206,GO:0030207,GO:0030208,GO:0030660,GO:0040008,GO:0043202,GO:0045202,GO:0046907,GO:0048858,GO:0098978,GO:0098982,GO:0099055,GO:0099550,GO:0106091,GO:1900026,GO:2000300	Golgi membrane|protein binding|extracellular region|endoplasmic reticulum membrane|Golgi apparatus|Golgi lumen|integral component of plasma membrane|cytoskeleton organization|signal transduction|nervous system development|growth factor activity|cell surface|membrane|integral component of membrane|chondroitin sulfate biosynthetic process|chondroitin sulfate catabolic process|dermatan sulfate biosy…
LIPG	442.2373951	0.803138683	5.536989698	21.81079741	4.446970611	3.08E-08	1.43E-07	Up	0.102155961	2.994819623	9388	lipase G, endothelial type	GO:0004465,GO:0004620,GO:0004806,GO:0005576,GO:0005615,GO:0005769,GO:0005794,GO:0006629,GO:0006633,GO:0007584,GO:0008201,GO:0008283,GO:0008970,GO:0009395,GO:0009986,GO:0010983,GO:0016042,GO:0016298,GO:0019433,GO:0032376,GO:0034375,GO:0042632,GO:0043691,GO:0050746,GO:0052739,GO:0052740,GO:0055091	lipoprotein lipase activity|phospholipase activity|triglyceride lipase activity|extracellular region|extracellular space|early endosome|Golgi apparatus|lipid metabolic process|fatty acid biosynthetic process|response to nutrient|heparin binding|cell population proliferation|phospholipase A1 activity|phospholipid catabolic process|cell surface|positive regulation of high-density lipoprotein partic…	hsa00561,hsa04979	Glycerolipid metabolism|Cholesterol metabolism
ELN	55598.32069	0.224004015	19.81228312	21.67606486	4.438030964	2.33E-87	3.45E-85	Up	77.19254881	1813.055038	2006	elastin	GO:0003151,GO:0003180,GO:0005201,GO:0005515,GO:0005576,GO:0007519,GO:0007585,GO:0008015,GO:0009887,GO:0030023,GO:0030198,GO:0030833,GO:0031012,GO:0043149,GO:0048660,GO:0050840,GO:0062023,GO:0071953	outflow tract morphogenesis|aortic valve morphogenesis|extracellular matrix structural constituent|protein binding|extracellular region|skeletal muscle tissue development|respiratory gaseous exchange by respiratory system|blood circulation|animal organ morphogenesis|extracellular matrix constituent conferring elasticity|extracellular matrix organization|regulation of actin filament polymerization…	hsa04974	Protein digestion and absorption
PLPP4	113.1311324	0.422426403	10.46932623	21.44426291	4.422519823	1.19E-25	1.99E-24	Up	0.049795391	0.460878884	196051	phospholipid phosphatase 4	GO:0000810,GO:0001835,GO:0005515,GO:0005886,GO:0006644,GO:0008195,GO:0016021,GO:0038096,GO:0042802,GO:0046839,GO:0090279	diacylglycerol diphosphate phosphatase activity|blastocyst hatching|protein binding|plasma membrane|phospholipid metabolic process|phosphatidate phosphatase activity|integral component of membrane|Fc-gamma receptor signaling pathway involved in phagocytosis|identical protein binding|phospholipid dephosphorylation|regulation of calcium ion import	hsa00561,hsa00564	Glycerolipid metabolism|Glycerophospholipid metabolism
CLSTN2	412.7285427	0.795815157	5.547017395	21.32391627	4.414400517	2.91E-08	1.35E-07	Up	0.242779495	4.513895016	64084	calsyntenin 2	GO:0000139,GO:0005509,GO:0005789,GO:0007156,GO:0009986,GO:0030425,GO:0045211,GO:0050806,GO:0051965,GO:0098978,GO:0099061	Golgi membrane|calcium ion binding|endoplasmic reticulum membrane|homophilic cell adhesion via plasma membrane adhesion molecules|cell surface|dendrite|postsynaptic membrane|positive regulation of synaptic transmission|positive regulation of synapse assembly|glutamatergic synapse|integral component of postsynaptic density membrane
AMIGO2	1031.55949	0.249607542	17.64706156	21.18306816	4.404839659	1.07E-69	9.41E-68	Up	1.002349617	22.74072573	347902	adhesion molecule with Ig like domain 2	GO:0005515,GO:0005634,GO:0005886,GO:0007156,GO:0007157,GO:0007420,GO:0016021,GO:0043066,GO:0043069,GO:0051965	protein binding|nucleus|plasma membrane|homophilic cell adhesion via plasma membrane adhesion molecules|heterophilic cell-cell adhesion via plasma membrane cell adhesion molecules|brain development|integral component of membrane|negative regulation of apoptotic process|negative regulation of programmed cell death|positive regulation of synapse assembly
KCNG1	669.4751502	0.230627266	19.06694285	21.07348343	4.397356905	4.75E-81	6.15E-79	Up	0.650990765	9.49812243	3755	potassium voltage-gated channel modifier subfamily G member 1	GO:0005249,GO:0005251,GO:0005267,GO:0005886,GO:0006813,GO:0008076,GO:0016021,GO:0051260,GO:0071805,GO:1902259	voltage-gated potassium channel activity|delayed rectifier potassium channel activity|potassium channel activity|plasma membrane|potassium ion transport|voltage-gated potassium channel complex|integral component of membrane|protein homooligomerization|potassium ion transmembrane transport|regulation of delayed rectifier potassium channel activity
CRACDL	33.3664158	0.703213989	6.248455819	21.02452849	4.394001541	4.15E-10	2.36E-09	Up	0.040262474	0.253797557	343990	CRACD like
ZBTB8B	10.01408966	1.142289834	3.83838915	20.88728257	4.384552906	0.000123844	0.000356615	Up	0.004233428	0.108615612	728116	zinc finger and BTB domain containing 8B	GO:0000785,GO:0000977,GO:0000981,GO:0005515,GO:0005634,GO:0006357,GO:0046872	chromatin|RNA polymerase II transcription regulatory region sequence-specific DNA binding|DNA-binding transcription factor activity, RNA polymerase II-specific|protein binding|nucleus|regulation of transcription by RNA polymerase II|metal ion binding
NPAS4	16.65327238	0.802369212	5.455959894	20.78821878	4.377694242	4.87E-08	2.21E-07	Up	0.025300005	0.302173575	266743	neuronal PAS domain protein 4	GO:0000785,GO:0000977,GO:0000978,GO:0000981,GO:0001228,GO:0005515,GO:0005634,GO:0005667,GO:0006357,GO:0007612,GO:0007614,GO:0007616,GO:0030154,GO:0032228,GO:0035176,GO:0044877,GO:0045944,GO:0046982,GO:0048167,GO:0060079,GO:0060080,GO:0071386,GO:0098794,GO:1904862	chromatin|RNA polymerase II transcription regulatory region sequence-specific DNA binding|RNA polymerase II cis-regulatory region sequence-specific DNA binding|DNA-binding transcription factor activity, RNA polymerase II-specific|DNA-binding transcription activator activity, RNA polymerase II-specific|protein binding|nucleus|transcription regulator complex|regulation of transcription by RNA polym…
TPD52	3.554228328	1.881720808	2.324474172	20.73521952	4.374011416	0.020100094	0.037260405	Up	0.006692843	0.017763722	7163	tumor protein D52	GO:0005509,GO:0005515,GO:0005737,GO:0005783,GO:0009653,GO:0030183,GO:0042803,GO:0046903,GO:0048471	calcium ion binding|protein binding|cytoplasm|endoplasmic reticulum|anatomical structure morphogenesis|B cell differentiation|protein homodimerization activity|secretion|perinuclear region of cytoplasm
PRLR	36.39241893	0.766092686	5.698699459	20.61656359	4.365731976	1.21E-08	5.86E-08	Up	0.016986666	0.202882235	5618	prolactin receptor	GO:0004896,GO:0004923,GO:0004924,GO:0004925,GO:0005127,GO:0005515,GO:0005576,GO:0005886,GO:0006694,GO:0007171,GO:0007566,GO:0007595,GO:0008284,GO:0009897,GO:0009986,GO:0016021,GO:0017046,GO:0019221,GO:0019955,GO:0031904,GO:0038161,GO:0038165,GO:0042976,GO:0043066,GO:0043235,GO:0046872,GO:0048861,GO:0060397,GO:0120162	cytokine receptor activity|leukemia inhibitory factor receptor activity|oncostatin-M receptor activity|prolactin receptor activity|ciliary neurotrophic factor receptor binding|protein binding|extracellular region|plasma membrane|steroid biosynthetic process|activation of transmembrane receptor protein tyrosine kinase activity|embryo implantation|lactation|positive regulation of cell population pr…	hsa04060,hsa04080,hsa04151,hsa04630,hsa04917	Cytokine-cytokine receptor interaction|Neuroactive ligand-receptor interaction|PI3K-Akt signaling pathway|JAK-STAT signaling pathway|Prolactin signaling pathway
EFR3B	299.4025465	0.276529008	15.75456639	20.48640044	4.356594613	6.39E-56	3.75E-54	Up	0.176590087	4.04951885	22979	EFR3 homolog B	GO:0005515,GO:0005829,GO:0005886,GO:0015629,GO:0046854,GO:0072659	protein binding|cytosol|plasma membrane|actin cytoskeleton|phosphatidylinositol phosphorylation|protein localization to plasma membrane
FAM184B	38.80628532	0.678326689	6.393796172	20.21119314	4.337082587	1.62E-10	9.56E-10	Up	0.040349956	0.842475297	27146	family with sequence similarity 184 member B
SERPINE2	69808.74413	0.225886514	19.19663047	20.19967177	4.336259945	3.95E-82	5.25E-80	Up	105.8737291	2793.753671	5270	serpin family E member 2	GO:0004867,GO:0005102,GO:0005515,GO:0005539,GO:0005576,GO:0005615,GO:0005829,GO:0007596,GO:0008201,GO:0008285,GO:0010757,GO:0010766,GO:0010951,GO:0010955,GO:0014067,GO:0021683,GO:0030195,GO:0030308,GO:0030334,GO:0031091,GO:0031232,GO:0031594,GO:0032940,GO:0033363,GO:0042177,GO:0042628,GO:0045861,GO:0045879,GO:0048505,GO:0048711,GO:0050974,GO:0051966,GO:0060291,GO:0060384,GO:0061108,GO:0062023,GO:…	serine-type endopeptidase inhibitor activity|signaling receptor binding|protein binding|glycosaminoglycan binding|extracellular region|extracellular space|cytosol|blood coagulation|heparin binding|negative regulation of cell population proliferation|negative regulation of plasminogen activation|negative regulation of sodium ion transport|negative regulation of endopeptidase activity|negative regu…
TNFSF4	255.0815891	0.249580795	17.34301537	20.09108492	4.328483567	2.23E-67	1.77E-65	Up	0.092002497	1.768507633	7292	TNF superfamily member 4	GO:0001819,GO:0002215,GO:0002526,GO:0002639,GO:0002726,GO:0002819,GO:0002830,GO:0002891,GO:0005102,GO:0005125,GO:0005164,GO:0005515,GO:0005615,GO:0005886,GO:0005887,GO:0006954,GO:0006955,GO:0007165,GO:0008284,GO:0009615,GO:0009986,GO:0032689,GO:0032700,GO:0032729,GO:0032733,GO:0032735,GO:0032736,GO:0032753,GO:0032755,GO:0032813,GO:0033209,GO:0035709,GO:0035712,GO:0035713,GO:0042102,GO:0043372,GO:…	positive regulation of cytokine production|defense response to nematode|acute inflammatory response|positive regulation of immunoglobulin production|positive regulation of T cell cytokine production|regulation of adaptive immune response|positive regulation of type 2 immune response|positive regulation of immunoglobulin mediated immune response|signaling receptor binding|cytokine activity|tumor n…	hsa04060	Cytokine-cytokine receptor interaction
LRRC4C	41.70183726	0.613477194	7.034289512	19.90937728	4.315376192	2.00E-12	1.40E-11	Up	0.010862374	0.227438481	57689	leucine rich repeat containing 4C	GO:0005515,GO:0005615,GO:0016020,GO:0016021,GO:0050770,GO:0050804,GO:0050839,GO:0098632,GO:0098685,GO:0098978,GO:0099061,GO:0099560	protein binding|extracellular space|membrane|integral component of membrane|regulation of axonogenesis|modulation of chemical synaptic transmission|cell adhesion molecule binding|cell-cell adhesion mediator activity|Schaffer collateral - CA1 synapse|glutamatergic synapse|integral component of postsynaptic density membrane|synaptic membrane adhesion	hsa04360,hsa04514	Axon guidance|Cell adhesion molecules
PKP2	580.8405091	0.420180076	10.26693242	19.88984937	4.313960445	9.93E-25	1.59E-23	Up	0.859440184	12.73874095	5318	plakophilin 2	GO:0001533,GO:0002159,GO:0002934,GO:0005080,GO:0005515,GO:0005634,GO:0005654,GO:0005737,GO:0005882,GO:0005886,GO:0005911,GO:0005912,GO:0007043,GO:0007507,GO:0010765,GO:0014704,GO:0016021,GO:0017080,GO:0019215,GO:0030054,GO:0030057,GO:0031424,GO:0044325,GO:0045110,GO:0045294,GO:0045296,GO:0048496,GO:0055010,GO:0060090,GO:0070268,GO:0072659,GO:0086002,GO:0086005,GO:0086019,GO:0086064,GO:0086073,GO:…	cornified envelope|desmosome assembly|desmosome organization|protein kinase C binding|protein binding|nucleus|nucleoplasm|cytoplasm|intermediate filament|plasma membrane|cell-cell junction|adherens junction|cell-cell junction assembly|heart development|positive regulation of sodium ion transport|intercalated disc|integral component of membrane|sodium channel regulator activity|intermediate filame…	hsa05412	Arrhythmogenic right ventricular cardiomyopathy
TAMALIN	464.274856	0.238448937	18.08800046	19.87750101	4.313064488	3.96E-73	3.88E-71	Up	0.765692274	9.922173071	160622	trafficking regulator and scaffold protein tamalin	GO:0005886,GO:0007165,GO:0008104,GO:0014069,GO:0030165,GO:0042802,GO:0045211,GO:0048471,GO:0098685,GO:0098978,GO:0099152	plasma membrane|signal transduction|protein localization|postsynaptic density|PDZ domain binding|identical protein binding|postsynaptic membrane|perinuclear region of cytoplasm|Schaffer collateral - CA1 synapse|glutamatergic synapse|regulation of neurotransmitter receptor transport, endosome to postsynaptic membrane
CACNA1H	79.52324926	0.399607303	10.77060827	19.75318956	4.30401372	4.74E-27	8.43E-26	Up	0.03219101	0.894265265	8912	calcium voltage-gated channel subunit alpha1 H	GO:0001518,GO:0005244,GO:0005248,GO:0005515,GO:0005887,GO:0005891,GO:0006936,GO:0007517,GO:0007520,GO:0008016,GO:0008332,GO:0016021,GO:0019228,GO:0032342,GO:0032870,GO:0034651,GO:0034765,GO:0035725,GO:0035865,GO:0042391,GO:0043005,GO:0045956,GO:0046872,GO:0070509,GO:0070588,GO:0086010,GO:0097110,GO:0098662,GO:2000344	voltage-gated sodium channel complex|voltage-gated ion channel activity|voltage-gated sodium channel activity|protein binding|integral component of plasma membrane|voltage-gated calcium channel complex|muscle contraction|muscle organ development|myoblast fusion|regulation of heart contraction|low voltage-gated calcium channel activity|integral component of membrane|neuronal action potential|aldos…	hsa04010,hsa04020,hsa04713,hsa04925,hsa04927,hsa04929,hsa04934	MAPK signaling pathway|Calcium signaling pathway|Circadian entrainment|Aldosterone synthesis and secretion|Cortisol synthesis and secretion|GnRH secretion|Cushing syndrome
DCAF4L1	1.652359841	2.124383093	2.018291968	19.53007159	4.287625333	0.043560863	0.073826184	Up	0	0.02040628	285429	DDB1 and CUL4 associated factor 4 like 1
CILP2	62.26428477	0.485139381	8.809407578	19.34368222	4.273790544	1.26E-18	1.37E-17	Up	0.064681008	1.773946763	148113	cartilage intermediate layer protein 2	GO:0004035,GO:0004551,GO:0016311,GO:0070062	alkaline phosphatase activity|nucleotide diphosphatase activity|dephosphorylation|extracellular exosome
EPGN	153.7069912	0.519803164	8.218928188	19.32270115	4.27222488	2.05E-16	1.94E-15	Up	0.047746069	3.829899471	255324	epithelial mitogen	GO:0000165,GO:0000187,GO:0001525,GO:0005154,GO:0005515,GO:0005576,GO:0005615,GO:0005887,GO:0007165,GO:0007173,GO:0008083,GO:0008284,GO:0030665,GO:0042059,GO:0043406,GO:0045741,GO:0045840,GO:0050679,GO:0051897,GO:0061024	MAPK cascade|activation of MAPK activity|angiogenesis|epidermal growth factor receptor binding|protein binding|extracellular region|extracellular space|integral component of plasma membrane|signal transduction|epidermal growth factor receptor signaling pathway|growth factor activity|positive regulation of cell population proliferation|clathrin-coated vesicle membrane|negative regulation of epider…
SCD	55867.77791	0.168241123	25.18239529	18.85289869	4.236714454	6.25E-140	2.74E-137	Up	71.82135999	1160.729531	6319	stearoyl-CoA desaturase	GO:0004768,GO:0005506,GO:0005515,GO:0005730,GO:0005783,GO:0005789,GO:0006636,GO:0016020,GO:0016021,GO:0016491,GO:0030176,GO:0032896,GO:0045540,GO:0046949,GO:0055114,GO:0070542,GO:0120162,GO:1903966	stearoyl-CoA 9-desaturase activity|iron ion binding|protein binding|nucleolus|endoplasmic reticulum|endoplasmic reticulum membrane|unsaturated fatty acid biosynthetic process|membrane|integral component of membrane|oxidoreductase activity|integral component of endoplasmic reticulum membrane|palmitoyl-CoA 9-desaturase activity|regulation of cholesterol biosynthetic process|fatty-acyl-CoA biosynthe…	hsa01040,hsa03320,hsa04152	Biosynthesis of unsaturated fatty acids|PPAR signaling pathway|AMPK signaling pathway
IL1RL1	56.93330977	0.614557615	6.87689351	18.7166103	4.226247272	6.12E-12	4.12E-11	Up	0.105802709	1.282388048	9173	interleukin 1 receptor like 1	GO:0002113,GO:0002114,GO:0002826,GO:0004896,GO:0004908,GO:0005515,GO:0005576,GO:0005829,GO:0005886,GO:0005925,GO:0006955,GO:0007165,GO:0009897,GO:0016021,GO:0032689,GO:0032722,GO:0032754,GO:0038172,GO:0043032,GO:0050135,GO:0050729,GO:0061809	interleukin-33 binding|interleukin-33 receptor activity|negative regulation of T-helper 1 type immune response|cytokine receptor activity|interleukin-1 receptor activity|protein binding|extracellular region|cytosol|plasma membrane|focal adhesion|immune response|signal transduction|external side of plasma membrane|integral component of membrane|negative regulation of interferon-gamma production|po…	hsa04060	Cytokine-cytokine receptor interaction
ADAMTS4	324.6291928	0.485284303	8.613461341	18.12586049	4.179977581	7.09E-18	7.38E-17	Up	0.072225472	1.843233739	9507	ADAM metallopeptidase with thrombospondin type 1 motif 4	GO:0001501,GO:0002020,GO:0004222,GO:0005515,GO:0005576,GO:0005615,GO:0006508,GO:0008233,GO:0008237,GO:0016607,GO:0022617,GO:0030198,GO:0031012,GO:0046872,GO:0062023	skeletal system development|protease binding|metalloendopeptidase activity|protein binding|extracellular region|extracellular space|proteolysis|peptidase activity|metallopeptidase activity|nuclear speck|extracellular matrix disassembly|extracellular matrix organization|extracellular matrix|metal ion binding|collagen-containing extracellular matrix
CAVIN4	326.2567137	0.384944858	10.7984822	17.83723632	4.156820198	3.50E-27	6.26E-26	Up	0.99941553	13.72829542	347273	caveolae associated protein 4	GO:0005515,GO:0005737,GO:0005829,GO:0005886,GO:0005901,GO:0007517,GO:0010468,GO:0030018,GO:0030154,GO:0035023,GO:0042383,GO:0045944	protein binding|cytoplasm|cytosol|plasma membrane|caveola|muscle organ development|regulation of gene expression|Z disc|cell differentiation|regulation of Rho protein signal transduction|sarcolemma|positive regulation of transcription by RNA polymerase II
F2RL1	1261.654629	0.351277464	11.82025375	17.78006579	4.152188757	3.07E-32	7.24E-31	Up	1.266601517	29.98346695	2150	F2R like trypsin receptor 1	GO:0001965,GO:0002286,GO:0002690,GO:0002720,GO:0003104,GO:0004930,GO:0005102,GO:0005515,GO:0005769,GO:0005794,GO:0005886,GO:0005887,GO:0006954,GO:0007186,GO:0007204,GO:0007596,GO:0010804,GO:0014068,GO:0015057,GO:0030193,GO:0030335,GO:0030836,GO:0031143,GO:0031274,GO:0031681,GO:0032602,GO:0032609,GO:0032611,GO:0032613,GO:0032682,GO:0032755,GO:0032757,GO:0032930,GO:0034137,GO:0034140,GO:0034141,GO:…	G-protein alpha-subunit binding|T cell activation involved in immune response|positive regulation of leukocyte chemotaxis|positive regulation of cytokine production involved in immune response|positive regulation of glomerular filtration|G protein-coupled receptor activity|signaling receptor binding|protein binding|early endosome|Golgi apparatus|plasma membrane|integral component of plasma membra…	hsa04080,hsa04750,hsa05143	Neuroactive ligand-receptor interaction|Inflammatory mediator regulation of TRP channels|African trypanosomiasis
PLOD2	5307.114909	0.143625385	28.89393952	17.75192017	4.14990318	1.42E-183	1.47E-180	Up	7.217322508	129.5772737	5352	procollagen-lysine,2-oxoglutarate 5-dioxygenase 2	GO:0001666,GO:0005506,GO:0005783,GO:0005789,GO:0006464,GO:0006493,GO:0008475,GO:0017185,GO:0018215,GO:0030867,GO:0031418,GO:0033823,GO:0046947,GO:0055114,GO:0070062	response to hypoxia|iron ion binding|endoplasmic reticulum|endoplasmic reticulum membrane|cellular protein modification process|protein O-linked glycosylation|procollagen-lysine 5-dioxygenase activity|peptidyl-lysine hydroxylation|protein phosphopantetheinylation|rough endoplasmic reticulum membrane|L-ascorbic acid binding|procollagen glucosyltransferase activity|hydroxylysine biosynthetic proces…	hsa00310	Lysine degradation
SEMA7A	9112.206279	0.177466284	23.37285298	17.72720732	4.147893372	8.07E-121	2.34E-118	Up	12.71232125	211.0726903	8482	semaphorin 7A (John Milton Hagen blood group)	GO:0001649,GO:0001755,GO:0001934,GO:0005178,GO:0005515,GO:0005615,GO:0005886,GO:0005887,GO:0006954,GO:0006955,GO:0007229,GO:0007411,GO:0009897,GO:0016020,GO:0021988,GO:0030215,GO:0030335,GO:0031225,GO:0045499,GO:0045773,GO:0048675,GO:0048843,GO:0050727,GO:0050919,GO:0060907,GO:0062023,GO:0070374,GO:0071526	osteoblast differentiation|neural crest cell migration|positive regulation of protein phosphorylation|integrin binding|protein binding|extracellular space|plasma membrane|integral component of plasma membrane|inflammatory response|immune response|integrin-mediated signaling pathway|axon guidance|external side of plasma membrane|membrane|olfactory lobe development|semaphorin receptor binding|posit…	hsa04360	Axon guidance
FZD8	3435.230227	0.191733693	21.58424528	17.61127011	4.138427054	2.53E-103	5.38E-101	Up	5.726977851	92.86233061	8325	frizzled class receptor 8	GO:0004930,GO:0005515,GO:0005794,GO:0005886,GO:0007186,GO:0016021,GO:0017147,GO:0030165,GO:0030182,GO:0031625,GO:0035567,GO:0042813,GO:0060070	G protein-coupled receptor activity|protein binding|Golgi apparatus|plasma membrane|G protein-coupled receptor signaling pathway|integral component of membrane|Wnt-protein binding|PDZ domain binding|neuron differentiation|ubiquitin protein ligase binding|non-canonical Wnt signaling pathway|Wnt-activated receptor activity|canonical Wnt signaling pathway	hsa04150,hsa04310,hsa04390,hsa04550,hsa04916,hsa04934,hsa05010,hsa05022,hsa05165,hsa05200,hsa05205,hsa05217,hsa05224,hsa05225,hsa05226	mTOR signaling pathway|Wnt signaling pathway|Hippo signaling pathway|Signaling pathways regulating pluripotency of stem cells|Melanogenesis|Cushing syndrome|Alzheimer disease|Pathways of neurodegeneration - multiple diseases|Human papillomavirus infection|Pathways in cancer|Proteoglycans in cancer|Basal cell carcinoma|Breast cancer|Hepatocellular carcinoma|Gastric cancer
PIK3AP1	3.051848919	1.636981926	2.527802377	17.60565264	4.137966804	0.011477894	0.022549532	Up	0	0.038530198	118788	phosphoinositide-3-kinase adaptor protein 1	GO:0005102,GO:0005515,GO:0005829,GO:0005886,GO:0014068,GO:0016020,GO:0034134,GO:0034142,GO:0034154,GO:0034162,GO:0036312,GO:0042802,GO:0050727,GO:0051897	signaling receptor binding|protein binding|cytosol|plasma membrane|positive regulation of phosphatidylinositol 3-kinase signaling|membrane|toll-like receptor 2 signaling pathway|toll-like receptor 4 signaling pathway|toll-like receptor 7 signaling pathway|toll-like receptor 9 signaling pathway|phosphatidylinositol 3-kinase regulatory subunit binding|identical protein binding|regulation of inflamm…	hsa04151,hsa04662	PI3K-Akt signaling pathway|B cell receptor signaling pathway
COBL	3.034791496	1.618660186	2.55208008	17.52023737	4.130950416	0.01070819	0.02118388	Up	0	0.031337979	23242	cordon-bleu WH2 repeat protein	GO:0000578,GO:0001726,GO:0001757,GO:0001843,GO:0001889,GO:0003785,GO:0005515,GO:0005884,GO:0005886,GO:0005938,GO:0016020,GO:0030041,GO:0030424,GO:0030425,GO:0030903,GO:0033504,GO:0043025,GO:0044294,GO:0044295,GO:0048471,GO:0048565,GO:0048669,GO:0051639,GO:1900006,GO:1900029,GO:1990357	embryonic axis specification|ruffle|somite specification|neural tube closure|liver development|actin monomer binding|protein binding|actin filament|plasma membrane|cell cortex|membrane|actin filament polymerization|axon|dendrite|notochord development|floor plate development|neuronal cell body|dendritic growth cone|axonal growth cone|perinuclear region of cytoplasm|digestive tract development|coll…
PLPPR5	5.64946732	1.421601951	2.903337907	17.47706272	4.127390833	0.00369208	0.008125045	Up	0.010657075	0.056570677	163404	phospholipid phosphatase related 5	GO:0005886,GO:0005887,GO:0006644,GO:0007165,GO:0008195,GO:0010976,GO:0042577,GO:0046839,GO:0051491	plasma membrane|integral component of plasma membrane|phospholipid metabolic process|signal transduction|phosphatidate phosphatase activity|positive regulation of neuron projection development|lipid phosphatase activity|phospholipid dephosphorylation|positive regulation of filopodium assembly
AICDA	3.008864301	1.633444756	2.524413903	17.42987905	4.123490653	0.011589139	0.022749574	Up	0.018640738	0.115441843	57379	activation induced cytidine deaminase	GO:0000932,GO:0003723,GO:0004126,GO:0005515,GO:0005634,GO:0005737,GO:0006397,GO:0008270,GO:0009972,GO:0010529,GO:0016445,GO:0016446,GO:0016554,GO:0030183,GO:0031625,GO:0032991,GO:0033262,GO:0042802,GO:0045869,GO:0047844,GO:0051607,GO:0070383,GO:0080111,GO:0090310	P-body|RNA binding|cytidine deaminase activity|protein binding|nucleus|cytoplasm|mRNA processing|zinc ion binding|cytidine deamination|negative regulation of transposition|somatic diversification of immunoglobulins|somatic hypermutation of immunoglobulin genes|cytidine to uridine editing|B cell differentiation|ubiquitin protein ligase binding|protein-containing complex|regulation of nuclear cell …	hsa04672,hsa05340	Intestinal immune network for IgA production|Primary immunodeficiency
SIK1	2.998011624	1.710994375	2.407169406	17.37153475	4.118653314	0.01607671	0.030572762	Up	0.011454895	0.060805723	150094	salt inducible kinase 1	GO:0000287,GO:0002028,GO:0004674,GO:0005515,GO:0005524,GO:0005634,GO:0005737,GO:0006468,GO:0007049,GO:0007346,GO:0008140,GO:0010830,GO:0010868,GO:0019901,GO:0032792,GO:0035556,GO:0042149,GO:0043153,GO:0045595,GO:0045721,GO:0046777,GO:0048511,GO:0055007,GO:0071889,GO:0106310,GO:0106311,GO:2000210	magnesium ion binding|regulation of sodium ion transport|protein serine/threonine kinase activity|protein binding|ATP binding|nucleus|cytoplasm|protein phosphorylation|cell cycle|regulation of mitotic cell cycle|cAMP response element binding protein binding|regulation of myotube differentiation|negative regulation of triglyceride biosynthetic process|protein kinase binding|negative regulation of …	hsa04922	Glucagon signaling pathway
B4GALNT3	27.97702034	0.653710812	6.282490882	17.23097242	4.106932217	3.33E-10	1.92E-09	Up	0.019777575	0.314954386	283358	beta-1,4-N-acetyl-galactosaminyltransferase 3	GO:0005794,GO:0008376,GO:0016021,GO:0018215,GO:0032580,GO:0033842,GO:0043231	Golgi apparatus|acetylgalactosaminyltransferase activity|integral component of membrane|protein phosphopantetheinylation|Golgi cisterna membrane|N-acetyl-beta-glucosaminyl-glycoprotein 4-beta-N-acetylgalactosaminyltransferase activity|intracellular membrane-bounded organelle	hsa00513	Various types of N-glycan biosynthesis
CLEC18C	5.59607515	1.914756065	2.138511779	17.08582964	4.094728398	0.032475229	0.056937976	Up	0	0	283971	C-type lectin domain family 18 member C	GO:0005615,GO:0005768,GO:0005783,GO:0005794,GO:0030247	extracellular space|endosome|endoplasmic reticulum|Golgi apparatus|polysaccharide binding
LPAR5	5.542663298	1.957237392	2.08859946	17.00497476	4.08788496	0.036743794	0.063543911	Up	0	0.349758297	57121	lysophosphatidic acid receptor 5	GO:0003674,GO:0004930,GO:0005575,GO:0005886,GO:0007186,GO:0008150,GO:0016021,GO:0032793,GO:0048266	molecular_function|G protein-coupled receptor activity|cellular_component|plasma membrane|G protein-coupled receptor signaling pathway|biological_process|integral component of membrane|positive regulation of CREB transcription factor activity|behavioral response to pain	hsa04015,hsa04072,hsa04151,hsa04810,hsa05130,hsa05200	Rap1 signaling pathway|Phospholipase D signaling pathway|PI3K-Akt signaling pathway|Regulation of actin cytoskeleton|Pathogenic Escherichia coli infection|Pathways in cancer
FBXL22	43.60709532	0.511258124	7.972750906	16.8670255	4.076133672	1.55E-15	1.38E-14	Up	0.121170738	1.378301818	283807	F-box and leucine rich repeat protein 22	GO:0000086,GO:0000209,GO:0005515,GO:0005634,GO:0005730,GO:0005829,GO:0019005,GO:0030018,GO:0031146,GO:0043153,GO:0043161,GO:0043687,GO:0051726,GO:0061630	G2/M transition of mitotic cell cycle|protein polyubiquitination|protein binding|nucleus|nucleolus|cytosol|SCF ubiquitin ligase complex|Z disc|SCF-dependent proteasomal ubiquitin-dependent protein catabolic process|entrainment of circadian clock by photoperiod|proteasome-mediated ubiquitin-dependent protein catabolic process|post-translational protein modification|regulation of cell cycle|ubiquit…
HTR1D	2.917086895	1.738395458	2.338924935	16.74869151	4.065976485	0.019339319	0.036000437	Up	0	0.028958596	3352	5-hydroxytryptamine receptor 1D	GO:0004993,GO:0005886,GO:0005887,GO:0007186,GO:0007187,GO:0007193,GO:0007198,GO:0007268,GO:0014827,GO:0030425,GO:0030594,GO:0040012,GO:0042310,GO:0045202,GO:0050795,GO:0051378	G protein-coupled serotonin receptor activity|plasma membrane|integral component of plasma membrane|G protein-coupled receptor signaling pathway|G protein-coupled receptor signaling pathway, coupled to cyclic nucleotide second messenger|adenylate cyclase-inhibiting G protein-coupled receptor signaling pathway|adenylate cyclase-inhibiting serotonin receptor signaling pathway|chemical synaptic tran…	hsa04024,hsa04080,hsa04726,hsa04742	cAMP signaling pathway|Neuroactive ligand-receptor interaction|Serotonergic synapse|Taste transduction
HUNK	108.5240997	0.386475598	10.51824121	16.73786445	4.065043564	7.12E-26	1.20E-24	Up	0.125649189	1.32540969	30811	hormonally up-regulated Neu-associated kinase	GO:0004674,GO:0005515,GO:0005524,GO:0005634,GO:0005737,GO:0006468,GO:0007165,GO:0007275,GO:0035556,GO:0106310,GO:0106311	protein serine/threonine kinase activity|protein binding|ATP binding|nucleus|cytoplasm|protein phosphorylation|signal transduction|multicellular organism development|intracellular signal transduction|protein serine kinase activity|protein threonine kinase activity
CORO2A	105.8875477	0.541013708	7.512309153	16.72880199	4.064262227	5.81E-14	4.55E-13	Up	0.096919743	2.471046626	7464	coronin 2A	GO:0005515,GO:0017053,GO:0035556,GO:0051015	protein binding|transcription repressor complex|intracellular signal transduction|actin filament binding
FOSB	130.0670911	0.332371349	12.22744183	16.7263568	4.064051339	2.22E-34	5.78E-33	Up	0.230226695	3.793622102	2354	FosB proto-oncogene, AP-1 transcription factor subunit	GO:0000122,GO:0000785,GO:0000978,GO:0000981,GO:0001228,GO:0003677,GO:0005515,GO:0005634,GO:0005654,GO:0006357,GO:0006366,GO:0007565,GO:0008134,GO:0009612,GO:0032570,GO:0032870,GO:0042493,GO:0043231,GO:0043278,GO:0045944,GO:0051412,GO:0051591,GO:0071277,GO:1990837	negative regulation of transcription by RNA polymerase II|chromatin|RNA polymerase II cis-regulatory region sequence-specific DNA binding|DNA-binding transcription factor activity, RNA polymerase II-specific|DNA-binding transcription activator activity, RNA polymerase II-specific|DNA binding|protein binding|nucleus|nucleoplasm|regulation of transcription by RNA polymerase II|transcription by RNA …	hsa04380,hsa04657,hsa05030,hsa05031,hsa05034	Osteoclast differentiation|IL-17 signaling pathway|Cocaine addiction|Amphetamine addiction|Alcoholism
MYOCD	94.62279817	0.585735623	6.937713147	16.72188678	4.063665735	3.98E-12	2.72E-11	Up	0.088334017	0.764755516	93649	myocardin	GO:0000122,GO:0000785,GO:0001560,GO:0001570,GO:0001666,GO:0003231,GO:0003257,GO:0003713,GO:0005515,GO:0005634,GO:0008134,GO:0008284,GO:0008285,GO:0010667,GO:0010832,GO:0030511,GO:0035035,GO:0035051,GO:0035065,GO:0035886,GO:0042826,GO:0043388,GO:0043954,GO:0045661,GO:0045736,GO:0045893,GO:0045944,GO:0045987,GO:0048286,GO:0048565,GO:0051091,GO:0051145,GO:0051150,GO:0051152,GO:0055007,GO:0055012,GO:…	negative regulation of transcription by RNA polymerase II|chromatin|regulation of cell growth by extracellular stimulus|vasculogenesis|response to hypoxia|cardiac ventricle development|positive regulation of transcription from RNA polymerase II promoter involved in myocardial precursor cell differentiation|transcription coactivator activity|protein binding|nucleus|transcription factor binding|pos…
KIF26B	390.0709044	0.219087677	18.47269278	16.53142681	4.047139342	3.43E-76	3.76E-74	Up	0.271735418	2.333368751	55083	kinesin family member 26B	GO:0003777,GO:0005524,GO:0005737,GO:0005871,GO:0005874,GO:0007018,GO:0008017,GO:0016887,GO:0022409,GO:0030010,GO:0072092	microtubule motor activity|ATP binding|cytoplasm|kinesin complex|microtubule|microtubule-based movement|microtubule binding|ATPase activity|positive regulation of cell-cell adhesion|establishment of cell polarity|ureteric bud invasion
PMCH	5.354952485	1.361749599	2.965982958	16.43758106	4.038926103	0.003017172	0.006768314	Up	0	0.175903331	5367	pro-melanin concentrating hormone	GO:0005576,GO:0005634,GO:0007186,GO:0007218,GO:0007268,GO:0007275,GO:0007283,GO:0007610,GO:0007631,GO:0030154,GO:0030354,GO:0031777,GO:0045202	extracellular region|nucleus|G protein-coupled receptor signaling pathway|neuropeptide signaling pathway|chemical synaptic transmission|multicellular organism development|spermatogenesis|behavior|feeding behavior|cell differentiation|melanin-concentrating hormone activity|type 1 melanin-concentrating hormone receptor binding|synapse	hsa04080	Neuroactive ligand-receptor interaction
EGR2	1007.027209	0.239985882	16.742115	16.19943093	4.017871228	6.46E-63	4.48E-61	Up	1.411780375	27.02147244	1959	early growth response 2	GO:0000785,GO:0000976,GO:0000978,GO:0000981,GO:0001102,GO:0001228,GO:0003682,GO:0003700,GO:0005515,GO:0005634,GO:0005654,GO:0005737,GO:0006357,GO:0006611,GO:0007420,GO:0007422,GO:0007611,GO:0007622,GO:0008045,GO:0010467,GO:0014037,GO:0014040,GO:0016925,GO:0021612,GO:0021659,GO:0021660,GO:0021665,GO:0021666,GO:0030278,GO:0031625,GO:0031643,GO:0032868,GO:0035284,GO:0035914,GO:0042552,GO:0043231,GO:…	chromatin|transcription regulatory region sequence-specific DNA binding|RNA polymerase II cis-regulatory region sequence-specific DNA binding|DNA-binding transcription factor activity, RNA polymerase II-specific|RNA polymerase II activating transcription factor binding|DNA-binding transcription activator activity, RNA polymerase II-specific|chromatin binding|DNA-binding transcription factor activ…	hsa04625,hsa05161,hsa05166,hsa05203	C-type lectin receptor signaling pathway|Hepatitis B|Human T-cell leukemia virus 1 infection|Viral carcinogenesis	zf-C2H2
TSPAN13	138.0069905	0.277775644	14.4043885	16.01318395	4.001188286	4.86E-47	2.06E-45	Up	0.435016904	6.234810456	27075	tetraspanin 13	GO:0005246,GO:0005887,GO:0016020,GO:1903169	calcium channel regulator activity|integral component of plasma membrane|membrane|regulation of calcium ion transmembrane transport
GADD45B	1176.952798	0.133790848	29.85402847	15.93575837	3.994195772	7.78E-196	9.40E-193	Up	5.42794907	76.58941376	4616	growth arrest and DNA damage inducible beta	GO:0000185,GO:0005515,GO:0005634,GO:0005737,GO:0006915,GO:0007275,GO:0030154,GO:0043065,GO:0046330,GO:0051726,GO:1900745	activation of MAPKKK activity|protein binding|nucleus|cytoplasm|apoptotic process|multicellular organism development|cell differentiation|positive regulation of apoptotic process|positive regulation of JNK cascade|regulation of cell cycle|positive regulation of p38MAPK cascade	hsa04010,hsa04064,hsa04068,hsa04110,hsa04115,hsa04210,hsa04218,hsa05169,hsa05200,hsa05202,hsa05210,hsa05212,hsa05213,hsa05214,hsa05216,hsa05217,hsa05218,hsa05220,hsa05222,hsa05223,hsa05224,hsa05225,hsa05226	MAPK signaling pathway|NF-kappa B signaling pathway|FoxO signaling pathway|Cell cycle|p53 signaling pathway|Apoptosis|Cellular senescence|Epstein-Barr virus infection|Pathways in cancer|Transcriptional misregulation in cancer|Colorectal cancer|Pancreatic cancer|Endometrial cancer|Glioma|Thyroid cancer|Basal cell carcinoma|Melanoma|Chronic myeloid leukemia|Small cell lung cancer|Non-small cell lun…
CCN2	45954.44427	0.277383374	14.38628577	15.89516934	3.990516481	6.31E-47	2.66E-45	Up	189.6522246	1960.626594	1490	cellular communication network factor 2	GO:0001502,GO:0001503,GO:0001525,GO:0001894,GO:0001934,GO:0001968,GO:0005178,GO:0005515,GO:0005520,GO:0005576,GO:0005615,GO:0005801,GO:0005829,GO:0005886,GO:0005938,GO:0006367,GO:0007155,GO:0007160,GO:0007165,GO:0007229,GO:0007568,GO:0008022,GO:0008083,GO:0008201,GO:0008284,GO:0008543,GO:0008544,GO:0009611,GO:0009749,GO:0010628,GO:0010629,GO:0010942,GO:0016477,GO:0030154,GO:0030324,GO:0031012,GO:…	cartilage condensation|ossification|angiogenesis|tissue homeostasis|positive regulation of protein phosphorylation|fibronectin binding|integrin binding|protein binding|insulin-like growth factor binding|extracellular region|extracellular space|cis-Golgi network|cytosol|plasma membrane|cell cortex|transcription initiation from RNA polymerase II promoter|cell adhesion|cell-matrix adhesion|signal tr…	hsa04371,hsa04390	Apelin signaling pathway|Hippo signaling pathway
KLHDC7B	135.4155472	0.544478831	7.300593721	15.72533376	3.975018732	2.87E-13	2.12E-12	Up	0.211977018	1.472178739	113730	kelch domain containing 7B	GO:0005515	protein binding
POU3F1	7.624413946	1.105162958	3.588764694	15.6291759	3.966169804	0.000332249	0.000892837	Up	0.018320105	0.259328378	5453	POU class 3 homeobox 1	GO:0000785,GO:0000978,GO:0000981,GO:0003700,GO:0005634,GO:0005654,GO:0005667,GO:0006357,GO:0008366,GO:0010628,GO:0022011,GO:0030216,GO:0030900,GO:0043565,GO:0045893,GO:1990837	chromatin|RNA polymerase II cis-regulatory region sequence-specific DNA binding|DNA-binding transcription factor activity, RNA polymerase II-specific|DNA-binding transcription factor activity|nucleus|nucleoplasm|transcription regulator complex|regulation of transcription by RNA polymerase II|axon ensheathment|positive regulation of gene expression|myelination in peripheral nervous system|keratino…
VIP	2.693617648	1.678488086	2.353613408	15.46046776	3.950512064	0.018591936	0.034785144	Up	0.034270732	0.121278965	7432	vasoactive intestinal peptide	GO:0001938,GO:0005179,GO:0005184,GO:0005515,GO:0005576,GO:0007186,GO:0007189,GO:0007200,GO:0007589,GO:0007611,GO:0008284,GO:0032812,GO:0032880,GO:0043005,GO:0043066,GO:0043204,GO:0043267,GO:0045732,GO:0048242,GO:0048255,GO:0048662,GO:0051428,GO:0051930,GO:0060406,GO:0070459	positive regulation of endothelial cell proliferation|hormone activity|neuropeptide hormone activity|protein binding|extracellular region|G protein-coupled receptor signaling pathway|adenylate cyclase-activating G protein-coupled receptor signaling pathway|phospholipase C-activating G protein-coupled receptor signaling pathway|body fluid secretion|learning or memory|positive regulation of cell po…	hsa04024,hsa04080	cAMP signaling pathway|Neuroactive ligand-receptor interaction
ARHGAP9	7.518005403	1.106506227	3.569244048	15.44845616	3.949390765	0.000358013	0.000956395	Up	0.02897792	0.141004185	64333	Rho GTPase activating protein 9	GO:0005096,GO:0005515,GO:0005547,GO:0005576,GO:0005737,GO:0005829,GO:0007165,GO:0034774,GO:0043087,GO:0043312,GO:0043547,GO:0051056	GTPase activator activity|protein binding|phosphatidylinositol-3,4,5-trisphosphate binding|extracellular region|cytoplasm|cytosol|signal transduction|secretory granule lumen|regulation of GTPase activity|neutrophil degranulation|positive regulation of GTPase activity|regulation of small GTPase mediated signal transduction
C1QL2	7.567365923	1.160535338	3.402666227	15.44335607	3.948914401	0.000667317	0.001699917	Up	0	0.504533229	165257	complement C1q like 2	GO:0005576,GO:0005581,GO:0042802	extracellular region|collagen trimer|identical protein binding
TNFAIP6	1954.963089	0.207182482	18.991161	15.29126508	3.934635863	2.02E-80	2.54E-78	Up	8.709393287	127.2727647	7130	TNF alpha induced protein 6	GO:0005515,GO:0005540,GO:0005576,GO:0005615,GO:0006954,GO:0007155,GO:0007165,GO:0007267,GO:0030335,GO:0030728,GO:0043312,GO:0050728,GO:1904724,GO:1904813	protein binding|hyaluronic acid binding|extracellular region|extracellular space|inflammatory response|cell adhesion|signal transduction|cell-cell signaling|positive regulation of cell migration|ovulation|neutrophil degranulation|negative regulation of inflammatory response|tertiary granule lumen|ficolin-1-rich granule lumen
ZNF536	2.654033949	1.738357691	2.259822077	15.2250925	3.928379088	0.023832296	0.04338508	Up	0	0.012515441	9745	zinc finger protein 536	GO:0000122,GO:0000978,GO:0000981,GO:0001227,GO:0005634,GO:0006355,GO:0044323,GO:0045665,GO:0046872,GO:0048387	negative regulation of transcription by RNA polymerase II|RNA polymerase II cis-regulatory region sequence-specific DNA binding|DNA-binding transcription factor activity, RNA polymerase II-specific|DNA-binding transcription repressor activity, RNA polymerase II-specific|nucleus|regulation of transcription, DNA-templated|retinoic acid-responsive element binding|negative regulation of neuron differ…
SAMD11	1234.355634	0.261821072	14.95270684	15.08385971	3.914933733	1.50E-50	7.25E-49	Up	3.650559312	34.48134992	148398	sterile alpha motif domain containing 11	GO:0003682,GO:0005515,GO:0005634,GO:0042393,GO:0045892	chromatin binding|protein binding|nucleus|histone binding|negative regulation of transcription, DNA-templated
CD55	4806.837039	0.155597546	25.12692488	15.02911187	3.909687852	2.53E-139	1.08E-136	Up	10.29394913	121.6574106	1604	CD55 molecule (Cromer blood group)	GO:0000139,GO:0001618,GO:0005515,GO:0005576,GO:0005886,GO:0006888,GO:0006958,GO:0007204,GO:0008289,GO:0009986,GO:0030133,GO:0030449,GO:0030667,GO:0031225,GO:0031664,GO:0033116,GO:0035743,GO:0043312,GO:0045087,GO:0045121,GO:0045730,GO:0045916,GO:0046718,GO:0070062,GO:0101003,GO:1903659,GO:2000516,GO:2000563	Golgi membrane|virus receptor activity|protein binding|extracellular region|plasma membrane|endoplasmic reticulum to Golgi vesicle-mediated transport|complement activation, classical pathway|positive regulation of cytosolic calcium ion concentration|lipid binding|cell surface|transport vesicle|regulation of complement activation|secretory granule membrane|anchored component of membrane|regulation…	hsa04610,hsa04640,hsa05416	Complement and coagulation cascades|Hematopoietic cell lineage|Viral myocarditis
MYLK	2264.187807	0.171304788	22.78845923	14.96761207	3.903772168	5.97E-115	1.57E-112	Up	1.569038794	16.1428185	4638	myosin light chain kinase	GO:0001725,GO:0003779,GO:0004672,GO:0004687,GO:0005515,GO:0005516,GO:0005524,GO:0005737,GO:0005829,GO:0005886,GO:0006468,GO:0006936,GO:0006939,GO:0014820,GO:0015629,GO:0030027,GO:0030335,GO:0032060,GO:0032154,GO:0046872,GO:0051928,GO:0060414,GO:0071476,GO:0090303	stress fiber|actin binding|protein kinase activity|myosin light chain kinase activity|protein binding|calmodulin binding|ATP binding|cytoplasm|cytosol|plasma membrane|protein phosphorylation|muscle contraction|smooth muscle contraction|tonic smooth muscle contraction|actin cytoskeleton|lamellipodium|positive regulation of cell migration|bleb assembly|cleavage furrow|metal ion binding|positive reg…	hsa04020,hsa04022,hsa04270,hsa04371,hsa04510,hsa04611,hsa04810,hsa04921,hsa04971	Calcium signaling pathway|cGMP-PKG signaling pathway|Vascular smooth muscle contraction|Apelin signaling pathway|Focal adhesion|Platelet activation|Regulation of actin cytoskeleton|Oxytocin signaling pathway|Gastric acid secretion
ANO1	165.3040349	0.340648391	11.43084028	14.86551309	3.893897354	2.93E-30	6.32E-29	Up	0.179963923	2.202492311	55107	anoctamin 1	GO:0005102,GO:0005227,GO:0005229,GO:0005247,GO:0005254,GO:0005515,GO:0005654,GO:0005737,GO:0005886,GO:0005887,GO:0006812,GO:0006821,GO:0007200,GO:0007275,GO:0015111,GO:0015705,GO:0016324,GO:0034220,GO:0034605,GO:0034707,GO:0035774,GO:0042803,GO:0045121,GO:0046872,GO:0050965,GO:0055085,GO:0070062,GO:0098655,GO:1901653,GO:1902476	signaling receptor binding|calcium activated cation channel activity|intracellular calcium activated chloride channel activity|voltage-gated chloride channel activity|chloride channel activity|protein binding|nucleoplasm|cytoplasm|plasma membrane|integral component of plasma membrane|cation transport|chloride transport|phospholipase C-activating G protein-coupled receptor signaling pathway|multic…
ERFL	89.93243156	0.453394209	8.587633299	14.86227648	3.893583208	8.88E-18	9.19E-17	Up	0.244130835	3.434170615	390937	ETS repressor factor like	GO:0000981,GO:0005634,GO:0006357,GO:0030154,GO:0043565	DNA-binding transcription factor activity, RNA polymerase II-specific|nucleus|regulation of transcription by RNA polymerase II|cell differentiation|sequence-specific DNA binding
KCNH1	24.05560821	0.698386413	5.559175993	14.74805689	3.882452982	2.71E-08	1.27E-07	Up	0.019216667	0.374026904	3756	potassium voltage-gated channel subfamily H member 1	GO:0005249,GO:0005251,GO:0005515,GO:0005516,GO:0005637,GO:0005886,GO:0005887,GO:0006813,GO:0007520,GO:0008076,GO:0030424,GO:0030425,GO:0030551,GO:0031901,GO:0034765,GO:0042127,GO:0042391,GO:0042734,GO:0043204,GO:0043231,GO:0048015,GO:0071277,GO:0071805,GO:0098839,GO:1902936	voltage-gated potassium channel activity|delayed rectifier potassium channel activity|protein binding|calmodulin binding|nuclear inner membrane|plasma membrane|integral component of plasma membrane|potassium ion transport|myoblast fusion|voltage-gated potassium channel complex|axon|dendrite|cyclic nucleotide binding|early endosome membrane|regulation of ion transmembrane transport|regulation of c…
COL7A1	2290.650392	0.619128151	6.249539767	14.61386624	3.869266003	4.12E-10	2.34E-09	Up	1.267833634	10.2596616	1294	collagen type VII alpha 1 chain	GO:0000139,GO:0004867,GO:0005515,GO:0005576,GO:0005590,GO:0005604,GO:0005615,GO:0005788,GO:0006888,GO:0007155,GO:0008544,GO:0010951,GO:0030020,GO:0030134,GO:0030198,GO:0033116,GO:0035987,GO:0048208,GO:0062023	Golgi membrane|serine-type endopeptidase inhibitor activity|protein binding|extracellular region|collagen type VII trimer|basement membrane|extracellular space|endoplasmic reticulum lumen|endoplasmic reticulum to Golgi vesicle-mediated transport|cell adhesion|epidermis development|negative regulation of endopeptidase activity|extracellular matrix structural constituent conferring tensile strength…	hsa04974	Protein digestion and absorption
GALNT16	2087.012242	0.515853663	7.451633928	14.3596896	3.843952659	9.22E-14	7.12E-13	Up	3.392358783	28.64009004	57452	polypeptide N-acetylgalactosaminyltransferase 16	GO:0000139,GO:0004653,GO:0005794,GO:0016021,GO:0018215,GO:0018242,GO:0018243,GO:0030246,GO:0046872	Golgi membrane|polypeptide N-acetylgalactosaminyltransferase activity|Golgi apparatus|integral component of membrane|protein phosphopantetheinylation|protein O-linked glycosylation via serine|protein O-linked glycosylation via threonine|carbohydrate binding|metal ion binding	hsa00512,hsa00514	Mucin type O-glycan biosynthesis|Other types of O-glycan biosynthesis
DCLK3	110.5216723	0.697700828	5.494147775	14.25376807	3.83327145	3.93E-08	1.80E-07	Up	0.049834047	1.49020138	85443	doublecortin like kinase 3	GO:0004672,GO:0005524,GO:0005634,GO:0005737,GO:0018105,GO:0106310,GO:0106311	protein kinase activity|ATP binding|nucleus|cytoplasm|peptidyl-serine phosphorylation|protein serine kinase activity|protein threonine kinase activity
RBM24	365.4163366	0.367612121	10.41149332	14.19578912	3.827391143	2.20E-25	3.63E-24	Up	1.136187704	9.859215381	221662	RNA binding motif protein 24	GO:0000381,GO:0003197,GO:0003730,GO:0005515,GO:0005634,GO:0005654,GO:0005829,GO:0006397,GO:0006974,GO:0008380,GO:0010830,GO:0010831,GO:0030154,GO:0035925,GO:0043488,GO:0045663,GO:0048255,GO:0061157,GO:0061158,GO:0097157,GO:1902811,GO:1905870,GO:1990715,GO:1990825,GO:2000738,GO:2000766	regulation of alternative mRNA splicing, via spliceosome|endocardial cushion development|mRNA 3'-UTR binding|protein binding|nucleus|nucleoplasm|cytosol|mRNA processing|cellular response to DNA damage stimulus|RNA splicing|regulation of myotube differentiation|positive regulation of myotube differentiation|cell differentiation|mRNA 3'-UTR AU-rich region binding|regulation of mRNA stability|positi…
RGS16	294.2258309	0.269922909	14.12653914	14.05563311	3.813076533	2.61E-45	1.04E-43	Up	1.150446283	8.142512601	6004	regulator of G protein signaling 16	GO:0003924,GO:0005096,GO:0005515,GO:0005516,GO:0005737,GO:0005886,GO:0007186,GO:0007601,GO:0008277,GO:0009968,GO:0031224,GO:0043547	GTPase activity|GTPase activator activity|protein binding|calmodulin binding|cytoplasm|plasma membrane|G protein-coupled receptor signaling pathway|visual perception|regulation of G protein-coupled receptor signaling pathway|negative regulation of signal transduction|intrinsic component of membrane|positive regulation of GTPase activity
SORBS2	161.5702142	0.384340021	9.89421876	13.95532913	3.802744245	4.41E-23	6.40E-22	Up	0.101770188	0.517071613	8470	sorbin and SH3 domain containing 2	GO:0003723,GO:0005200,GO:0005515,GO:0005634,GO:0005886,GO:0005925,GO:0007015,GO:0007219,GO:0008093,GO:0008150,GO:0008307,GO:0015629,GO:0016324,GO:0030018,GO:0030027,GO:0048471,GO:0061049	RNA binding|structural constituent of cytoskeleton|protein binding|nucleus|plasma membrane|focal adhesion|actin filament organization|Notch signaling pathway|cytoskeletal anchor activity|biological_process|structural constituent of muscle|actin cytoskeleton|apical plasma membrane|Z disc|lamellipodium|perinuclear region of cytoplasm|cell growth involved in cardiac muscle cell development
ACTA2	13934.72761	0.182046141	20.88729735	13.95250134	3.80245188	6.99E-97	1.22E-94	Up	53.11736052	783.8998077	59	actin alpha 2, smooth muscle	GO:0005524,GO:0005615,GO:0005737,GO:0005829,GO:0005869,GO:0006936,GO:0008217,GO:0009615,GO:0010628,GO:0014829,GO:0019901,GO:0030027,GO:0030175,GO:0030485,GO:0032991,GO:0044297,GO:0045893,GO:0070062,GO:0072144,GO:0090131	ATP binding|extracellular space|cytoplasm|cytosol|dynactin complex|muscle contraction|regulation of blood pressure|response to virus|positive regulation of gene expression|vascular associated smooth muscle contraction|protein kinase binding|lamellipodium|filopodium|smooth muscle contractile fiber|protein-containing complex|cell body|positive regulation of transcription, DNA-templated|extracellula…	hsa04270,hsa04371,hsa04926	Vascular smooth muscle contraction|Apelin signaling pathway|Relaxin signaling pathway
ADAMTS16	55.30535104	0.623989956	6.091765161	13.94040217	3.801200278	1.12E-09	6.04E-09	Up	0.021819285	1.225790789	170690	ADAM metallopeptidase with thrombospondin type 1 motif 16	GO:0001658,GO:0003073,GO:0004222,GO:0006508,GO:0030198,GO:0031012,GO:0046872,GO:0048232,GO:1902017	branching involved in ureteric bud morphogenesis|regulation of systemic arterial blood pressure|metalloendopeptidase activity|proteolysis|extracellular matrix organization|extracellular matrix|metal ion binding|male gamete generation|regulation of cilium assembly
MYO7B	11.26618011	0.942201824	4.017228645	13.78512224	3.785040156	5.89E-05	0.000179108	Up	0.015158117	0.194453315	4648	myosin VIIB	GO:0000146,GO:0005515,GO:0005524,GO:0005737,GO:0005902,GO:0005903,GO:0007015,GO:0007423,GO:0007605,GO:0015629,GO:0016459,GO:0030050,GO:0030154,GO:0030898,GO:0031982,GO:0051015,GO:0090651,GO:1904970	microfilament motor activity|protein binding|ATP binding|cytoplasm|microvillus|brush border|actin filament organization|sensory organ development|sensory perception of sound|actin cytoskeleton|myosin complex|vesicle transport along actin filament|cell differentiation|actin-dependent ATPase activity|vesicle|actin filament binding|apical cytoplasm|brush border assembly
CCN1	4425.627813	0.235209176	16.07691446	13.75074434	3.78143781	3.70E-58	2.32E-56	Up	14.04475691	170.3505618	3491	cellular communication network factor 1	GO:0001649,GO:0001934,GO:0002041,GO:0003181,GO:0003278,GO:0003281,GO:0005178,GO:0005201,GO:0005515,GO:0005520,GO:0005788,GO:0006935,GO:0007155,GO:0007165,GO:0008201,GO:0010518,GO:0010811,GO:0030198,GO:0030335,GO:0030501,GO:0030513,GO:0031012,GO:0033690,GO:0043065,GO:0043066,GO:0043280,GO:0043687,GO:0044267,GO:0044319,GO:0045669,GO:0045860,GO:0045944,GO:0050840,GO:0060413,GO:0060548,GO:0060591,GO:…	osteoblast differentiation|positive regulation of protein phosphorylation|intussusceptive angiogenesis|atrioventricular valve morphogenesis|apoptotic process involved in heart morphogenesis|ventricular septum development|integrin binding|extracellular matrix structural constituent|protein binding|insulin-like growth factor binding|endoplasmic reticulum lumen|chemotaxis|cell adhesion|signal transd…
GDF10	2418.31111	0.340871286	11.07385082	13.68722215	3.774757773	1.68E-28	3.25E-27	Up	3.571222822	57.96614684	2662	growth differentiation factor 10	GO:0001501,GO:0001649,GO:0005125,GO:0005615,GO:0007179,GO:0008083,GO:0010862,GO:0045668,GO:0060395,GO:0062023	skeletal system development|osteoblast differentiation|cytokine activity|extracellular space|transforming growth factor beta receptor signaling pathway|growth factor activity|positive regulation of pathway-restricted SMAD protein phosphorylation|negative regulation of osteoblast differentiation|SMAD protein signal transduction|collagen-containing extracellular matrix	hsa04060	Cytokine-cytokine receptor interaction
FSTL3	3085.960349	0.23506112	16.05293055	13.67453465	3.773419834	5.45E-58	3.39E-56	Up	11.59792289	112.7922262	10272	follistatin like 3	GO:0001503,GO:0001822,GO:0001968,GO:0002244,GO:0005515,GO:0005576,GO:0005615,GO:0005634,GO:0005654,GO:0005788,GO:0005794,GO:0006357,GO:0007275,GO:0007283,GO:0008584,GO:0022409,GO:0030141,GO:0030154,GO:0030324,GO:0030325,GO:0030510,GO:0030514,GO:0032926,GO:0043687,GO:0044267,GO:0044306,GO:0045671,GO:0045944,GO:0048185,GO:0071248,GO:0090101	ossification|kidney development|fibronectin binding|hematopoietic progenitor cell differentiation|protein binding|extracellular region|extracellular space|nucleus|nucleoplasm|endoplasmic reticulum lumen|Golgi apparatus|regulation of transcription by RNA polymerase II|multicellular organism development|spermatogenesis|male gonad development|positive regulation of cell-cell adhesion|secretory granu…
KCNK12	11.14398019	0.956950922	3.932971911	13.58234892	3.763661095	8.39E-05	0.000248617	Up	0.008009306	0.060230421	56660	potassium two pore domain channel subfamily K member 12	GO:0005244,GO:0005887,GO:0022841,GO:0030322,GO:0034765,GO:0071805	voltage-gated ion channel activity|integral component of plasma membrane|potassium ion leak channel activity|stabilization of membrane potential|regulation of ion transmembrane transport|potassium ion transmembrane transport
ADAMTS18	2.376765631	1.864327081	2.011878315	13.46179817	3.750799227	0.044232766	0.074807387	Up	0	0.01704746	170692	ADAM metallopeptidase with thrombospondin type 1 motif 18	GO:0001654,GO:0004222,GO:0006508,GO:0030198,GO:0031012,GO:0046872,GO:0090331	eye development|metalloendopeptidase activity|proteolysis|extracellular matrix organization|extracellular matrix|metal ion binding|negative regulation of platelet aggregation
TGM2	3458.983039	0.703707497	5.326145671	13.43615684	3.748048637	1.00E-07	4.37E-07	Up	1.573866724	72.34168339	7052	transglutaminase 2	GO:0001974,GO:0003810,GO:0005515,GO:0005525,GO:0005739,GO:0005783,GO:0005829,GO:0005886,GO:0005925,GO:0018149,GO:0018153,GO:0018215,GO:0019904,GO:0031226,GO:0032471,GO:0042802,GO:0043065,GO:0043123,GO:0043277,GO:0045785,GO:0046872,GO:0048661,GO:0050729,GO:0051482,GO:0051561,GO:0060445,GO:0060662,GO:0062023,GO:0070062	blood vessel remodeling|protein-glutamine gamma-glutamyltransferase activity|protein binding|GTP binding|mitochondrion|endoplasmic reticulum|cytosol|plasma membrane|focal adhesion|peptide cross-linking|isopeptide cross-linking via N6-(L-isoglutamyl)-L-lysine|protein phosphopantetheinylation|protein domain specific binding|intrinsic component of plasma membrane|negative regulation of endoplasmic r…	hsa05016	Huntington disease
PPP1R13L	848.3054311	0.145506631	25.62400569	13.25498134	3.728462734	8.24E-145	3.98E-142	Up	1.979043431	22.13516248	10848	protein phosphatase 1 regulatory subunit 13 like	GO:0000122,GO:0003215,GO:0003229,GO:0003714,GO:0005515,GO:0005634,GO:0005654,GO:0005829,GO:0006351,GO:0006357,GO:0006915,GO:0008134,GO:0009791,GO:0030054,GO:0031076,GO:0035264,GO:0042633,GO:0042802,GO:0045171,GO:0045296,GO:0045597,GO:0048871,GO:0060048,GO:1901796	negative regulation of transcription by RNA polymerase II|cardiac right ventricle morphogenesis|ventricular cardiac muscle tissue development|transcription corepressor activity|protein binding|nucleus|nucleoplasm|cytosol|transcription, DNA-templated|regulation of transcription by RNA polymerase II|apoptotic process|transcription factor binding|post-embryonic development|cell junction|embryonic ca…
NETO1	201.6242907	0.998113401	3.735076881	13.25100877	3.728030288	0.000187658	0.000525333	Up	0.074370122	0.255873987	81832	neuropilin and tolloid like 1	GO:0005576,GO:0007613,GO:0008542,GO:0014069,GO:0035255,GO:0048169,GO:0060076,GO:0097120,GO:0098839,GO:0098978,GO:0099061,GO:2000312,GO:2000463	extracellular region|memory|visual learning|postsynaptic density|ionotropic glutamate receptor binding|regulation of long-term neuronal synaptic plasticity|excitatory synapse|receptor localization to synapse|postsynaptic density membrane|glutamatergic synapse|integral component of postsynaptic density membrane|regulation of kainate selective glutamate receptor activity|positive regulation of exci…
AKAP5	34.77401376	0.557323736	6.687899429	13.24453323	3.727325096	2.26E-11	1.45E-10	Up	0.0502412	0.592653492	9495	A-kinase anchoring protein 5	GO:0005515,GO:0005516,GO:0005829,GO:0005886,GO:0007165,GO:0007193,GO:0007194,GO:0007268,GO:0008179,GO:0009898,GO:0010738,GO:0014069,GO:0017124,GO:0030346,GO:0031698,GO:0032590,GO:0034237,GO:0035254,GO:0043197,GO:0045121,GO:0045762,GO:0050811,GO:0051018,GO:0060076,GO:0060090,GO:0097110,GO:0098837,GO:1900273,GO:1903078,GO:1905751	protein binding|calmodulin binding|cytosol|plasma membrane|signal transduction|adenylate cyclase-inhibiting G protein-coupled receptor signaling pathway|negative regulation of adenylate cyclase activity|chemical synaptic transmission|adenylate cyclase binding|cytoplasmic side of plasma membrane|regulation of protein kinase A signaling|postsynaptic density|SH3 domain binding|protein phosphatase 2B…
TUBB2B	43.43656378	0.51238704	7.273554727	13.24040343	3.726875176	3.50E-13	2.57E-12	Up	0.254355878	1.525215501	347733	tubulin beta 2B class IIb	GO:0000226,GO:0000278,GO:0001764,GO:0003924,GO:0005200,GO:0005515,GO:0005525,GO:0005634,GO:0005737,GO:0005874,GO:0007017,GO:0015630,GO:0046982,GO:0050804,GO:0098685,GO:1902669,GO:1990403	microtubule cytoskeleton organization|mitotic cell cycle|neuron migration|GTPase activity|structural constituent of cytoskeleton|protein binding|GTP binding|nucleus|cytoplasm|microtubule|microtubule-based process|microtubule cytoskeleton|protein heterodimerization activity|modulation of chemical synaptic transmission|Schaffer collateral - CA1 synapse|positive regulation of axon guidance|embryonic…	hsa04145,hsa04540,hsa05010,hsa05012,hsa05014,hsa05016,hsa05020,hsa05022,hsa05130,hsa05132	Phagosome|Gap junction|Alzheimer disease|Parkinson disease|Amyotrophic lateral sclerosis|Huntington disease|Prion disease|Pathways of neurodegeneration - multiple diseases|Pathogenic Escherichia coli infection|Salmonella infection
COL4A3	10.78548512	1.240600405	3.002760078	13.2252709	3.725225369	0.002675433	0.006062724	Up	0.018926519	0.167445262	1285	collagen type IV alpha 3 chain	GO:0005178,GO:0005198,GO:0005201,GO:0005515,GO:0005576,GO:0005587,GO:0005604,GO:0005615,GO:0005783,GO:0005788,GO:0006919,GO:0007155,GO:0007166,GO:0007605,GO:0008015,GO:0008191,GO:0008285,GO:0009749,GO:0010951,GO:0016525,GO:0030020,GO:0030198,GO:0031012,GO:0032836,GO:0038063,GO:0043231,GO:0062023,GO:0072577,GO:1905563	integrin binding|structural molecule activity|extracellular matrix structural constituent|protein binding|extracellular region|collagen type IV trimer|basement membrane|extracellular space|endoplasmic reticulum|endoplasmic reticulum lumen|activation of cysteine-type endopeptidase activity involved in apoptotic process|cell adhesion|cell surface receptor signaling pathway|sensory perception of sou…	hsa04151,hsa04510,hsa04512,hsa04926,hsa04933,hsa04974,hsa05146,hsa05165,hsa05200,hsa05222	PI3K-Akt signaling pathway|Focal adhesion|ECM-receptor interaction|Relaxin signaling pathway|AGE-RAGE signaling pathway in diabetic complications|Protein digestion and absorption|Amoebiasis|Human papillomavirus infection|Pathways in cancer|Small cell lung cancer
EFHD1	700.9534145	0.223002234	16.70023659	13.21578359	3.724190062	1.31E-62	8.96E-61	Up	2.540479144	32.06875479	80303	EF-hand domain family member D1	GO:0005509,GO:0005739,GO:0005743,GO:0031175,GO:0061891,GO:1900069	calcium ion binding|mitochondrion|mitochondrial inner membrane|neuron projection development|calcium ion sensor activity|regulation of cellular hyperosmotic salinity response
ADRA2A	464.2794944	0.461658234	8.052835922	13.15608209	3.71765801	8.09E-16	7.34E-15	Up	1.848446151	6.293593542	150	adrenoceptor alpha 2A	GO:0001819,GO:0004930,GO:0004938,GO:0005515,GO:0005737,GO:0005886,GO:0005887,GO:0006940,GO:0007186,GO:0007189,GO:0007193,GO:0007265,GO:0007266,GO:0008284,GO:0010700,GO:0016323,GO:0019229,GO:0019901,GO:0030036,GO:0030168,GO:0030335,GO:0031692,GO:0031696,GO:0031996,GO:0032147,GO:0032148,GO:0032795,GO:0032811,GO:0032870,GO:0035624,GO:0042593,GO:0042596,GO:0042802,GO:0042803,GO:0043235,GO:0043268,GO:…	positive regulation of cytokine production|G protein-coupled receptor activity|alpha2-adrenergic receptor activity|protein binding|cytoplasm|plasma membrane|integral component of plasma membrane|regulation of smooth muscle contraction|G protein-coupled receptor signaling pathway|adenylate cyclase-activating G protein-coupled receptor signaling pathway|adenylate cyclase-inhibiting G protein-couple…	hsa04022,hsa04080	cGMP-PKG signaling pathway|Neuroactive ligand-receptor interaction
IER3	1988.100552	0.27860843	13.29413698	13.03084407	3.703858632	2.50E-40	8.51E-39	Up	11.1097292	160.7590924	8870	immediate early response 3	GO:0005515,GO:0005634,GO:0005829,GO:0006915,GO:0009653,GO:0014066,GO:0016021,GO:0043066,GO:2001020	protein binding|nucleus|cytosol|apoptotic process|anatomical structure morphogenesis|regulation of phosphatidylinositol 3-kinase signaling|integral component of membrane|negative regulation of apoptotic process|regulation of response to DNA damage stimulus
ILDR2	4.311392666	1.779827649	2.078865705	12.99624248	3.700022661	0.037629696	0.064874616	Up	0	0.056425597	387597	immunoglobulin like domain containing receptor 2	GO:0005789,GO:0009749,GO:0016021,GO:0030073,GO:0030154,GO:0031016,GO:0048873	endoplasmic reticulum membrane|response to glucose|integral component of membrane|insulin secretion|cell differentiation|pancreas development|homeostasis of number of cells within a tissue
CDH2	3678.560179	0.208054043	17.65835966	12.76297819	3.673893111	8.78E-70	7.75E-68	Up	5.581217532	67.14741281	1000	cadherin 2	GO:0003323,GO:0005509,GO:0005515,GO:0005737,GO:0005788,GO:0005886,GO:0005887,GO:0005911,GO:0005912,GO:0005916,GO:0005925,GO:0007043,GO:0007155,GO:0007156,GO:0007157,GO:0007416,GO:0007420,GO:0008013,GO:0009986,GO:0010001,GO:0014032,GO:0014069,GO:0014704,GO:0016323,GO:0016324,GO:0016327,GO:0016339,GO:0016342,GO:0019901,GO:0019903,GO:0021987,GO:0030027,GO:0030054,GO:0030864,GO:0034332,GO:0035995,GO:…	type B pancreatic cell development|calcium ion binding|protein binding|cytoplasm|endoplasmic reticulum lumen|plasma membrane|integral component of plasma membrane|cell-cell junction|adherens junction|fascia adherens|focal adhesion|cell-cell junction assembly|cell adhesion|homophilic cell adhesion via plasma membrane adhesion molecules|heterophilic cell-cell adhesion via plasma membrane cell adhes…	hsa04514,hsa05412	Cell adhesion molecules|Arrhythmogenic right ventricular cardiomyopathy
ATP2A3	135.742934	0.406537089	9.030033536	12.73779406	3.671043548	1.72E-19	1.98E-18	Up	0.285095672	1.268556823	489	ATPase sarcoplasmic/endoplasmic reticulum Ca2+ transporting 3	GO:0005388,GO:0005524,GO:0005783,GO:0005789,GO:0006816,GO:0006874,GO:0006919,GO:0008553,GO:0008656,GO:0015085,GO:0016021,GO:0016529,GO:0016887,GO:0030899,GO:0031090,GO:0031095,GO:0031965,GO:0033017,GO:0034220,GO:0044325,GO:0046872,GO:0070059,GO:0070588,GO:0150104,GO:1900121,GO:1902600,GO:1903515,GO:1903779	calcium transmembrane transporter activity, phosphorylative mechanism|ATP binding|endoplasmic reticulum|endoplasmic reticulum membrane|calcium ion transport|cellular calcium ion homeostasis|activation of cysteine-type endopeptidase activity involved in apoptotic process|proton-exporting ATPase activity, phosphorylative mechanism|cysteine-type endopeptidase activator activity involved in apoptotic…	hsa04020,hsa04022,hsa04024,hsa04260,hsa04261,hsa04919,hsa04972,hsa05010,hsa05017,hsa05022,hsa05410,hsa05412,hsa05414	Calcium signaling pathway|cGMP-PKG signaling pathway|cAMP signaling pathway|Cardiac muscle contraction|Adrenergic signaling in cardiomyocytes|Thyroid hormone signaling pathway|Pancreatic secretion|Alzheimer disease|Spinocerebellar ataxia|Pathways of neurodegeneration - multiple diseases|Hypertrophic cardiomyopathy|Arrhythmogenic right ventricular cardiomyopathy|Dilated cardiomyopathy
NXPH4	712.1806381	0.199483035	18.26609428	12.49930454	3.643775921	1.54E-74	1.62E-72	Up	5.749543182	55.09990214	11247	neurexophilin 4	GO:0003674,GO:0005102,GO:0005575,GO:0005576,GO:0007218	molecular_function|signaling receptor binding|cellular_component|extracellular region|neuropeptide signaling pathway
SLC7A5	5351.821799	0.107137901	33.99990961	12.48980418	3.642678953	2.23E-253	5.40E-250	Up	9.205254306	89.51227412	8140	solute carrier family 7 member 5	GO:0002720,GO:0003333,GO:0005515,GO:0005765,GO:0005829,GO:0005886,GO:0009925,GO:0010629,GO:0015171,GO:0015173,GO:0015175,GO:0015179,GO:0015190,GO:0015196,GO:0015349,GO:0015804,GO:0015823,GO:0016020,GO:0016021,GO:0016323,GO:0016324,GO:0031528,GO:0032729,GO:0032740,GO:0032753,GO:0042605,GO:0042908,GO:0043231,GO:0050900,GO:0070062,GO:0070327,GO:0089718,GO:0098591,GO:0098713,GO:0150104,GO:1902475,GO:…	positive regulation of cytokine production involved in immune response|amino acid transmembrane transport|protein binding|lysosomal membrane|cytosol|plasma membrane|basal plasma membrane|negative regulation of gene expression|amino acid transmembrane transporter activity|aromatic amino acid transmembrane transporter activity|neutral amino acid transmembrane transporter activity|L-amino acid trans…	hsa04150,hsa05230	mTOR signaling pathway|Central carbon metabolism in cancer
LGI2	212.0177383	0.320443478	11.36428289	12.48055627	3.641610333	6.30E-30	1.33E-28	Up	0.250838655	1.952896571	55203	leucine rich repeat LGI family member 2	GO:0005576,GO:1904862	extracellular region|inhibitory synapse assembly
DGKI	662.3187335	0.148580726	24.41358675	12.35812919	3.627388455	1.23E-131	4.56E-129	Up	0.390641583	4.503450569	9162	diacylglycerol kinase iota	GO:0003951,GO:0004143,GO:0005515,GO:0005524,GO:0005634,GO:0005737,GO:0005829,GO:0005886,GO:0007205,GO:0014069,GO:0030168,GO:0030424,GO:0030672,GO:0032991,GO:0035556,GO:0043197,GO:0045202,GO:0046339,GO:0046834,GO:0046872,GO:0051966,GO:0097060	NAD+ kinase activity|diacylglycerol kinase activity|protein binding|ATP binding|nucleus|cytoplasm|cytosol|plasma membrane|protein kinase C-activating G protein-coupled receptor signaling pathway|postsynaptic density|platelet activation|axon|synaptic vesicle membrane|protein-containing complex|intracellular signal transduction|dendritic spine|synapse|diacylglycerol metabolic process|lipid phosphor…	hsa00561,hsa00564,hsa04070,hsa04072,hsa05231	Glycerolipid metabolism|Glycerophospholipid metabolism|Phosphatidylinositol signaling system|Phospholipase D signaling pathway|Choline metabolism in cancer
ARAP2	8.073052717	1.086808437	3.335067455	12.33409063	3.624579447	0.000852787	0.002135949	Up	0.021506841	0.139534035	116984	ArfGAP with RhoGAP domain, ankyrin repeat and PH domain 2	GO:0005096,GO:0005547,GO:0005829,GO:0007165,GO:0043547,GO:0046872,GO:0051056	GTPase activator activity|phosphatidylinositol-3,4,5-trisphosphate binding|cytosol|signal transduction|positive regulation of GTPase activity|metal ion binding|regulation of small GTPase mediated signal transduction	hsa04144	Endocytosis
NOTUM	12.12131327	0.972590591	3.716652507	12.25060641	3.61478126	0.00020188	0.000562336	Up	0.073305143	0.259415871	147111	notum, palmitoleoyl-protein carboxylesterase	GO:0004629,GO:0005515,GO:0005576,GO:0005788,GO:0016055,GO:0030178,GO:0043687,GO:0044267,GO:0090090,GO:1990697,GO:1990699	phospholipase C activity|protein binding|extracellular region|endoplasmic reticulum lumen|Wnt signaling pathway|negative regulation of Wnt signaling pathway|post-translational protein modification|cellular protein metabolic process|negative regulation of canonical Wnt signaling pathway|protein depalmitoleylation|palmitoleyl hydrolase activity	hsa04310	Wnt signaling pathway
F3	523.8293315	0.256898249	14.05998363	12.22688649	3.611985171	6.69E-45	2.63E-43	Up	2.127380317	16.3117042	2152	coagulation factor III, tissue factor	GO:0001938,GO:0002020,GO:0002541,GO:0002543,GO:0004252,GO:0004896,GO:0005515,GO:0005543,GO:0005615,GO:0005886,GO:0006919,GO:0007596,GO:0007598,GO:0009986,GO:0010628,GO:0010641,GO:0016021,GO:0016485,GO:0019221,GO:0030335,GO:0031233,GO:0032757,GO:0045766,GO:0050927,GO:0051897,GO:0062023,GO:1905286	positive regulation of endothelial cell proliferation|protease binding|activation of plasma proteins involved in acute inflammatory response|activation of blood coagulation via clotting cascade|serine-type endopeptidase activity|cytokine receptor activity|protein binding|phospholipid binding|extracellular space|plasma membrane|activation of cysteine-type endopeptidase activity involved in apoptot…	hsa04610,hsa04933	Complement and coagulation cascades|AGE-RAGE signaling pathway in diabetic complications
BHLHE41	832.6930821	0.277608372	13.00003805	12.20093157	3.6089194	1.22E-38	3.89E-37	Up	1.480242933	15.44544976	79365	basic helix-loop-helix family member e41	GO:0000122,GO:0000785,GO:0000978,GO:0000981,GO:0001102,GO:0001227,GO:0005515,GO:0005634,GO:0006357,GO:0009952,GO:0010832,GO:0010944,GO:0032922,GO:0042803,GO:0042826,GO:0043425,GO:0043426,GO:0045892,GO:0046982,GO:0050767,GO:0070888,GO:1990837	negative regulation of transcription by RNA polymerase II|chromatin|RNA polymerase II cis-regulatory region sequence-specific DNA binding|DNA-binding transcription factor activity, RNA polymerase II-specific|RNA polymerase II activating transcription factor binding|DNA-binding transcription repressor activity, RNA polymerase II-specific|protein binding|nucleus|regulation of transcription by RNA p…	hsa04710	Circadian rhythm
DRGX	2.141622785	1.758178217	2.044256864	12.07681307	3.594167889	0.040928178	0.069788903	Up	0	0.060391819	644168	dorsal root ganglia homeobox	GO:0000785,GO:0000977,GO:0000981,GO:0001764,GO:0005634,GO:0006357,GO:0007411,GO:0009593,GO:0016048,GO:0021516,GO:0021559,GO:0050954,GO:1990837	chromatin|RNA polymerase II transcription regulatory region sequence-specific DNA binding|DNA-binding transcription factor activity, RNA polymerase II-specific|neuron migration|nucleus|regulation of transcription by RNA polymerase II|axon guidance|detection of chemical stimulus|detection of temperature stimulus|dorsal spinal cord development|trigeminal nerve development|sensory perception of mech…
SLCO2A1	13.78231006	1.241688347	2.893329648	12.06381	3.592613707	0.00381181	0.008351738	Up	0.058319853	0.608836292	6578	solute carrier organic anion transporter family member 2A1	GO:0005319,GO:0005886,GO:0005887,GO:0006869,GO:0015132,GO:0015347,GO:0015732,GO:0016020,GO:0043252,GO:0055085	lipid transporter activity|plasma membrane|integral component of plasma membrane|lipid transport|prostaglandin transmembrane transporter activity|sodium-independent organic anion transmembrane transporter activity|prostaglandin transport|membrane|sodium-independent organic anion transport|transmembrane transport
COL4A4	33.94770201	0.815786435	4.395574026	12.00738147	3.585849663	1.10E-05	3.74E-05	Up	0.017570471	0.338099687	1286	collagen type IV alpha 4 chain	GO:0005201,GO:0005576,GO:0005587,GO:0005604,GO:0005615,GO:0005788,GO:0030020,GO:0030198,GO:0031012,GO:0032836,GO:0062023	extracellular matrix structural constituent|extracellular region|collagen type IV trimer|basement membrane|extracellular space|endoplasmic reticulum lumen|extracellular matrix structural constituent conferring tensile strength|extracellular matrix organization|extracellular matrix|glomerular basement membrane development|collagen-containing extracellular matrix	hsa04151,hsa04510,hsa04512,hsa04926,hsa04933,hsa04974,hsa05146,hsa05165,hsa05200,hsa05222	PI3K-Akt signaling pathway|Focal adhesion|ECM-receptor interaction|Relaxin signaling pathway|AGE-RAGE signaling pathway in diabetic complications|Protein digestion and absorption|Amoebiasis|Human papillomavirus infection|Pathways in cancer|Small cell lung cancer
TNC	14071.34489	0.579618679	6.159014965	11.87520172	3.569880115	7.32E-10	4.04E-09	Up	11.07984047	100.823177	3371	tenascin C	GO:0001649,GO:0005201,GO:0005515,GO:0005576,GO:0005604,GO:0005614,GO:0005615,GO:0005788,GO:0005925,GO:0007155,GO:0007162,GO:0007528,GO:0008284,GO:0009611,GO:0009612,GO:0010628,GO:0014012,GO:0016020,GO:0030198,GO:0042060,GO:0042475,GO:0043687,GO:0044267,GO:0045471,GO:0045545,GO:0060447,GO:0060739,GO:0060740,GO:0062023,GO:0071300,GO:0071305,GO:0071774,GO:0071799,GO:0098966	osteoblast differentiation|extracellular matrix structural constituent|protein binding|extracellular region|basement membrane|interstitial matrix|extracellular space|endoplasmic reticulum lumen|focal adhesion|cell adhesion|negative regulation of cell adhesion|neuromuscular junction development|positive regulation of cell population proliferation|response to wounding|response to mechanical stimulu…	hsa04151,hsa04510,hsa04512,hsa05165,hsa05206	PI3K-Akt signaling pathway|Focal adhesion|ECM-receptor interaction|Human papillomavirus infection|MicroRNAs in cancer
CST1	71.59608293	0.69077079	5.161755316	11.83993943	3.565589796	2.45E-07	1.02E-06	Up	0.072522177	8.148481091	1469	cystatin SN	GO:0001580,GO:0004869,GO:0005515,GO:0005615,GO:0010951	detection of chemical stimulus involved in sensory perception of bitter taste|cysteine-type endopeptidase inhibitor activity|protein binding|extracellular space|negative regulation of endopeptidase activity	hsa04970	Salivary secretion
TMEM132E	7.765513853	1.010274951	3.518058845	11.74688821	3.554206728	0.000434716	0.001143794	Up	0.018711371	0.157264728	124842	transmembrane protein 132E	GO:0003674,GO:0016021,GO:0035677,GO:0044297	molecular_function|integral component of membrane|posterior lateral line neuromast hair cell development|cell body
SMIM43	19.63627344	0.813923383	4.365281676	11.73710605	3.55300483	1.27E-05	4.26E-05	Up	0	0.969445333	132332	small integral membrane protein 43
TUBB3	3076.858679	0.161806512	21.83024788	11.56967365	3.532276266	1.20E-105	2.67E-103	Up	14.55119741	125.9623708	10381	tubulin beta 3 class III	GO:0000226,GO:0000278,GO:0003924,GO:0005200,GO:0005515,GO:0005525,GO:0005634,GO:0005737,GO:0005874,GO:0007411,GO:0030027,GO:0030175,GO:0030424,GO:0030425,GO:0030426,GO:0038007,GO:0070062,GO:1990791,GO:1990890	microtubule cytoskeleton organization|mitotic cell cycle|GTPase activity|structural constituent of cytoskeleton|protein binding|GTP binding|nucleus|cytoplasm|microtubule|axon guidance|lamellipodium|filopodium|axon|dendrite|growth cone|netrin-activated signaling pathway|extracellular exosome|dorsal root ganglion development|netrin receptor binding	hsa04145,hsa04540,hsa05010,hsa05012,hsa05014,hsa05016,hsa05020,hsa05022,hsa05130,hsa05132	Phagosome|Gap junction|Alzheimer disease|Parkinson disease|Amyotrophic lateral sclerosis|Huntington disease|Prion disease|Pathways of neurodegeneration - multiple diseases|Pathogenic Escherichia coli infection|Salmonella infection
GCLM	3595.971569	0.097094288	36.09896071	11.3530095	3.505002879	2.35E-285	6.82E-282	Up	5.133922224	45.63135331	2730	glutamate-cysteine ligase modifier subunit	GO:0004357,GO:0005515,GO:0005829,GO:0006534,GO:0006536,GO:0006750,GO:0006979,GO:0007568,GO:0007584,GO:0008637,GO:0014823,GO:0017109,GO:0030234,GO:0035226,GO:0035229,GO:0035729,GO:0035733,GO:0042493,GO:0043524,GO:0044344,GO:0044752,GO:0044877,GO:0051409,GO:0051900,GO:0071333,GO:0071372,GO:0097069,GO:0097746,GO:1990830,GO:2001237	glutamate-cysteine ligase activity|protein binding|cytosol|cysteine metabolic process|glutamate metabolic process|glutathione biosynthetic process|response to oxidative stress|aging|response to nutrient|apoptotic mitochondrial changes|response to activity|glutamate-cysteine ligase complex|enzyme regulator activity|glutamate-cysteine ligase catalytic subunit binding|positive regulation of glutamat…	hsa00270,hsa00480,hsa04216	Cysteine and methionine metabolism|Glutathione metabolism|Ferroptosis
SYT16	18.83673037	0.643747577	5.440715215	11.33291619	3.502447239	5.31E-08	2.40E-07	Up	0.012400916	0.098741193	83851	synaptotagmin 16	GO:0005515,GO:0005543,GO:0006887,GO:0042802	protein binding|phospholipid binding|exocytosis|identical protein binding
SYT15	18.72270859	1.07336592	3.260226222	11.30912746	3.49941572	0.001113234	0.00272055	Up	0.038475075	0.251891377	83849	synaptotagmin 15	GO:0000149,GO:0001786,GO:0005509,GO:0005544,GO:0005886,GO:0014059,GO:0016021,GO:0016192,GO:0017156,GO:0017158,GO:0030276,GO:0070382,GO:0071277	SNARE binding|phosphatidylserine binding|calcium ion binding|calcium-dependent phospholipid binding|plasma membrane|regulation of dopamine secretion|integral component of membrane|vesicle-mediated transport|calcium-ion regulated exocytosis|regulation of calcium ion-dependent exocytosis|clathrin binding|exocytic vesicle|cellular response to calcium ion
CENPU	87.7198613	0.41185196	8.464947484	11.2068212	3.486305213	2.56E-17	2.57E-16	Up	0.307931467	4.213596105	79682	centromere protein U	GO:0000777,GO:0005515,GO:0005634,GO:0005654,GO:0005829,GO:0016032,GO:0034080,GO:0034451,GO:0043009	condensed chromosome kinetochore|protein binding|nucleus|nucleoplasm|cytosol|viral process|CENP-A containing nucleosome assembly|centriolar satellite|chordate embryonic development
RUNX1	6047.487263	0.14662555	23.72803244	11.15126753	3.479135801	1.85E-124	5.71E-122	Up	7.598656769	62.00679317	861	RUNX family transcription factor 1	GO:0000122,GO:0000785,GO:0000976,GO:0000977,GO:0000978,GO:0000981,GO:0001228,GO:0001503,GO:0001959,GO:0002062,GO:0005515,GO:0005524,GO:0005634,GO:0005654,GO:0006357,GO:0010629,GO:0010755,GO:0016513,GO:0030097,GO:0030111,GO:0030182,GO:0030854,GO:0032743,GO:0032967,GO:0033146,GO:0043231,GO:0043371,GO:0043378,GO:0045589,GO:0045595,GO:0045616,GO:0045637,GO:0045652,GO:0045766,GO:0045893,GO:0045944,GO:…	negative regulation of transcription by RNA polymerase II|chromatin|transcription regulatory region sequence-specific DNA binding|RNA polymerase II transcription regulatory region sequence-specific DNA binding|RNA polymerase II cis-regulatory region sequence-specific DNA binding|DNA-binding transcription factor activity, RNA polymerase II-specific|DNA-binding transcription activator activity, RNA…	hsa04530,hsa04659,hsa05200,hsa05202,hsa05220,hsa05221	Tight junction|Th17 cell differentiation|Pathways in cancer|Transcriptional misregulation in cancer|Chronic myeloid leukemia|Acute myeloid leukemia	Runt
HOPX	22.06550172	0.659612063	5.266417032	11.11004074	3.473792201	1.39E-07	5.97E-07	Up	0.103219213	0.388107093	84525	HOP homeobox	GO:0000785,GO:0000981,GO:0001829,GO:0003677,GO:0005515,GO:0005634,GO:0005737,GO:0006357,GO:0045596,GO:0051131	chromatin|DNA-binding transcription factor activity, RNA polymerase II-specific|trophectodermal cell differentiation|DNA binding|protein binding|nucleus|cytoplasm|regulation of transcription by RNA polymerase II|negative regulation of cell differentiation|chaperone-mediated protein complex assembly
MISP	57.39167865	0.366531429	9.470283099	11.08976126	3.471156402	2.79E-21	3.58E-20	Up	0.136394503	1.538541301	126353	mitotic spindle positioning	GO:0000132,GO:0005515,GO:0005884,GO:0005886,GO:0005925,GO:0016477,GO:0030864,GO:0031616,GO:0043231,GO:0051015,GO:0051301,GO:0051640,GO:0051660,GO:0090307,GO:1904776,GO:1905721	establishment of mitotic spindle orientation|protein binding|actin filament|plasma membrane|focal adhesion|cell migration|cortical actin cytoskeleton|spindle pole centrosome|intracellular membrane-bounded organelle|actin filament binding|cell division|organelle localization|establishment of centrosome localization|mitotic spindle assembly|regulation of protein localization to cell cortex|mitotic …
HEY2	18.56223114	0.807332246	4.298252441	11.08178054	3.470117797	1.72E-05	5.65E-05	Up	0.020321403	0.242711061	23493	hes related family bHLH transcription factor with YRPW motif 2	GO:0000122,GO:0000785,GO:0000978,GO:0000981,GO:0001102,GO:0001227,GO:0001570,GO:0003150,GO:0003151,GO:0003180,GO:0003184,GO:0003186,GO:0003195,GO:0003198,GO:0003199,GO:0003208,GO:0003214,GO:0003215,GO:0003222,GO:0003700,GO:0005515,GO:0005634,GO:0005654,GO:0005737,GO:0006357,GO:0007219,GO:0008134,GO:0009948,GO:0009952,GO:0010460,GO:0010621,GO:0010628,GO:0010629,GO:0010667,GO:0014031,GO:0014898,GO:…	negative regulation of transcription by RNA polymerase II|chromatin|RNA polymerase II cis-regulatory region sequence-specific DNA binding|DNA-binding transcription factor activity, RNA polymerase II-specific|RNA polymerase II activating transcription factor binding|DNA-binding transcription repressor activity, RNA polymerase II-specific|vasculogenesis|muscular septum morphogenesis|outflow tract m…	hsa04330,hsa05165,hsa05200,hsa05224	Notch signaling pathway|Human papillomavirus infection|Pathways in cancer|Breast cancer
EPPK1	26.01595363	0.994633253	3.481430928	11.02530734	3.462746968	0.000498742	0.001297644	Up	0	0.207550303	83481	epiplakin 1	GO:0003723,GO:0005198,GO:0005737,GO:0005856,GO:0005882,GO:0005923,GO:0010839,GO:0016020,GO:0016323,GO:0016327,GO:0019215,GO:0030054,GO:0030056,GO:0030336,GO:0042060,GO:0042995,GO:0045095,GO:0045104,GO:0045109,GO:0045110,GO:0050680,GO:0051548,GO:0061045,GO:0071944,GO:0097356,GO:1905041,GO:1990254	RNA binding|structural molecule activity|cytoplasm|cytoskeleton|intermediate filament|bicellular tight junction|negative regulation of keratinocyte proliferation|membrane|basolateral plasma membrane|apicolateral plasma membrane|intermediate filament binding|cell junction|hemidesmosome|negative regulation of cell migration|wound healing|cell projection|keratin filament|intermediate filament cytosk…
CADM1	60.79886545	0.470222914	7.364048147	11.02528602	3.462744178	1.78E-13	1.34E-12	Up	0.061046427	0.367258004	23705	cell adhesion molecule 1	GO:0001819,GO:0001913,GO:0005102,GO:0005515,GO:0005886,GO:0005911,GO:0006915,GO:0007156,GO:0007157,GO:0007275,GO:0007283,GO:0008037,GO:0016021,GO:0016032,GO:0016323,GO:0030154,GO:0030165,GO:0034332,GO:0042271,GO:0042803,GO:0045202,GO:0045954,GO:0050798,GO:0051606	positive regulation of cytokine production|T cell mediated cytotoxicity|signaling receptor binding|protein binding|plasma membrane|cell-cell junction|apoptotic process|homophilic cell adhesion via plasma membrane adhesion molecules|heterophilic cell-cell adhesion via plasma membrane cell adhesion molecules|multicellular organism development|spermatogenesis|cell recognition|integral component of m…	hsa04514	Cell adhesion molecules
UCN2	14.85024031	0.939693252	3.682548424	11.00788886	3.460465904	0.000230914	0.000636503	Up	0	0.481209513	90226	urocortin 2	GO:0005179,GO:0005576,GO:0005615,GO:0007189,GO:0007586,GO:0009755,GO:0031669,GO:0042562,GO:0051429,GO:0051431	hormone activity|extracellular region|extracellular space|adenylate cyclase-activating G protein-coupled receptor signaling pathway|digestion|hormone-mediated signaling pathway|cellular response to nutrient levels|hormone binding|corticotropin-releasing hormone receptor binding|corticotropin-releasing hormone receptor 2 binding	hsa04080	Neuroactive ligand-receptor interaction
SH3PXD2A	25407.11443	0.109432218	31.60062465	10.99005315	3.458126459	3.62E-219	5.83E-216	Up	24.53603009	186.903578	9644	SH3 and PX domains 2A	GO:0001701,GO:0002020,GO:0002102,GO:0005515,GO:0005546,GO:0005737,GO:0005829,GO:0006801,GO:0010314,GO:0016176,GO:0030054,GO:0030198,GO:0032266,GO:0042995,GO:0043325,GO:0050790,GO:0070273,GO:0072675	in utero embryonic development|protease binding|podosome|protein binding|phosphatidylinositol-4,5-bisphosphate binding|cytoplasm|cytosol|superoxide metabolic process|phosphatidylinositol-5-phosphate binding|superoxide-generating NADPH oxidase activator activity|cell junction|extracellular matrix organization|phosphatidylinositol-3-phosphate binding|cell projection|phosphatidylinositol-3,4-bisphos…
HES7	14.75880222	0.797538785	4.335930213	10.98964222	3.458072513	1.45E-05	4.82E-05	Up	0.02056763	0.327535866	84667	hes family bHLH transcription factor 7	GO:0000122,GO:0000785,GO:0000978,GO:0000981,GO:0001501,GO:0001756,GO:0003677,GO:0005515,GO:0005634,GO:0006357,GO:0007219,GO:0007498,GO:0008134,GO:0009952,GO:0036342,GO:0046983,GO:0048511,GO:0050767,GO:1990837	negative regulation of transcription by RNA polymerase II|chromatin|RNA polymerase II cis-regulatory region sequence-specific DNA binding|DNA-binding transcription factor activity, RNA polymerase II-specific|skeletal system development|somitogenesis|DNA binding|protein binding|nucleus|regulation of transcription by RNA polymerase II|Notch signaling pathway|mesoderm development|transcription facto…	hsa05165	Human papillomavirus infection
NNMT	4498.651118	0.166261414	20.75392657	10.93269507	3.450577185	1.13E-95	1.90E-93	Up	15.55718392	174.9225003	4837	nicotinamide N-methyltransferase	GO:0005829,GO:0008112,GO:0008170,GO:0010243,GO:0030760,GO:0031100,GO:0032259,GO:0034356,GO:0042493	cytosol|nicotinamide N-methyltransferase activity|N-methyltransferase activity|response to organonitrogen compound|pyridine N-methyltransferase activity|animal organ regeneration|methylation|NAD biosynthesis via nicotinamide riboside salvage pathway|response to drug	hsa00760	Nicotinate and nicotinamide metabolism
POU2F2	114.0445444	0.508481793	6.747471768	10.78509172	3.43096654	1.50E-11	9.84E-11	Up	0.068765622	1.155918149	5452	POU class 2 homeobox 2	GO:0000785,GO:0000976,GO:0000978,GO:0000981,GO:0003700,GO:0005634,GO:0005654,GO:0005737,GO:0006357,GO:0006959,GO:0032755,GO:0042795,GO:0043231,GO:0043565,GO:0045944,GO:0098586,GO:1990837	chromatin|transcription regulatory region sequence-specific DNA binding|RNA polymerase II cis-regulatory region sequence-specific DNA binding|DNA-binding transcription factor activity, RNA polymerase II-specific|DNA-binding transcription factor activity|nucleus|nucleoplasm|cytoplasm|regulation of transcription by RNA polymerase II|humoral immune response|positive regulation of interleukin-6 produ…	hsa05168	Herpes simplex virus 1 infection	POU
P4HA2	7079.391871	0.2370473	14.46507008	10.76969737	3.428905806	2.01E-47	8.68E-46	Up	9.099088601	91.40266097	8974	prolyl 4-hydroxylase subunit alpha 2	GO:0004656,GO:0005506,GO:0005654,GO:0005783,GO:0005788,GO:0005829,GO:0009055,GO:0016702,GO:0018401,GO:0022900,GO:0031418,GO:0043231	procollagen-proline 4-dioxygenase activity|iron ion binding|nucleoplasm|endoplasmic reticulum|endoplasmic reticulum lumen|cytosol|electron transfer activity|oxidoreductase activity, acting on single donors with incorporation of molecular oxygen, incorporation of two atoms of oxygen|peptidyl-proline hydroxylation to 4-hydroxy-L-proline|electron transport chain|L-ascorbic acid binding|intracellular…	hsa00330	Arginine and proline metabolism
ATP10A	2169.862828	0.163751871	20.90500641	10.72743985	3.423233906	4.82E-97	8.52E-95	Up	2.507247821	24.10761621	57194	ATPase phospholipid transporting 10A (putative)	GO:0000287,GO:0005515,GO:0005524,GO:0005783,GO:0005789,GO:0005886,GO:0005887,GO:0008360,GO:0016021,GO:0034220,GO:0045332,GO:0140326,GO:0140345,GO:0140351,GO:1903527,GO:1990531	magnesium ion binding|protein binding|ATP binding|endoplasmic reticulum|endoplasmic reticulum membrane|plasma membrane|integral component of plasma membrane|regulation of cell shape|integral component of membrane|ion transmembrane transport|phospholipid translocation|ATPase-coupled intramembrane lipid transporter activity|phosphatidylcholine flippase activity|glycosylceramide flippase activity|po…
MYH15	340.7697201	0.389609485	8.768487466	10.67590067	3.416285883	1.81E-18	1.95E-17	Up	0.66358425	5.548239958	22989	myosin heavy chain 15	GO:0002074,GO:0003774,GO:0005516,GO:0005524,GO:0005829,GO:0016459,GO:0030016,GO:0032982,GO:0043231,GO:0051015	extraocular skeletal muscle development|motor activity|calmodulin binding|ATP binding|cytosol|myosin complex|myofibril|myosin filament|intracellular membrane-bounded organelle|actin filament binding
CSRP2	352.8321698	0.275169895	12.38592307	10.61647672	3.408233154	3.11E-35	8.40E-34	Up	4.606356309	36.99526019	1466	cysteine and glycine rich protein 2	GO:0003674,GO:0005515,GO:0005634,GO:0005737,GO:0005925,GO:0007275,GO:0008307,GO:0030018,GO:0030036,GO:0030154,GO:0042805,GO:0045214,GO:0046872,GO:0060537	molecular_function|protein binding|nucleus|cytoplasm|focal adhesion|multicellular organism development|structural constituent of muscle|Z disc|actin cytoskeleton organization|cell differentiation|actinin binding|sarcomere organization|metal ion binding|muscle tissue development
SLC5A10	8.680263126	1.171167499	2.9032366	10.5573537	3.400176349	0.003693275	0.008126439	Up	0.111859783	0.257305713	125206	solute carrier family 5 member 10	GO:0005412,GO:0005886,GO:0006814,GO:0008645,GO:0015370,GO:0016021,GO:0035725,GO:0070062,GO:1904659	glucose:sodium symporter activity|plasma membrane|sodium ion transport|hexose transmembrane transport|solute:sodium symporter activity|integral component of membrane|sodium ion transmembrane transport|extracellular exosome|glucose transmembrane transport
PLCXD2	22.80636894	0.728247609	4.666909673	10.54630568	3.398665813	3.06E-06	1.12E-05	Up	0.177017586	0.850166677	257068	phosphatidylinositol specific phospholipase C X domain containing 2	GO:0005634,GO:0007165,GO:0008081,GO:0016042	nucleus|signal transduction|phosphoric diester hydrolase activity|lipid catabolic process
SCRG1	940.5722394	0.190896677	17.76442455	10.49164958	3.391169622	1.33E-70	1.20E-68	Up	2.770507568	21.33326699	11341	stimulator of chondrogenesis 1	GO:0005515,GO:0005615,GO:0005794,GO:0007399,GO:0044306	protein binding|extracellular space|Golgi apparatus|nervous system development|neuron projection terminus
PTCHD1	10.56710913	1.133524067	2.990928641	10.48525176	3.390289596	0.002781305	0.006278087	Up	0.008372243	0.037035134	139411	patched domain containing 1	GO:0003674,GO:0005886,GO:0007224,GO:0007268,GO:0007614,GO:0007616,GO:0016020,GO:0016021,GO:0021794,GO:0035176,GO:0045202,GO:0050890,GO:0098976,GO:0098977	molecular_function|plasma membrane|smoothened signaling pathway|chemical synaptic transmission|short-term memory|long-term memory|membrane|integral component of membrane|thalamus development|social behavior|synapse|cognition|excitatory chemical synaptic transmission|inhibitory chemical synaptic transmission
PTGS1	3112.045262	0.286183082	11.82905761	10.44887826	3.385276165	2.76E-32	6.54E-31	Up	7.590557592	40.30047194	5742	prostaglandin-endoperoxide synthase 1	GO:0001516,GO:0001750,GO:0004601,GO:0004666,GO:0005515,GO:0005737,GO:0005789,GO:0005794,GO:0006805,GO:0006954,GO:0006979,GO:0008217,GO:0019371,GO:0020037,GO:0042127,GO:0043231,GO:0046872,GO:0051213,GO:0055114,GO:0070062,GO:0098869	prostaglandin biosynthetic process|photoreceptor outer segment|peroxidase activity|prostaglandin-endoperoxide synthase activity|protein binding|cytoplasm|endoplasmic reticulum membrane|Golgi apparatus|xenobiotic metabolic process|inflammatory response|response to oxidative stress|regulation of blood pressure|cyclooxygenase pathway|heme binding|regulation of cell population proliferation|intracell…	hsa00590,hsa04611,hsa04726,hsa04923	Arachidonic acid metabolism|Platelet activation|Serotonergic synapse|Regulation of lipolysis in adipocytes
ENC1	2352.304334	0.209108248	16.18399653	10.44113875	3.384207161	6.54E-59	4.19E-57	Up	3.920826647	38.57730393	8507	ectodermal-neural cortex 1	GO:0003779,GO:0005515,GO:0005634,GO:0005654,GO:0005730,GO:0005737,GO:0005856,GO:0007275,GO:0007399,GO:0010499,GO:0010976,GO:0016363,GO:0016567,GO:0017148,GO:0031463,GO:0043025	actin binding|protein binding|nucleus|nucleoplasm|nucleolus|cytoplasm|cytoskeleton|multicellular organism development|nervous system development|proteasomal ubiquitin-independent protein catabolic process|positive regulation of neuron projection development|nuclear matrix|protein ubiquitination|negative regulation of translation|Cul3-RING ubiquitin ligase complex|neuronal cell body
TMC7	158.5384407	0.356251163	9.487423419	10.41005387	3.37990563	2.37E-21	3.06E-20	Up	0.393281466	4.205992486	79905	transmembrane channel like 7	GO:0005887,GO:0008381,GO:0034220	integral component of plasma membrane|mechanosensitive ion channel activity|ion transmembrane transport
MECOM	288.4061182	0.341860151	9.877609215	10.38738776	3.376760983	5.21E-23	7.53E-22	Up	0.287122856	3.175264331	2122	MDS1 and EVI1 complex locus	GO:0000118,GO:0000978,GO:0001228,GO:0003677,GO:0003700,GO:0005515,GO:0005634,GO:0005654,GO:0005829,GO:0006357,GO:0006915,GO:0016607,GO:0030154,GO:0043069,GO:0045892,GO:0045893,GO:0045944,GO:0046329,GO:0046872,GO:0046974,GO:0051567,GO:0051726,GO:0070828,GO:0071425	histone deacetylase complex|RNA polymerase II cis-regulatory region sequence-specific DNA binding|DNA-binding transcription activator activity, RNA polymerase II-specific|DNA binding|DNA-binding transcription factor activity|protein binding|nucleus|nucleoplasm|cytosol|regulation of transcription by RNA polymerase II|apoptotic process|nuclear speck|cell differentiation|negative regulation of progr…	hsa00310,hsa04010,hsa05200,hsa05220	Lysine degradation|MAPK signaling pathway|Pathways in cancer|Chronic myeloid leukemia	zf-C2H2
JUNB	3055.068233	0.091854497	36.74411179	10.37552126	3.375111914	1.44E-295	5.23E-292	Up	16.71128927	135.7932576	3726	JunB proto-oncogene, AP-1 transcription factor subunit	GO:0000785,GO:0000978,GO:0000981,GO:0001228,GO:0001570,GO:0001649,GO:0001829,GO:0003677,GO:0005515,GO:0005654,GO:0005667,GO:0006357,GO:0008134,GO:0019221,GO:0030316,GO:0033687,GO:0035976,GO:0042127,GO:0045597,GO:0045944,GO:0046697,GO:0051726,GO:0060136,GO:0060716,GO:0071277,GO:1990837	chromatin|RNA polymerase II cis-regulatory region sequence-specific DNA binding|DNA-binding transcription factor activity, RNA polymerase II-specific|DNA-binding transcription activator activity, RNA polymerase II-specific|vasculogenesis|osteoblast differentiation|trophectodermal cell differentiation|DNA binding|protein binding|nucleoplasm|transcription regulator complex|regulation of transcripti…	hsa04380,hsa04668,hsa04935	Osteoclast differentiation|TNF signaling pathway|Growth hormone synthesis, secretion and action	TF_bZIP
CHAC1	1004.295425	0.17037767	19.78932252	10.35071596	3.371658657	3.68E-87	5.38E-85	Up	2.568555479	22.15622024	79094	ChaC glutathione specific gamma-glutamylcyclotransferase 1	GO:0003839,GO:0005112,GO:0005515,GO:0005737,GO:0005802,GO:0005829,GO:0006750,GO:0006751,GO:0006986,GO:0007219,GO:0010955,GO:0022008,GO:0045746,GO:0061928,GO:0070059	gamma-glutamylcyclotransferase activity|Notch binding|protein binding|cytoplasm|trans-Golgi network|cytosol|glutathione biosynthetic process|glutathione catabolic process|response to unfolded protein|Notch signaling pathway|negative regulation of protein processing|neurogenesis|negative regulation of Notch signaling pathway|glutathione specific gamma-glutamylcyclotransferase activity|intrinsic ap…	hsa00480	Glutathione metabolism
SMPDL3B	5.104951388	1.512702009	2.227526834	10.33584415	3.369584317	0.025912084	0.046666878	Up	0.054373484	0.09620979	27293	sphingomyelin phosphodiesterase acid like 3B	GO:0004767,GO:0005615,GO:0005886,GO:0006685,GO:0006954,GO:0008081,GO:0008150,GO:0008270,GO:0016798,GO:0031225,GO:0034122,GO:0045087,GO:0046466,GO:0050728,GO:0070062	sphingomyelin phosphodiesterase activity|extracellular space|plasma membrane|sphingomyelin catabolic process|inflammatory response|phosphoric diester hydrolase activity|biological_process|zinc ion binding|hydrolase activity, acting on glycosyl bonds|anchored component of membrane|negative regulation of toll-like receptor signaling pathway|innate immune response|membrane lipid catabolic process|ne…
PCDH9	1537.649708	0.232624502	14.46144309	10.29652768	3.364085991	2.12E-47	9.07E-46	Up	0.296066926	2.87316184	5101	protocadherin 9	GO:0005509,GO:0005887,GO:0007155,GO:0007156,GO:0030426,GO:0030900,GO:0044291	calcium ion binding|integral component of plasma membrane|cell adhesion|homophilic cell adhesion via plasma membrane adhesion molecules|growth cone|forebrain development|cell-cell contact zone
U2AF1L5	62.28596966	0.948397476	3.544266913	10.2771889	3.361373796	0.000393706	0.001044046	Up	0.419993124	11.97291161	102724594	U2 small nuclear RNA auxiliary factor 1 like 5	GO:0000398,GO:0005515,GO:0005654,GO:0005681,GO:0016607,GO:0030628,GO:0046872,GO:0089701	mRNA splicing, via spliceosome|protein binding|nucleoplasm|spliceosomal complex|nuclear speck|pre-mRNA 3'-splice site binding|metal ion binding|U2AF complex	hsa03040,hsa05131	Spliceosome|Shigellosis
CCNA1	18.81286354	0.617308749	5.428894907	10.20570772	3.351304325	5.67E-08	2.56E-07	Up	0.082627184	0.497088793	8900	cyclin A1	GO:0000079,GO:0000083,GO:0000307,GO:0005515,GO:0005634,GO:0005654,GO:0005737,GO:0005829,GO:0007141,GO:0007283,GO:0015630,GO:0016538,GO:0016579,GO:0044772,GO:0051301,GO:0097123,GO:0097124	regulation of cyclin-dependent protein serine/threonine kinase activity|regulation of transcription involved in G1/S transition of mitotic cell cycle|cyclin-dependent protein kinase holoenzyme complex|protein binding|nucleus|nucleoplasm|cytoplasm|cytosol|male meiosis I|spermatogenesis|microtubule cytoskeleton|cyclin-dependent protein serine/threonine kinase regulator activity|protein deubiquitina…	hsa04110,hsa04152,hsa04218,hsa04914,hsa05161,hsa05165,hsa05166,hsa05169,hsa05200,hsa05202,hsa05203,hsa05221	Cell cycle|AMPK signaling pathway|Cellular senescence|Progesterone-mediated oocyte maturation|Hepatitis B|Human papillomavirus infection|Human T-cell leukemia virus 1 infection|Epstein-Barr virus infection|Pathways in cancer|Transcriptional misregulation in cancer|Viral carcinogenesis|Acute myeloid leukemia
ITPKA	28.76016911	0.606268844	5.484301311	10.02104471	3.324961015	4.15E-08	1.90E-07	Up	0.108097733	0.717265523	3706	inositol-trisphosphate 3-kinase A	GO:0000828,GO:0004683,GO:0005516,GO:0005524,GO:0005634,GO:0005737,GO:0005829,GO:0006020,GO:0006468,GO:0007165,GO:0008440,GO:0016301,GO:0030036,GO:0031267,GO:0032958,GO:0043197,GO:0043647,GO:0046854,GO:0048167,GO:0061003,GO:0097062	inositol hexakisphosphate kinase activity|calmodulin-dependent protein kinase activity|calmodulin binding|ATP binding|nucleus|cytoplasm|cytosol|inositol metabolic process|protein phosphorylation|signal transduction|inositol-1,4,5-trisphosphate 3-kinase activity|kinase activity|actin cytoskeleton organization|small GTPase binding|inositol phosphate biosynthetic process|dendritic spine|inositol pho…	hsa00562,hsa04020,hsa04070	Inositol phosphate metabolism|Calcium signaling pathway|Phosphatidylinositol signaling system
CHRM4	10.04358861	0.846113613	3.925124237	9.994269007	3.32110105	8.67E-05	0.000256078	Up	0.053533946	0.347322399	1132	cholinergic receptor muscarinic 4	GO:0004993,GO:0005515,GO:0005886,GO:0005887,GO:0007165,GO:0007166,GO:0007186,GO:0007187,GO:0007197,GO:0007213,GO:0007268,GO:0016907,GO:0030425,GO:0030594,GO:0040012,GO:0045202,GO:0045211,GO:0098664	G protein-coupled serotonin receptor activity|protein binding|plasma membrane|integral component of plasma membrane|signal transduction|cell surface receptor signaling pathway|G protein-coupled receptor signaling pathway|G protein-coupled receptor signaling pathway, coupled to cyclic nucleotide second messenger|adenylate cyclase-inhibiting G protein-coupled acetylcholine receptor signaling pathwa…	hsa04080,hsa04725,hsa04810	Neuroactive ligand-receptor interaction|Cholinergic synapse|Regulation of actin cytoskeleton
AZIN2	283.8171659	0.40843914	8.107049674	9.92616475	3.3112364	5.19E-16	4.76E-15	Up	0.531888477	4.176293873	113451	antizyme inhibitor 2	GO:0004586,GO:0005515,GO:0005634,GO:0005737,GO:0005739,GO:0005801,GO:0005802,GO:0005829,GO:0007283,GO:0008792,GO:0030133,GO:0030424,GO:0030425,GO:0031410,GO:0033116,GO:0033387,GO:0042177,GO:0042978,GO:0043085,GO:0043204,GO:0048471,GO:0097055,GO:0098629,GO:1902269,GO:1990005	ornithine decarboxylase activity|protein binding|nucleus|cytoplasm|mitochondrion|cis-Golgi network|trans-Golgi network|cytosol|spermatogenesis|arginine decarboxylase activity|transport vesicle|axon|dendrite|cytoplasmic vesicle|endoplasmic reticulum-Golgi intermediate compartment membrane|putrescine biosynthetic process from ornithine|negative regulation of protein catabolic process|ornithine deca…	hsa00330	Arginine and proline metabolism
KRT86	8.22850854	1.050003983	3.149585819	9.897592561	3.307077654	0.001635021	0.003869718	Up	0.033182108	0.14678311	3892	keratin 86	GO:0005515,GO:0005615,GO:0005829,GO:0031424,GO:0045095,GO:0070268	protein binding|extracellular space|cytosol|keratinization|keratin filament|cornification
SNAI1	227.3717355	0.285158958	11.57938457	9.862580979	3.301965241	5.24E-31	1.18E-29	Up	1.592935799	10.68241843	6615	snail family transcriptional repressor 1	GO:0000122,GO:0000977,GO:0000978,GO:0001227,GO:0001649,GO:0001650,GO:0001707,GO:0001837,GO:0003180,GO:0003198,GO:0003700,GO:0005515,GO:0005634,GO:0005654,GO:0005721,GO:0005737,GO:0005829,GO:0006357,GO:0010718,GO:0010957,GO:0016477,GO:0019900,GO:0030335,GO:0031069,GO:0043231,GO:0043518,GO:0045893,GO:0046872,GO:0060021,GO:0060536,GO:0060707,GO:0060806,GO:0060972,GO:0061314,GO:0070828,GO:0070888,GO:…	negative regulation of transcription by RNA polymerase II|RNA polymerase II transcription regulatory region sequence-specific DNA binding|RNA polymerase II cis-regulatory region sequence-specific DNA binding|DNA-binding transcription repressor activity, RNA polymerase II-specific|osteoblast differentiation|fibrillar center|mesoderm formation|epithelial to mesenchymal transition|aortic valve morph…	hsa04520	Adherens junction	zf-C2H2
CDC20B	3.317199234	1.616895935	2.034596757	9.779300165	3.289731225	0.041891464	0.071280437	Up	0	0.116107248	166979	cell division cycle 20B	GO:0005515,GO:0005680,GO:0010997,GO:0031145,GO:1904668,GO:1905786,GO:1990757	protein binding|anaphase-promoting complex|anaphase-promoting complex binding|anaphase-promoting complex-dependent catabolic process|positive regulation of ubiquitin protein ligase activity|positive regulation of anaphase-promoting complex-dependent catabolic process|ubiquitin ligase activator activity
UBE2QL1	6.610546172	1.156767772	2.843810037	9.77859913	3.289627801	0.004457762	0.009643063	Up	0.008792346	0.031114788	134111	ubiquitin conjugating enzyme E2 Q family like 1	GO:0000209,GO:0005515,GO:0005524,GO:0005634,GO:0005654,GO:0005886,GO:0061631	protein polyubiquitination|protein binding|ATP binding|nucleus|nucleoplasm|plasma membrane|ubiquitin conjugating enzyme activity	hsa04120	Ubiquitin mediated proteolysis
NINJ2	136.7746999	0.397170518	8.268578437	9.740768407	3.284035585	1.36E-16	1.29E-15	Up	0.828301047	10.91498522	4815	ninjurin 2	GO:0005515,GO:0005887,GO:0007155,GO:0007158,GO:0007399,GO:0042246	protein binding|integral component of plasma membrane|cell adhesion|neuron cell-cell adhesion|nervous system development|tissue regeneration
LMCD1	345.6484766	0.406740094	8.050393777	9.676047954	3.274417919	8.25E-16	7.48E-15	Up	0.291646232	1.821047181	29995	LIM and cysteine rich domains 1	GO:0000122,GO:0003714,GO:0005515,GO:0005634,GO:0005654,GO:0005737,GO:0008270,GO:0010611,GO:0044267,GO:0070886	negative regulation of transcription by RNA polymerase II|transcription corepressor activity|protein binding|nucleus|nucleoplasm|cytoplasm|zinc ion binding|regulation of cardiac muscle hypertrophy|cellular protein metabolic process|positive regulation of calcineurin-NFAT signaling cascade
ADAMTS6	600.2119684	0.179469474	18.22841515	9.656123138	3.271444074	3.07E-74	3.16E-72	Up	0.553349015	4.115756523	11174	ADAM metallopeptidase with thrombospondin type 1 motif 6	GO:0001822,GO:0003279,GO:0004222,GO:0006508,GO:0008237,GO:0030198,GO:0031012,GO:0035904,GO:0046872,GO:0060976	kidney development|cardiac septum development|metalloendopeptidase activity|proteolysis|metallopeptidase activity|extracellular matrix organization|extracellular matrix|aorta development|metal ion binding|coronary vasculature development
EMB	11.30473772	0.937379104	3.488173376	9.644729874	3.269740832	0.000486333	0.001268545	Up	0.050006086	0.398169032	133418	embigin	GO:0005886,GO:0005887,GO:0007156,GO:0007411,GO:0030424,GO:0035879,GO:0045202,GO:0070593,GO:0098632	plasma membrane|integral component of plasma membrane|homophilic cell adhesion via plasma membrane adhesion molecules|axon guidance|axon|plasma membrane lactate transport|synapse|dendrite self-avoidance|cell-cell adhesion mediator activity
GXYLT2	3064.9106	0.152270964	21.46946175	9.640952179	3.26917564	3.00E-102	5.96E-100	Up	11.60405466	82.31788612	727936	glucoside xylosyltransferase 2	GO:0016021,GO:0016266,GO:0035252,GO:0140563	integral component of membrane|O-glycan processing|UDP-xylosyltransferase activity|UDP-D-xylose:beta-D-glucoside alpha-1,3-D-xylosyltransferase activity	hsa00514	Other types of O-glycan biosynthesis
ADAMTSL2	32.62920493	0.54882801	5.949758208	9.615713819	3.265393959	2.69E-09	1.39E-08	Up	0.037782827	0.590542516	9719	ADAMTS like 2	GO:0004222,GO:0005515,GO:0006508,GO:0030198,GO:0030512,GO:0031012	metalloendopeptidase activity|protein binding|proteolysis|extracellular matrix organization|negative regulation of transforming growth factor beta receptor signaling pathway|extracellular matrix
THBS2	21428.05702	0.177353904	18.36389724	9.559325737	3.256908862	2.56E-75	2.70E-73	Up	29.11106577	263.025699	7058	thrombospondin 2	GO:0005201,GO:0005509,GO:0005515,GO:0005576,GO:0007155,GO:0008201,GO:0016525,GO:0031091,GO:0062023	extracellular matrix structural constituent|calcium ion binding|protein binding|extracellular region|cell adhesion|heparin binding|negative regulation of angiogenesis|platelet alpha granule|collagen-containing extracellular matrix	hsa04145,hsa04151,hsa04510,hsa04512,hsa05144,hsa05165	Phagosome|PI3K-Akt signaling pathway|Focal adhesion|ECM-receptor interaction|Malaria|Human papillomavirus infection
SH3BGR	16.17479262	0.747970097	4.351291146	9.544275311	3.254635659	1.35E-05	4.52E-05	Up	0.122893916	0.616112693	6450	SH3 domain binding glutamate rich protein	GO:0005829,GO:0017124,GO:0065003	cytosol|SH3 domain binding|protein-containing complex assembly
ELAPOR1	108.2419642	0.273386725	11.90467004	9.54389886	3.254578754	1.12E-32	2.72E-31	Up	0.111727149	1.064052339	57535	endosome-lysosome associated apoptosis and autophagy regulator 1	GO:0000045,GO:0003723,GO:0005764,GO:0005765,GO:0005770,GO:0005789,GO:0005802,GO:0005886,GO:0005887,GO:0009267,GO:0016021,GO:0031902,GO:0044090,GO:0070062,GO:2000786	autophagosome assembly|RNA binding|lysosome|lysosomal membrane|late endosome|endoplasmic reticulum membrane|trans-Golgi network|plasma membrane|integral component of plasma membrane|cellular response to starvation|integral component of membrane|late endosome membrane|positive regulation of vacuole organization|extracellular exosome|positive regulation of autophagosome assembly
NRP2	1384.813085	0.206531302	15.73319122	9.50967788	3.249396474	8.96E-56	5.23E-54	Up	0.781137655	7.114602215	8828	neuropilin 2	GO:0001525,GO:0001938,GO:0002116,GO:0003148,GO:0005021,GO:0005515,GO:0005576,GO:0005886,GO:0007155,GO:0007411,GO:0008201,GO:0010595,GO:0016020,GO:0016021,GO:0016032,GO:0017154,GO:0019838,GO:0019955,GO:0021612,GO:0021649,GO:0021675,GO:0021828,GO:0030424,GO:0036486,GO:0038023,GO:0038084,GO:0046872,GO:0048010,GO:0048846,GO:0050919,GO:0061549,GO:0061551,GO:0097374,GO:0097490,GO:0097491,GO:0098978,GO:…	angiogenesis|positive regulation of endothelial cell proliferation|semaphorin receptor complex|outflow tract septum morphogenesis|vascular endothelial growth factor-activated receptor activity|protein binding|extracellular region|plasma membrane|cell adhesion|axon guidance|heparin binding|positive regulation of endothelial cell migration|membrane|integral component of membrane|viral process|semap…
XRCC4	487.7964676	0.186570113	17.39315615	9.481025496	3.245043114	9.30E-68	7.52E-66	Up	1.547828624	10.84094997	7518	X-ray repair cross complementing 4	GO:0000793,GO:0003677,GO:0005515,GO:0005634,GO:0005654,GO:0005829,GO:0005958,GO:0006302,GO:0006303,GO:0008022,GO:0010165,GO:0016874,GO:0032807,GO:0033152,GO:0035861,GO:0042802,GO:0051103,GO:0051351,GO:0070419,GO:0071285,GO:0075713,GO:1990166	condensed chromosome|DNA binding|protein binding|nucleus|nucleoplasm|cytosol|DNA-dependent protein kinase-DNA ligase 4 complex|double-strand break repair|double-strand break repair via nonhomologous end joining|protein C-terminus binding|response to X-ray|ligase activity|DNA ligase IV complex|immunoglobulin V(D)J recombination|site of double-strand break|identical protein binding|DNA ligation inv…	hsa03450	Non-homologous end-joining	other
FIBCD1	28.79092353	0.533633722	6.077404324	9.468316224	3.24310789	1.22E-09	6.57E-09	Up	0.089291689	0.789974631	84929	fibrinogen C domain containing 1	GO:0005102,GO:0005515,GO:0005615,GO:0007155,GO:0008061,GO:0016020,GO:0016021,GO:0046872,GO:0062023	signaling receptor binding|protein binding|extracellular space|cell adhesion|chitin binding|membrane|integral component of membrane|metal ion binding|collagen-containing extracellular matrix
HTR2A	27.25310145	0.557312796	5.818972757	9.467529291	3.24298798	5.92E-09	2.97E-08	Up	0.039177144	0.415926059	3356	5-hydroxytryptamine receptor 2A	GO:0001587,GO:0001618,GO:0001659,GO:0001965,GO:0004993,GO:0005515,GO:0005829,GO:0005886,GO:0005887,GO:0005901,GO:0006874,GO:0007186,GO:0007187,GO:0007200,GO:0007202,GO:0007208,GO:0007210,GO:0007268,GO:0007568,GO:0007613,GO:0008219,GO:0008284,GO:0010513,GO:0014059,GO:0014065,GO:0014824,GO:0014832,GO:0030424,GO:0030425,GO:0030431,GO:0030594,GO:0031410,GO:0042493,GO:0042802,GO:0043025,GO:0043198,GO:…	Gq/11-coupled serotonin receptor activity|virus receptor activity|temperature homeostasis|G-protein alpha-subunit binding|G protein-coupled serotonin receptor activity|protein binding|cytosol|plasma membrane|integral component of plasma membrane|caveola|cellular calcium ion homeostasis|G protein-coupled receptor signaling pathway|G protein-coupled receptor signaling pathway, coupled to cyclic nuc…	hsa04020,hsa04080,hsa04540,hsa04726,hsa04750	Calcium signaling pathway|Neuroactive ligand-receptor interaction|Gap junction|Serotonergic synapse|Inflammatory mediator regulation of TRP channels
RASGRP1	19.22476497	0.796710527	4.06798304	9.454524549	3.24100491	4.74E-05	0.000145767	Up	0.032352061	0.477037821	10125	RAS guanyl releasing protein 1	GO:0000139,GO:0000165,GO:0001934,GO:0005085,GO:0005509,GO:0005789,GO:0005794,GO:0005829,GO:0005886,GO:0007165,GO:0007265,GO:0008270,GO:0008289,GO:0016020,GO:0019992,GO:0030101,GO:0030154,GO:0031210,GO:0032725,GO:0032729,GO:0032760,GO:0042098,GO:0042100,GO:0042110,GO:0042113,GO:0042802,GO:0043406,GO:0043547,GO:0045954,GO:0046330,GO:0046579,GO:0070372,GO:0070374,GO:0090630,GO:1900274,GO:1900744	Golgi membrane|MAPK cascade|positive regulation of protein phosphorylation|guanyl-nucleotide exchange factor activity|calcium ion binding|endoplasmic reticulum membrane|Golgi apparatus|cytosol|plasma membrane|signal transduction|Ras protein signal transduction|zinc ion binding|lipid binding|membrane|diacylglycerol binding|natural killer cell activation|cell differentiation|phosphatidylcholine bin…	hsa04010,hsa04014,hsa04611,hsa04660,hsa05200,hsa05235	MAPK signaling pathway|Ras signaling pathway|Platelet activation|T cell receptor signaling pathway|Pathways in cancer|PD-L1 expression and PD-1 checkpoint pathway in cancer
DUOXA1	15.95428438	0.987837966	3.280321183	9.450730219	3.240425805	0.00103689	0.002553361	Up	0.101912028	0.202866375	90527	dual oxidase maturation factor 1	GO:0005789,GO:0005886,GO:0008104,GO:0010729,GO:0015031,GO:0016020,GO:0016021,GO:0034613,GO:0042743,GO:0045666,GO:0050727,GO:2000609	endoplasmic reticulum membrane|plasma membrane|protein localization|positive regulation of hydrogen peroxide biosynthetic process|protein transport|membrane|integral component of membrane|cellular protein localization|hydrogen peroxide metabolic process|positive regulation of neuron differentiation|regulation of inflammatory response|regulation of thyroid hormone generation
LTK	3.215767614	1.557514888	2.079448198	9.439899676	3.238771527	0.037576174	0.064805481	Up	0	0.055734172	4058	leukocyte receptor tyrosine kinase	GO:0004672,GO:0004713,GO:0004714,GO:0005515,GO:0005524,GO:0005886,GO:0005887,GO:0006468,GO:0007165,GO:0007169,GO:0007275,GO:0008283,GO:0010666,GO:0010976,GO:0014065,GO:0016020,GO:0018108,GO:0033674,GO:0042127,GO:0043066,GO:0043235,GO:0045664,GO:0071300	protein kinase activity|protein tyrosine kinase activity|transmembrane receptor protein tyrosine kinase activity|protein binding|ATP binding|plasma membrane|integral component of plasma membrane|protein phosphorylation|signal transduction|transmembrane receptor protein tyrosine kinase signaling pathway|multicellular organism development|cell population proliferation|positive regulation of cardiac…
NKAIN2	9.58336083	0.942712257	3.424082317	9.369190279	3.22792437	0.000616879	0.001580044	Up	0	0.186318211	154215	sodium/potassium transporting ATPase interacting 2	GO:0002028,GO:0005886,GO:0016021	regulation of sodium ion transport|plasma membrane|integral component of membrane
DACT1	2472.626342	0.179454794	17.98622688	9.367828302	3.227714634	2.50E-72	2.33E-70	Up	8.687748103	53.98611221	51339	dishevelled binding antagonist of beta catenin 1	GO:0000122,GO:0001085,GO:0005080,GO:0005515,GO:0005634,GO:0005654,GO:0005737,GO:0005829,GO:0008013,GO:0016055,GO:0021915,GO:0030177,GO:0030178,GO:0030877,GO:0031647,GO:0032091,GO:0032092,GO:0042826,GO:0045202,GO:0045732,GO:0046329,GO:0048619,GO:0051018,GO:0060828,GO:0070097,GO:0090090,GO:0090263,GO:1900107,GO:1903364,GO:1904864,GO:2000095,GO:2000134	negative regulation of transcription by RNA polymerase II|RNA polymerase II transcription factor binding|protein kinase C binding|protein binding|nucleus|nucleoplasm|cytoplasm|cytosol|beta-catenin binding|Wnt signaling pathway|neural tube development|positive regulation of Wnt signaling pathway|negative regulation of Wnt signaling pathway|beta-catenin destruction complex|regulation of protein sta…
TSPAN18	131.8129356	1.014410857	3.177405052	9.338521669	3.223194183	0.001485993	0.003544219	Up	0.726373399	1.958017982	90139	tetraspanin 18	GO:0005887	integral component of plasma membrane
DUSP2	11.06848841	0.882333508	3.652649957	9.336329319	3.22285545	0.000259548	0.000709046	Up	0.064359136	0.597862909	1844	dual specificity phosphatase 2	GO:0000188,GO:0001706,GO:0004721,GO:0004725,GO:0005515,GO:0005634,GO:0005654,GO:0005737,GO:0006470,GO:0008330,GO:0017017,GO:0031965,GO:0035335,GO:0035970,GO:0051019,GO:0106306,GO:0106307	inactivation of MAPK activity|endoderm formation|phosphoprotein phosphatase activity|protein tyrosine phosphatase activity|protein binding|nucleus|nucleoplasm|cytoplasm|protein dephosphorylation|protein tyrosine/threonine phosphatase activity|MAP kinase tyrosine/serine/threonine phosphatase activity|nuclear membrane|peptidyl-tyrosine dephosphorylation|peptidyl-threonine dephosphorylation|mitogen-…	hsa04010	MAPK signaling pathway
MYZAP	9.454399857	0.994683916	3.23611341	9.310831152	3.218909959	0.001211692	0.002935907	Up	0.045303679	0.440887982	100820829	myocardial zonula adherens protein	GO:0005515,GO:0005622,GO:0030018,GO:0030054,GO:0030864,GO:0031234,GO:0031674,GO:0035556	protein binding|intracellular anatomical structure|Z disc|cell junction|cortical actin cytoskeleton|extrinsic component of cytoplasmic side of plasma membrane|I band|intracellular signal transduction
LAMC3	6.326489184	1.167011732	2.754475448	9.282446932	3.214505162	0.00587863	0.012356894	Up	0	0.130986922	10319	laminin subunit gamma 3	GO:0005198,GO:0005576,GO:0005604,GO:0007601,GO:0009887,GO:0009888,GO:0014002,GO:0016020,GO:0016477,GO:0030198,GO:0031012,GO:0034446,GO:0060041	structural molecule activity|extracellular region|basement membrane|visual perception|animal organ morphogenesis|tissue development|astrocyte development|membrane|cell migration|extracellular matrix organization|extracellular matrix|substrate adhesion-dependent cell spreading|retina development in camera-type eye	hsa04151,hsa04510,hsa04512,hsa05145,hsa05146,hsa05165,hsa05200,hsa05222	PI3K-Akt signaling pathway|Focal adhesion|ECM-receptor interaction|Toxoplasmosis|Amoebiasis|Human papillomavirus infection|Pathways in cancer|Small cell lung cancer
VDR	988.5288655	0.168469054	19.07872724	9.280323744	3.214175135	3.79E-81	4.95E-79	Up	2.585615105	14.08140824	7421	vitamin D receptor	GO:0000122,GO:0000785,GO:0000902,GO:0000978,GO:0000981,GO:0003677,GO:0003700,GO:0004879,GO:0005515,GO:0005634,GO:0005654,GO:0005829,GO:0006367,GO:0007275,GO:0008270,GO:0008285,GO:0010628,GO:0010629,GO:0010839,GO:0010980,GO:0030154,GO:0038183,GO:0038186,GO:0042359,GO:0043235,GO:0045618,GO:0045892,GO:0045944,GO:0046697,GO:0046965,GO:0060558,GO:0070561,GO:0070644,GO:0090575,GO:1902098,GO:1902121	negative regulation of transcription by RNA polymerase II|chromatin|cell morphogenesis|RNA polymerase II cis-regulatory region sequence-specific DNA binding|DNA-binding transcription factor activity, RNA polymerase II-specific|DNA binding|DNA-binding transcription factor activity|nuclear receptor activity|protein binding|nucleus|nucleoplasm|cytosol|transcription initiation from RNA polymerase II …	hsa04928,hsa04961,hsa04978,hsa05152	Parathyroid hormone synthesis, secretion and action|Endocrine and other factor-regulated calcium reabsorption|Mineral absorption|Tuberculosis	ThyrH_rcpt
TET3	2537.701672	0.198385296	16.16616084	9.23510652	3.207128602	8.74E-59	5.58E-57	Up	2.142707013	14.31632905	200424	tet methylcytosine dioxygenase 3	GO:0001939,GO:0001940,GO:0005515,GO:0005634,GO:0005694,GO:0005737,GO:0006211,GO:0006493,GO:0008270,GO:0008327,GO:0044727,GO:0045944,GO:0070579,GO:0070989,GO:0080111,GO:0080182	female pronucleus|male pronucleus|protein binding|nucleus|chromosome|cytoplasm|5-methylcytosine catabolic process|protein O-linked glycosylation|zinc ion binding|methyl-CpG binding|DNA demethylation of male pronucleus|positive regulation of transcription by RNA polymerase II|methylcytosine dioxygenase activity|oxidative demethylation|DNA demethylation|histone H3-K4 trimethylation
OLFM2	726.6990865	0.253333132	12.64548122	9.212031639	3.203519366	1.18E-36	3.43E-35	Up	3.286534433	28.51100318	93145	olfactomedin 2	GO:0005515,GO:0005576,GO:0005634,GO:0005654,GO:0005737,GO:0009306,GO:0032281,GO:0045202,GO:0051152,GO:1905174	protein binding|extracellular region|nucleus|nucleoplasm|cytoplasm|protein secretion|AMPA glutamate receptor complex|synapse|positive regulation of smooth muscle cell differentiation|regulation of vascular associated smooth muscle cell dedifferentiation
GAL	6.302612478	1.216842071	2.630830192	9.197902209	3.201304859	0.008517658	0.017226765	Up	0	0.577451416	51083	galanin and GMAP prepropeptide	GO:0004966,GO:0005184,GO:0005515,GO:0005576,GO:0005615,GO:0005794,GO:0006954,GO:0007186,GO:0007218,GO:0007631,GO:0010737,GO:0019933,GO:0030073,GO:0030141,GO:0031763,GO:0031764,GO:0031765,GO:0031766,GO:0031943,GO:0032868,GO:0035902,GO:0042493,GO:0043025,GO:0043065,GO:0043627,GO:0045944,GO:0050672,GO:0051464,GO:0051795,GO:1902608	galanin receptor activity|neuropeptide hormone activity|protein binding|extracellular region|extracellular space|Golgi apparatus|inflammatory response|G protein-coupled receptor signaling pathway|neuropeptide signaling pathway|feeding behavior|protein kinase A signaling|cAMP-mediated signaling|insulin secretion|secretory granule|galanin receptor binding|type 1 galanin receptor binding|type 2 gala…	hsa04080	Neuroactive ligand-receptor interaction
FAT3	294.4520703	0.217719489	14.68389005	9.170300637	3.196969032	8.18E-49	3.66E-47	Up	0.106329356	0.813041331	120114	FAT atypical cadherin 3	GO:0005509,GO:0005886,GO:0007156,GO:0007275,GO:0016021,GO:0098609	calcium ion binding|plasma membrane|homophilic cell adhesion via plasma membrane adhesion molecules|multicellular organism development|integral component of membrane|cell-cell adhesion
CHRM5	7.715276454	0.992039785	3.221446472	9.162892327	3.195803066	0.001275453	0.003078042	Up	0.028086407	0.165655946	1133	cholinergic receptor muscarinic 5	GO:0001696,GO:0004435,GO:0004993,GO:0005515,GO:0005886,GO:0005887,GO:0007186,GO:0007187,GO:0007197,GO:0007213,GO:0007268,GO:0015872,GO:0016907,GO:0019226,GO:0030425,GO:0030594,GO:0045202,GO:0045211,GO:0060304,GO:0098664	gastric acid secretion|phosphatidylinositol phospholipase C activity|G protein-coupled serotonin receptor activity|protein binding|plasma membrane|integral component of plasma membrane|G protein-coupled receptor signaling pathway|G protein-coupled receptor signaling pathway, coupled to cyclic nucleotide second messenger|adenylate cyclase-inhibiting G protein-coupled acetylcholine receptor signali…	hsa04020,hsa04080,hsa04725,hsa04810,hsa05010,hsa05022	Calcium signaling pathway|Neuroactive ligand-receptor interaction|Cholinergic synapse|Regulation of actin cytoskeleton|Alzheimer disease|Pathways of neurodegeneration - multiple diseases
FLG	97.07141579	0.506202234	6.30824159	9.146666083	3.193245984	2.82E-10	1.64E-09	Up	0.135872082	0.634846988	2312	filaggrin	GO:0001533,GO:0005198,GO:0005509,GO:0005515,GO:0005634,GO:0005829,GO:0005882,GO:0007275,GO:0018149,GO:0030216,GO:0030280,GO:0036457,GO:0036464,GO:0046914,GO:0061436,GO:0062023,GO:0070268	cornified envelope|structural molecule activity|calcium ion binding|protein binding|nucleus|cytosol|intermediate filament|multicellular organism development|peptide cross-linking|keratinocyte differentiation|structural constituent of skin epidermis|keratohyalin granule|cytoplasmic ribonucleoprotein granule|transition metal ion binding|establishment of skin barrier|collagen-containing extracellula…
DSC2	10.96985524	1.315406151	2.422172389	9.101727906	3.186140458	0.01542803	0.029451294	Up	0	0.027111342	1824	desmocollin 2	GO:0001533,GO:0005509,GO:0005515,GO:0005886,GO:0005911,GO:0005912,GO:0007155,GO:0007156,GO:0009267,GO:0014704,GO:0016021,GO:0030057,GO:0031410,GO:0031424,GO:0070062,GO:0070268,GO:0086042,GO:0086073,GO:0086083,GO:0086091,GO:0098609,GO:0098911	cornified envelope|calcium ion binding|protein binding|plasma membrane|cell-cell junction|adherens junction|cell adhesion|homophilic cell adhesion via plasma membrane adhesion molecules|cellular response to starvation|intercalated disc|integral component of membrane|desmosome|cytoplasmic vesicle|keratinization|extracellular exosome|cornification|cardiac muscle cell-cardiac muscle cell adhesion|bu…	hsa05412	Arrhythmogenic right ventricular cardiomyopathy
ULBP2	99.89338853	0.29282855	10.84718097	9.040260077	3.176364278	2.06E-27	3.74E-26	Up	0.813624341	4.970210098	80328	UL16 binding protein 2	GO:0005515,GO:0005576,GO:0005615,GO:0005783,GO:0005886,GO:0006955,GO:0009897,GO:0009986,GO:0016032,GO:0030101,GO:0042267,GO:0046658,GO:0046703	protein binding|extracellular region|extracellular space|endoplasmic reticulum|plasma membrane|immune response|external side of plasma membrane|cell surface|viral process|natural killer cell activation|natural killer cell mediated cytotoxicity|anchored component of plasma membrane|natural killer cell lectin-like receptor binding	hsa04650	Natural killer cell mediated cytotoxicity
COL11A1	154.8989222	0.618315657	5.130491683	9.01459911	3.172263335	2.89E-07	1.20E-06	Up	0.513955705	1.736138643	1301	collagen type XI alpha 1 chain	GO:0001502,GO:0001503,GO:0002063,GO:0005201,GO:0005576,GO:0005592,GO:0005615,GO:0005788,GO:0006029,GO:0007601,GO:0007605,GO:0008201,GO:0030020,GO:0030198,GO:0030199,GO:0030674,GO:0031012,GO:0035987,GO:0035989,GO:0042472,GO:0046872,GO:0048704,GO:0050840,GO:0050910,GO:0055010,GO:0062023,GO:1904399	cartilage condensation|ossification|chondrocyte development|extracellular matrix structural constituent|extracellular region|collagen type XI trimer|extracellular space|endoplasmic reticulum lumen|proteoglycan metabolic process|visual perception|sensory perception of sound|heparin binding|extracellular matrix structural constituent conferring tensile strength|extracellular matrix organization|col…	hsa04974	Protein digestion and absorption
DOK6	62.93290567	0.42289105	7.420769816	8.804109795	3.138177137	1.16E-13	8.93E-13	Up	0.155315795	1.135921076	220164	docking protein 6	GO:0005515,GO:0005829,GO:0007411	protein binding|cytosol|axon guidance
ABLIM2	16.48305997	0.630899696	4.973117364	8.80021172	3.137538233	6.59E-07	2.61E-06	Up	0.040696093	0.26103145	84448	actin binding LIM protein family member 2	GO:0005737,GO:0006351,GO:0015629,GO:0030032,GO:0030036,GO:0046872,GO:0051015	cytoplasm|transcription, DNA-templated|actin cytoskeleton|lamellipodium assembly|actin cytoskeleton organization|metal ion binding|actin filament binding	hsa04360	Axon guidance
MFAP3L	284.0165358	0.223454089	13.98249722	8.720713485	3.124446174	1.99E-44	7.72E-43	Up	0.328353865	2.010435661	9848	microfibril associated protein 3 like	GO:0005515,GO:0005634,GO:0005654,GO:0005737,GO:0005886,GO:0016021,GO:0030054	protein binding|nucleus|nucleoplasm|cytoplasm|plasma membrane|integral component of membrane|cell junction
SEC14L2	2213.057334	0.185912452	16.77167283	8.682213065	3.118062827	3.93E-63	2.75E-61	Up	5.387582863	43.79312004	23541	SEC14 like lipid binding 2	GO:0005543,GO:0005634,GO:0005654,GO:0005737,GO:0005829,GO:0008431,GO:0045540,GO:0045893,GO:0070062	phospholipid binding|nucleus|nucleoplasm|cytoplasm|cytosol|vitamin E binding|regulation of cholesterol biosynthetic process|positive regulation of transcription, DNA-templated|extracellular exosome
DCBLD1	1265.308509	0.125950312	24.74555926	8.674080929	3.116710904	3.46E-135	1.39E-132	Up	3.204253067	24.83592981	285761	discoidin, CUB and LCCL domain containing 1	GO:0016021	integral component of membrane
DRP2	79.85454679	0.365653154	8.512263319	8.649015545	3.11253593	1.71E-17	1.74E-16	Up	0.0970384	1.083044327	1821	dystrophin related protein 2	GO:0005886,GO:0007417,GO:0008270,GO:0014069,GO:0030425,GO:0043204,GO:0050808,GO:0098978,GO:0099536	plasma membrane|central nervous system development|zinc ion binding|postsynaptic density|dendrite|perikaryon|synapse organization|glutamatergic synapse|synaptic signaling
ACADL	17.77596027	0.692777196	4.492561997	8.647868018	3.112344505	7.04E-06	2.45E-05	Up	0.033447728	0.384691053	33	acyl-CoA dehydrogenase long chain	GO:0000062,GO:0001659,GO:0003995,GO:0004466,GO:0005515,GO:0005739,GO:0005759,GO:0006635,GO:0016401,GO:0019254,GO:0031966,GO:0033539,GO:0042413,GO:0042758,GO:0042802,GO:0044242,GO:0045717,GO:0046322,GO:0050660,GO:0055114,GO:0090181,GO:0120162	fatty-acyl-CoA binding|temperature homeostasis|acyl-CoA dehydrogenase activity|long-chain-acyl-CoA dehydrogenase activity|protein binding|mitochondrion|mitochondrial matrix|fatty acid beta-oxidation|palmitoyl-CoA oxidase activity|carnitine metabolic process, CoA-linked|mitochondrial membrane|fatty acid beta-oxidation using acyl-CoA dehydrogenase|carnitine catabolic process|long-chain fatty acid c…	hsa00071,hsa03320	Fatty acid degradation|PPAR signaling pathway
FPR1	14.73501999	0.803478002	3.861254305	8.588659015	3.102432895	0.000112806	0.000327369	Up	0.055711908	0.345023108	2357	formyl peptide receptor 1	GO:0000187,GO:0001664,GO:0002430,GO:0004875,GO:0004930,GO:0004982,GO:0005124,GO:0005515,GO:0005737,GO:0005886,GO:0006935,GO:0006954,GO:0007165,GO:0007186,GO:0007188,GO:0007200,GO:0007204,GO:0007263,GO:0016021,GO:0019221,GO:0030667,GO:0035577,GO:0043312,GO:0050786,GO:0101003	activation of MAPK activity|G protein-coupled receptor binding|complement receptor mediated signaling pathway|complement receptor activity|G protein-coupled receptor activity|N-formyl peptide receptor activity|scavenger receptor binding|protein binding|cytoplasm|plasma membrane|chemotaxis|inflammatory response|signal transduction|G protein-coupled receptor signaling pathway|adenylate cyclase-modu…	hsa04015,hsa04080,hsa05150	Rap1 signaling pathway|Neuroactive ligand-receptor interaction|Staphylococcus aureus infection
KRT80	66.70632894	0.755383127	4.104507097	8.577013591	3.100475407	4.05E-05	0.000125746	Up	0.335917543	1.948248245	144501	keratin 80	GO:0005515,GO:0005829,GO:0031424,GO:0045095,GO:0045111,GO:0070268	protein binding|cytosol|keratinization|keratin filament|intermediate filament cytoskeleton|cornification
SCN3B	20.5065982	0.711026665	4.354772118	8.552576457	3.096359096	1.33E-05	4.46E-05	Up	0.035718633	0.284406451	55800	sodium voltage-gated channel beta subunit 3	GO:0001518,GO:0005244,GO:0005515,GO:0005886,GO:0006814,GO:0007399,GO:0010460,GO:0010765,GO:0016021,GO:0017080,GO:0019233,GO:0019871,GO:0030018,GO:0035725,GO:0044325,GO:0051899,GO:0060048,GO:0060371,GO:0060373,GO:0072659,GO:0086002,GO:0086005,GO:0086006,GO:0086010,GO:0086012,GO:0086014,GO:0086015,GO:0086091,GO:2000649	voltage-gated sodium channel complex|voltage-gated ion channel activity|protein binding|plasma membrane|sodium ion transport|nervous system development|positive regulation of heart rate|positive regulation of sodium ion transport|integral component of membrane|sodium channel regulator activity|sensory perception of pain|sodium channel inhibitor activity|Z disc|sodium ion transmembrane transport|i…
POLR1G	343.579542	0.193352582	15.9560967	8.486398936	3.0851525	2.58E-57	1.58E-55	Up	1.57837246	12.12488821	10849	RNA polymerase I subunit G	GO:0000120,GO:0001650,GO:0003723,GO:0003899,GO:0005654,GO:0005694,GO:0005730,GO:0005736,GO:0005739,GO:0005829,GO:0006361,GO:0006362,GO:0006363,GO:0007169,GO:0009303,GO:0045815	RNA polymerase I transcription regulator complex|fibrillar center|RNA binding|DNA-directed 5'-3' RNA polymerase activity|nucleoplasm|chromosome|nucleolus|RNA polymerase I complex|mitochondrion|cytosol|transcription initiation from RNA polymerase I promoter|transcription elongation from RNA polymerase I promoter|termination of RNA polymerase I transcription|transmembrane receptor protein tyrosine …
PCBP3	135.8334947	0.385651057	7.980491544	8.442586152	3.077684996	1.46E-15	1.30E-14	Up	0.317531824	2.762422655	54039	poly(rC) binding protein 3	GO:0003677,GO:0003723,GO:0003729,GO:0005634,GO:0005737,GO:0005829,GO:0010468,GO:0016071,GO:0051252,GO:0070062	DNA binding|RNA binding|mRNA binding|nucleus|cytoplasm|cytosol|regulation of gene expression|mRNA metabolic process|regulation of RNA metabolic process|extracellular exosome
TNFAIP8L3	797.8655741	0.220552155	13.93884878	8.422468521	3.074243131	3.68E-44	1.41E-42	Up	3.13463795	32.79420177	388121	TNF alpha induced protein 8 like 3	GO:0005515,GO:0005654,GO:0005737,GO:0005829,GO:0005886,GO:0006644,GO:0008526,GO:0015914,GO:0019216,GO:0035091,GO:0042981,GO:0043552,GO:0048017,GO:0051897,GO:0070374,GO:0120009	protein binding|nucleoplasm|cytoplasm|cytosol|plasma membrane|phospholipid metabolic process|phosphatidylinositol transfer activity|phospholipid transport|regulation of lipid metabolic process|phosphatidylinositol binding|regulation of apoptotic process|positive regulation of phosphatidylinositol 3-kinase activity|inositol lipid-mediated signaling|positive regulation of protein kinase B signaling…
DDIT4	4642.439425	0.149096481	20.60667657	8.411615807	3.072382958	2.39E-94	3.98E-92	Up	30.83481632	188.1213909	54541	DNA damage inducible transcript 4	GO:0001666,GO:0001764,GO:0005515,GO:0005737,GO:0005739,GO:0005829,GO:0006915,GO:0007420,GO:0010801,GO:0030182,GO:0032006,GO:0032007,GO:0032984,GO:0033137,GO:0042771,GO:0045820,GO:0048011,GO:0051607,GO:0071549,GO:0071889,GO:0072593,GO:1901216,GO:1902532	response to hypoxia|neuron migration|protein binding|cytoplasm|mitochondrion|cytosol|apoptotic process|brain development|negative regulation of peptidyl-threonine phosphorylation|neuron differentiation|regulation of TOR signaling|negative regulation of TOR signaling|protein-containing complex disassembly|negative regulation of peptidyl-serine phosphorylation|intrinsic apoptotic signaling pathway …	hsa04140,hsa04150,hsa04151,hsa05206	Autophagy - animal|mTOR signaling pathway|PI3K-Akt signaling pathway|MicroRNAs in cancer
BCL11B	5.751712013	1.358235082	2.261174594	8.404760211	3.07120666	0.023748448	0.043243308	Up	0.006369502	0.107068364	64919	BAF chromatin remodeling complex subunit BCL11B	GO:0000978,GO:0001228,GO:0003334,GO:0003382,GO:0003700,GO:0005515,GO:0005634,GO:0006357,GO:0008285,GO:0010837,GO:0019216,GO:0021773,GO:0021902,GO:0031077,GO:0033077,GO:0033153,GO:0035701,GO:0042475,GO:0043005,GO:0043066,GO:0043368,GO:0045664,GO:0045944,GO:0046632,GO:0046872,GO:0048538,GO:0071678,GO:0097535,GO:1990837	RNA polymerase II cis-regulatory region sequence-specific DNA binding|DNA-binding transcription activator activity, RNA polymerase II-specific|keratinocyte development|epithelial cell morphogenesis|DNA-binding transcription factor activity|protein binding|nucleus|regulation of transcription by RNA polymerase II|negative regulation of cell population proliferation|regulation of keratinocyte prolif…	hsa05202	Transcriptional misregulation in cancer
SNCAIP	137.6328025	0.388250177	7.903951451	8.390231122	3.068710552	2.70E-15	2.35E-14	Up	0.243141435	1.76739223	9627	synuclein alpha interacting protein	GO:0005515,GO:0005654,GO:0005737,GO:0005829,GO:0008021,GO:0008219,GO:0031625,GO:0036464,GO:0042417,GO:0042734,GO:0042802,GO:0043025,GO:0044267,GO:0046928,GO:0090083	protein binding|nucleoplasm|cytoplasm|cytosol|synaptic vesicle|cell death|ubiquitin protein ligase binding|cytoplasmic ribonucleoprotein granule|dopamine metabolic process|presynaptic membrane|identical protein binding|neuronal cell body|cellular protein metabolic process|regulation of neurotransmitter secretion|regulation of inclusion body assembly	hsa05012,hsa05022	Parkinson disease|Pathways of neurodegeneration - multiple diseases
CDH15	4.270645444	1.296350024	2.363978333	8.366031145	3.064543369	0.01807987	0.033923465	Up	0.037905869	0.117375272	1013	cadherin 15	GO:0005509,GO:0005515,GO:0005794,GO:0005886,GO:0005901,GO:0007155,GO:0007156,GO:0016021,GO:0016342,GO:0031594,GO:0034332,GO:0045296,GO:0051149,GO:0070062,GO:0098742	calcium ion binding|protein binding|Golgi apparatus|plasma membrane|caveola|cell adhesion|homophilic cell adhesion via plasma membrane adhesion molecules|integral component of membrane|catenin complex|neuromuscular junction|adherens junction organization|cadherin binding|positive regulation of muscle cell differentiation|extracellular exosome|cell-cell adhesion via plasma-membrane adhesion molecu…	hsa04514	Cell adhesion molecules
MFAP4	21733.63739	0.220040531	13.89166773	8.320844405	3.056729942	7.12E-44	2.71E-42	Up	140.5989217	1013.402854	4239	microfibril associated protein 4	GO:0001527,GO:0001867,GO:0003823,GO:0005102,GO:0005201,GO:0005515,GO:0005576,GO:0005615,GO:0007155,GO:0009650,GO:0010712,GO:0048251,GO:0062023,GO:0071493,GO:0071953,GO:0097367,GO:0097435	microfibril|complement activation, lectin pathway|antigen binding|signaling receptor binding|extracellular matrix structural constituent|protein binding|extracellular region|extracellular space|cell adhesion|UV protection|regulation of collagen metabolic process|elastic fiber assembly|collagen-containing extracellular matrix|cellular response to UV-B|elastic fiber|carbohydrate derivative binding|…
DSP	9648.908572	0.239712488	12.74232705	8.307963743	3.05449492	3.44E-37	1.02E-35	Up	16.3094849	86.31972796	1832	desmoplakin	GO:0001533,GO:0002934,GO:0003223,GO:0003723,GO:0005080,GO:0005198,GO:0005200,GO:0005515,GO:0005634,GO:0005737,GO:0005882,GO:0005886,GO:0005916,GO:0008544,GO:0014704,GO:0016020,GO:0016323,GO:0018149,GO:0030057,GO:0030216,GO:0031424,GO:0034332,GO:0042060,GO:0043312,GO:0043588,GO:0045104,GO:0045109,GO:0070062,GO:0070268,GO:0086073,GO:0086083,GO:0086091,GO:0090136,GO:0097110,GO:0098609,GO:0098911,GO:…	cornified envelope|desmosome organization|ventricular compact myocardium morphogenesis|RNA binding|protein kinase C binding|structural molecule activity|structural constituent of cytoskeleton|protein binding|nucleus|cytoplasm|intermediate filament|plasma membrane|fascia adherens|epidermis development|intercalated disc|membrane|basolateral plasma membrane|peptide cross-linking|desmosome|keratinocy…	hsa05412	Arrhythmogenic right ventricular cardiomyopathy
ISM2	2.831195126	1.477804039	2.063424355	8.278313281	3.049336846	0.039072328	0.066979152	Up	0.017310105	0.076572323	145501	isthmin 2	GO:0005515,GO:0005576	protein binding|extracellular region
SOX6	154.3755584	0.410488525	7.407475606	8.228809575	3.040683738	1.29E-13	9.83E-13	Up	0.134546495	1.390328217	55553	SRY-box transcription factor 6	GO:0000785,GO:0000976,GO:0000978,GO:0000981,GO:0001217,GO:0001502,GO:0002062,GO:0003677,GO:0003700,GO:0005515,GO:0005634,GO:0005654,GO:0006355,GO:0006357,GO:0007417,GO:0007517,GO:0021529,GO:0032332,GO:0045165,GO:0045892,GO:0048708,GO:0051216,GO:0061036,GO:0071560,GO:2000726,GO:2000741	chromatin|transcription regulatory region sequence-specific DNA binding|RNA polymerase II cis-regulatory region sequence-specific DNA binding|DNA-binding transcription factor activity, RNA polymerase II-specific|DNA-binding transcription repressor activity|cartilage condensation|chondrocyte differentiation|DNA binding|DNA-binding transcription factor activity|protein binding|nucleus|nucleoplasm|r…
PCED1B	43.50621744	0.494459582	6.14237635	8.208717533	3.037156844	8.13E-10	4.46E-09	Up	0.139279771	0.976301652	91523	PC-esterase domain containing 1B	GO:0005515	protein binding
NUAK1	794.4697505	0.211343893	14.30330733	8.12809154	3.02291665	2.09E-46	8.66E-45	Up	2.014270646	10.5584382	9891	NUAK family kinase 1	GO:0001650,GO:0002039,GO:0004674,GO:0005515,GO:0005524,GO:0005634,GO:0005654,GO:0005737,GO:0006468,GO:0006974,GO:0007155,GO:0015630,GO:0030155,GO:0035507,GO:0035556,GO:0042127,GO:0042149,GO:0046872,GO:0106310,GO:0106311,GO:1901796,GO:2000772	fibrillar center|p53 binding|protein serine/threonine kinase activity|protein binding|ATP binding|nucleus|nucleoplasm|cytoplasm|protein phosphorylation|cellular response to DNA damage stimulus|cell adhesion|microtubule cytoskeleton|regulation of cell adhesion|regulation of myosin-light-chain-phosphatase activity|intracellular signal transduction|regulation of cell population proliferation|cellula…
SLC8A1	477.1654025	0.320245229	9.399425384	8.056320799	3.010121132	5.49E-21	6.95E-20	Up	0.311332522	1.98204947	6546	solute carrier family 8 member A1	GO:0002026,GO:0002027,GO:0002028,GO:0005432,GO:0005509,GO:0005515,GO:0005516,GO:0005654,GO:0005739,GO:0005874,GO:0005886,GO:0005887,GO:0006811,GO:0006874,GO:0006883,GO:0006936,GO:0007584,GO:0008092,GO:0009749,GO:0010468,GO:0010649,GO:0010763,GO:0010881,GO:0010882,GO:0014069,GO:0014704,GO:0014829,GO:0015491,GO:0016020,GO:0021537,GO:0030001,GO:0030018,GO:0030315,GO:0030424,GO:0030425,GO:0030501,GO:…	regulation of the force of heart contraction|regulation of heart rate|regulation of sodium ion transport|calcium:sodium antiporter activity|calcium ion binding|protein binding|calmodulin binding|nucleoplasm|mitochondrion|microtubule|plasma membrane|integral component of plasma membrane|ion transport|cellular calcium ion homeostasis|cellular sodium ion homeostasis|muscle contraction|response to nu…	hsa04020,hsa04022,hsa04260,hsa04261,hsa04371,hsa04740,hsa04961,hsa04974,hsa04978,hsa05410,hsa05412,hsa05414	Calcium signaling pathway|cGMP-PKG signaling pathway|Cardiac muscle contraction|Adrenergic signaling in cardiomyocytes|Apelin signaling pathway|Olfactory transduction|Endocrine and other factor-regulated calcium reabsorption|Protein digestion and absorption|Mineral absorption|Hypertrophic cardiomyopathy|Arrhythmogenic right ventricular cardiomyopathy|Dilated cardiomyopathy
KRT7	4581.908109	0.632257664	4.756972356	8.042434221	3.007632231	1.97E-06	7.36E-06	Up	31.42107721	165.5650222	3855	keratin 7	GO:0005515,GO:0005634,GO:0005737,GO:0005829,GO:0005882,GO:0016032,GO:0031424,GO:0045095,GO:0070062,GO:0070268	protein binding|nucleus|cytoplasm|cytosol|intermediate filament|viral process|keratinization|keratin filament|extracellular exosome|cornification
PDGFC	2764.74544	0.229224433	13.02499169	7.920800991	2.98564633	8.82E-39	2.83E-37	Up	5.986676425	51.01105268	56034	platelet derived growth factor C	GO:0000139,GO:0005161,GO:0005515,GO:0005576,GO:0005615,GO:0005634,GO:0005788,GO:0005829,GO:0005886,GO:0007171,GO:0007417,GO:0008083,GO:0008284,GO:0009887,GO:0009986,GO:0014068,GO:0030335,GO:0031954,GO:0042803,GO:0043406,GO:0048008,GO:0048146,GO:0048565,GO:0048568,GO:0050730,GO:0051781,GO:0060348,GO:0070062,GO:0070374,GO:0070851,GO:0071230,GO:0120162	Golgi membrane|platelet-derived growth factor receptor binding|protein binding|extracellular region|extracellular space|nucleus|endoplasmic reticulum lumen|cytosol|plasma membrane|activation of transmembrane receptor protein tyrosine kinase activity|central nervous system development|growth factor activity|positive regulation of cell population proliferation|animal organ morphogenesis|cell surfac…	hsa01521,hsa04010,hsa04014,hsa04015,hsa04020,hsa04072,hsa04151,hsa04510,hsa04540,hsa04810,hsa05215,hsa05218,hsa05231	EGFR tyrosine kinase inhibitor resistance|MAPK signaling pathway|Ras signaling pathway|Rap1 signaling pathway|Calcium signaling pathway|Phospholipase D signaling pathway|PI3K-Akt signaling pathway|Focal adhesion|Gap junction|Regulation of actin cytoskeleton|Prostate cancer|Melanoma|Choline metabolism in cancer
UNC5B	3271.955246	0.64317531	4.6393527	7.911312773	2.98391711	3.50E-06	1.27E-05	Up	3.579641666	29.8640738	219699	unc-5 netrin receptor B	GO:0001525,GO:0005042,GO:0005515,GO:0005886,GO:0006915,GO:0007411,GO:0014068,GO:0016021,GO:0033564,GO:0038007,GO:0043524,GO:0045121,GO:2001240	angiogenesis|netrin receptor activity|protein binding|plasma membrane|apoptotic process|axon guidance|positive regulation of phosphatidylinositol 3-kinase signaling|integral component of membrane|anterior/posterior axon guidance|netrin-activated signaling pathway|negative regulation of neuron apoptotic process|membrane raft|negative regulation of extrinsic apoptotic signaling pathway in absence o…	hsa04360	Axon guidance
BAALC	88.52953279	0.6290459	4.741624454	7.904638148	2.982699422	2.12E-06	7.91E-06	Up	0.390383753	1.842012487	79870	BAALC binder of MAP3K1 and KLF4	GO:0005654,GO:0005737,GO:0005829,GO:0014069,GO:0043005,GO:0045121	nucleoplasm|cytoplasm|cytosol|postsynaptic density|neuron projection|membrane raft
F2R	7779.407461	0.251856752	11.82501693	7.880080423	2.978210354	2.90E-32	6.85E-31	Up	17.99347005	169.4785316	2149	coagulation factor II thrombin receptor	GO:0000186,GO:0001965,GO:0002248,GO:0003105,GO:0004930,GO:0005102,GO:0005515,GO:0005576,GO:0005769,GO:0005770,GO:0005794,GO:0005886,GO:0005887,GO:0005901,GO:0006919,GO:0006954,GO:0007186,GO:0007200,GO:0007204,GO:0007205,GO:0007529,GO:0007596,GO:0008284,GO:0008285,GO:0009611,GO:0009653,GO:0009986,GO:0014068,GO:0015057,GO:0030168,GO:0030193,GO:0030194,GO:0030335,GO:0031094,GO:0031594,GO:0031681,GO:…	activation of MAPKK activity|G-protein alpha-subunit binding|connective tissue replacement involved in inflammatory response wound healing|negative regulation of glomerular filtration|G protein-coupled receptor activity|signaling receptor binding|protein binding|extracellular region|early endosome|late endosome|Golgi apparatus|plasma membrane|integral component of plasma membrane|caveola|activati…	hsa04015,hsa04020,hsa04024,hsa04072,hsa04080,hsa04151,hsa04610,hsa04611,hsa04810,hsa05130,hsa05200	Rap1 signaling pathway|Calcium signaling pathway|cAMP signaling pathway|Phospholipase D signaling pathway|Neuroactive ligand-receptor interaction|PI3K-Akt signaling pathway|Complement and coagulation cascades|Platelet activation|Regulation of actin cytoskeleton|Pathogenic Escherichia coli infection|Pathways in cancer
ZFP92	9.415836057	0.953791993	3.118653279	7.860093778	2.974546525	0.001816796	0.004256133	Up	0.032179568	0.163700559	139735	ZFP92 zinc finger protein	GO:0000978,GO:0000981,GO:0005634,GO:0006357,GO:0046872	RNA polymerase II cis-regulatory region sequence-specific DNA binding|DNA-binding transcription factor activity, RNA polymerase II-specific|nucleus|regulation of transcription by RNA polymerase II|metal ion binding	hsa05168	Herpes simplex virus 1 infection
ID3	1067.995535	0.261600517	11.35119649	7.83253262	2.969478873	7.32E-30	1.54E-28	Up	19.49770186	129.2980583	3399	inhibitor of DNA binding 3, HLH protein	GO:0000122,GO:0001656,GO:0005515,GO:0005634,GO:0005737,GO:0006275,GO:0007275,GO:0007417,GO:0007507,GO:0007517,GO:0008134,GO:0009611,GO:0010628,GO:0019904,GO:0030154,GO:0030182,GO:0030855,GO:0030903,GO:0032922,GO:0042476,GO:0043065,GO:0043433,GO:0045662,GO:0045668,GO:0045892,GO:0046983,GO:0051726,GO:0072750,GO:0140110,GO:0140416,GO:1901707	negative regulation of transcription by RNA polymerase II|metanephros development|protein binding|nucleus|cytoplasm|regulation of DNA replication|multicellular organism development|central nervous system development|heart development|muscle organ development|transcription factor binding|response to wounding|positive regulation of gene expression|protein domain specific binding|cell differentiatio…	hsa04350,hsa04550	TGF-beta signaling pathway|Signaling pathways regulating pluripotency of stem cells	bHLH
RAMP1	258.4314308	0.40164644	7.381140675	7.806137519	2.964608879	1.57E-13	1.19E-12	Up	2.305427635	10.16241875	10267	receptor activity modifying protein 1	GO:0001525,GO:0001635,GO:0005515,GO:0005615,GO:0005886,GO:0005887,GO:0006816,GO:0006886,GO:0007186,GO:0007189,GO:0008277,GO:0009986,GO:0015026,GO:0015031,GO:0031623,GO:0032092,GO:0032870,GO:0043235,GO:0060050,GO:0072659,GO:0097643,GO:0097647,GO:0150056,GO:1990406,GO:1990407,GO:1990408	angiogenesis|calcitonin gene-related peptide receptor activity|protein binding|extracellular space|plasma membrane|integral component of plasma membrane|calcium ion transport|intracellular protein transport|G protein-coupled receptor signaling pathway|adenylate cyclase-activating G protein-coupled receptor signaling pathway|regulation of G protein-coupled receptor signaling pathway|cell surface|c…	hsa04270	Vascular smooth muscle contraction
EZR	2995.55798	0.232685058	12.71746166	7.776728119	2.959163302	4.73E-37	1.40E-35	Up	15.01814774	87.02507997	7430	ezrin	GO:0000122,GO:0001650,GO:0001726,GO:0001772,GO:0001931,GO:0001951,GO:0003376,GO:0003723,GO:0003779,GO:0005515,GO:0005615,GO:0005737,GO:0005768,GO:0005829,GO:0005884,GO:0005886,GO:0005902,GO:0005903,GO:0005925,GO:0007159,GO:0007411,GO:0008017,GO:0008022,GO:0008360,GO:0008361,GO:0010628,GO:0010737,GO:0015629,GO:0016020,GO:0016323,GO:0016324,GO:0019898,GO:0019904,GO:0022612,GO:0022614,GO:0030033,GO:…	negative regulation of transcription by RNA polymerase II|fibrillar center|ruffle|immunological synapse|uropod|intestinal D-glucose absorption|sphingosine-1-phosphate receptor signaling pathway|RNA binding|actin binding|protein binding|extracellular space|cytoplasm|endosome|cytosol|actin filament|plasma membrane|microvillus|brush border|focal adhesion|leukocyte cell-cell adhesion|axon guidance|mi…	hsa04530,hsa04670,hsa04810,hsa04971,hsa05130,hsa05205,hsa05206	Tight junction|Leukocyte transendothelial migration|Regulation of actin cytoskeleton|Gastric acid secretion|Pathogenic Escherichia coli infection|Proteoglycans in cancer|MicroRNAs in cancer
COL8A2	5006.353937	0.191430463	15.45420457	7.772644548	2.958405542	7.07E-54	3.97E-52	Up	14.23146611	96.08686705	1296	collagen type VIII alpha 2 chain	GO:0001525,GO:0005201,GO:0005576,GO:0005581,GO:0005604,GO:0005615,GO:0005788,GO:0030020,GO:0030198,GO:0030674,GO:0031012,GO:0048593,GO:0050673,GO:0062023,GO:0098609	angiogenesis|extracellular matrix structural constituent|extracellular region|collagen trimer|basement membrane|extracellular space|endoplasmic reticulum lumen|extracellular matrix structural constituent conferring tensile strength|extracellular matrix organization|protein-macromolecule adaptor activity|extracellular matrix|camera-type eye morphogenesis|epithelial cell proliferation|collagen-cont…	hsa04974	Protein digestion and absorption
PCSK1	326.6188876	0.447841378	6.587388989	7.728055006	2.950105363	4.48E-11	2.79E-10	Up	0.406299448	5.401089178	5122	proprotein convertase subtilisin/kexin type 1	GO:0004252,GO:0005615,GO:0006508,GO:0007267,GO:0016020,GO:0016485,GO:0016486,GO:0030133,GO:0034774,GO:0042802,GO:0043005,GO:0043043	serine-type endopeptidase activity|extracellular space|proteolysis|cell-cell signaling|membrane|protein processing|peptide hormone processing|transport vesicle|secretory granule lumen|identical protein binding|neuron projection|peptide biosynthetic process
KL	12.05216302	1.054422296	2.796938807	7.722963955	2.949154638	0.00515893	0.011008606	Up	0.02063404	0.255572673	9365	klotho	GO:0000165,GO:0004566,GO:0005104,GO:0005179,GO:0005499,GO:0005576,GO:0005783,GO:0005886,GO:0005887,GO:0005975,GO:0006112,GO:0007568,GO:0008286,GO:0008422,GO:0008543,GO:0016324,GO:0017134,GO:0030501,GO:0051897,GO:0055074,GO:0070062,GO:0090080	MAPK cascade|beta-glucuronidase activity|fibroblast growth factor receptor binding|hormone activity|vitamin D binding|extracellular region|endoplasmic reticulum|plasma membrane|integral component of plasma membrane|carbohydrate metabolic process|energy reserve metabolic process|aging|insulin receptor signaling pathway|beta-glucosidase activity|fibroblast growth factor receptor signaling pathway|a…	hsa00040,hsa00053,hsa04211,hsa04928,hsa04961	Pentose and glucuronate interconversions|Ascorbate and aldarate metabolism|Longevity regulating pathway|Parathyroid hormone synthesis, secretion and action|Endocrine and other factor-regulated calcium reabsorption
RFLNB	1078.643007	0.163416258	18.01861505	7.69827204	2.944534654	1.39E-72	1.32E-70	Up	3.779242383	20.92367695	359845	refilin B	GO:0001837,GO:0005737,GO:0031005,GO:0032432,GO:0048705,GO:0061182,GO:0061572,GO:1900158	epithelial to mesenchymal transition|cytoplasm|filamin binding|actin filament bundle|skeletal system morphogenesis|negative regulation of chondrocyte development|actin filament bundle organization|negative regulation of bone mineralization involved in bone maturation
PLAUR	3409.208944	0.281899276	10.44079967	7.691440749	2.943253867	1.61E-25	2.68E-24	Up	9.90291138	72.21515095	5329	plasminogen activator, urokinase receptor	GO:0001934,GO:0005102,GO:0005515,GO:0005576,GO:0005788,GO:0005789,GO:0005886,GO:0005887,GO:0005925,GO:0006935,GO:0007165,GO:0007596,GO:0009986,GO:0016021,GO:0019898,GO:0019899,GO:0019904,GO:0030162,GO:0030377,GO:0031225,GO:0034112,GO:0035579,GO:0038023,GO:0038195,GO:0042730,GO:0043066,GO:0043312,GO:0043388,GO:0045742,GO:0071438,GO:0090200,GO:2001243,GO:2001268	positive regulation of protein phosphorylation|signaling receptor binding|protein binding|extracellular region|endoplasmic reticulum lumen|endoplasmic reticulum membrane|plasma membrane|integral component of plasma membrane|focal adhesion|chemotaxis|signal transduction|blood coagulation|cell surface|integral component of membrane|extrinsic component of membrane|enzyme binding|protein domain speci…	hsa04610,hsa05205	Complement and coagulation cascades|Proteoglycans in cancer
STRA6	253.1051468	1.081639672	2.702619261	7.585583773	2.923260212	0.00687955	0.014251972	Up	0.124205284	2.014575803	64220	signaling receptor and transporter of retinol STRA6	GO:0001523,GO:0001568,GO:0001822,GO:0003184,GO:0003281,GO:0005886,GO:0005887,GO:0007507,GO:0007612,GO:0007631,GO:0016918,GO:0019841,GO:0030324,GO:0030325,GO:0030540,GO:0032991,GO:0034632,GO:0034633,GO:0038023,GO:0042297,GO:0043010,GO:0043583,GO:0043585,GO:0048286,GO:0048520,GO:0048546,GO:0048566,GO:0048589,GO:0048745,GO:0048844,GO:0050890,GO:0050905,GO:0060322,GO:0060323,GO:0060325,GO:0060426,GO:…	retinoid metabolic process|blood vessel development|kidney development|pulmonary valve morphogenesis|ventricular septum development|plasma membrane|integral component of plasma membrane|heart development|learning|feeding behavior|retinal binding|retinol binding|lung development|adrenal gland development|female genitalia development|protein-containing complex|retinol transmembrane transporter acti…
KBTBD11	40.28065532	0.455392557	6.376976703	7.485131846	2.904027729	1.81E-10	1.06E-09	Up	0.065397437	0.28928961	9920	kelch repeat and BTB domain containing 11
PODNL1	188.4945916	0.240109315	12.08169872	7.469068851	2.900928397	1.32E-33	3.34E-32	Up	0.987905305	4.342313882	79883	podocan like 1	GO:0005615	extracellular space
INSYN2A	12.97998472	0.871191503	3.323474959	7.440415276	2.895383145	0.000889034	0.002219062	Up	0.010869257	0.057696997	642938	inhibitory synaptic factor 2A	GO:0005515,GO:0014069,GO:0060080	protein binding|postsynaptic density|inhibitory postsynaptic potential
TRIB3	2574.320826	0.134158759	21.38714859	7.306970161	2.869273316	1.76E-101	3.35E-99	Up	12.80580072	67.44758034	57761	tribbles pseudokinase 3	GO:0000122,GO:0003714,GO:0004860,GO:0005515,GO:0005524,GO:0005634,GO:0005654,GO:0005829,GO:0005886,GO:0006468,GO:0006469,GO:0010506,GO:0010827,GO:0016301,GO:0019216,GO:0019901,GO:0031434,GO:0031625,GO:0032092,GO:0032436,GO:0032869,GO:0034976,GO:0043405,GO:0045599,GO:0045717,GO:0045892,GO:0051443,GO:0051898,GO:0055106,GO:0070059	negative regulation of transcription by RNA polymerase II|transcription corepressor activity|protein kinase inhibitor activity|protein binding|ATP binding|nucleus|nucleoplasm|cytosol|plasma membrane|protein phosphorylation|negative regulation of protein kinase activity|regulation of autophagy|regulation of glucose transmembrane transport|kinase activity|regulation of lipid metabolic process|prote…	hsa04931	Insulin resistance
F12	5.044543434	1.293302941	2.216527282	7.293651431	2.866641254	0.026655412	0.047842663	Up	0.049202093	0.217648506	2161	coagulation factor XII	GO:0002353,GO:0002542,GO:0004252,GO:0005509,GO:0005515,GO:0005576,GO:0005615,GO:0005791,GO:0005886,GO:0006508,GO:0007596,GO:0007597,GO:0010756,GO:0016485,GO:0016540,GO:0030194,GO:0031638,GO:0042730,GO:0045087,GO:0051787,GO:0051788,GO:0051919,GO:0062023,GO:0070062	plasma kallikrein-kinin cascade|Factor XII activation|serine-type endopeptidase activity|calcium ion binding|protein binding|extracellular region|extracellular space|rough endoplasmic reticulum|plasma membrane|proteolysis|blood coagulation|blood coagulation, intrinsic pathway|positive regulation of plasminogen activation|protein processing|protein autoprocessing|positive regulation of blood coagu…	hsa04610	Complement and coagulation cascades
LEF1	25.48610324	0.696385638	4.116135443	7.29252085	2.866417606	3.85E-05	0.000119955	Up	0.099122465	0.333240515	51176	lymphoid enhancer binding factor 1	GO:0000122,GO:0000977,GO:0000978,GO:0000981,GO:0001228,GO:0001569,GO:0001649,GO:0001756,GO:0001837,GO:0002040,GO:0003677,GO:0003682,GO:0003700,GO:0005515,GO:0005634,GO:0005654,GO:0005667,GO:0005737,GO:0006357,GO:0007223,GO:0008013,GO:0008284,GO:0008301,GO:0010628,GO:0010718,GO:0021542,GO:0021861,GO:0021873,GO:0021943,GO:0030111,GO:0030223,GO:0030284,GO:0030326,GO:0030331,GO:0030335,GO:0030509,GO:…	negative regulation of transcription by RNA polymerase II|RNA polymerase II transcription regulatory region sequence-specific DNA binding|RNA polymerase II cis-regulatory region sequence-specific DNA binding|DNA-binding transcription factor activity, RNA polymerase II-specific|DNA-binding transcription activator activity, RNA polymerase II-specific|branching involved in blood vessel morphogenesis…	hsa04310,hsa04390,hsa04520,hsa04916,hsa04934,hsa05132,hsa05167,hsa05200,hsa05210,hsa05213,hsa05215,hsa05216,hsa05217,hsa05221,hsa05224,hsa05225,hsa05226,hsa05412	Wnt signaling pathway|Hippo signaling pathway|Adherens junction|Melanogenesis|Cushing syndrome|Salmonella infection|Kaposi sarcoma-associated herpesvirus infection|Pathways in cancer|Colorectal cancer|Endometrial cancer|Prostate cancer|Thyroid cancer|Basal cell carcinoma|Acute myeloid leukemia|Breast cancer|Hepatocellular carcinoma|Gastric cancer|Arrhythmogenic right ventricular cardiomyopathy	HMG
NECTIN4	8.864925266	1.007355723	2.845214577	7.291133854	2.866143187	0.004438151	0.009609251	Up	0.030723479	0.271814423	81607	nectin cell adhesion molecule 4	GO:0001618,GO:0005515,GO:0005886,GO:0005912,GO:0007156,GO:0007157,GO:0016021,GO:0034332,GO:0042802,GO:0046718,GO:0070062	virus receptor activity|protein binding|plasma membrane|adherens junction|homophilic cell adhesion via plasma membrane adhesion molecules|heterophilic cell-cell adhesion via plasma membrane cell adhesion molecules|integral component of membrane|adherens junction organization|identical protein binding|viral entry into host cell|extracellular exosome	hsa04520	Adherens junction
SPECC1	262.4802809	0.299919947	9.53973069	7.265970566	2.861155521	1.43E-21	1.88E-20	Up	0.327782406	1.876748149	92521	sperm antigen with calponin homology and coiled-coil domains 1	GO:0001650,GO:0005654,GO:0005815,GO:0005829,GO:0016020,GO:0030036,GO:0031941,GO:0043231	fibrillar center|nucleoplasm|microtubule organizing center|cytosol|membrane|actin cytoskeleton organization|filamentous actin|intracellular membrane-bounded organelle
SHISA2	82.7193974	0.705397486	4.055589162	7.264192325	2.8608024	5.00E-05	0.000153359	Up	0.14127207	1.224854467	387914	shisa family member 2	GO:0005515,GO:0005783,GO:0005789,GO:0007275,GO:0016021,GO:0030178,GO:0040037	protein binding|endoplasmic reticulum|endoplasmic reticulum membrane|multicellular organism development|integral component of membrane|negative regulation of Wnt signaling pathway|negative regulation of fibroblast growth factor receptor signaling pathway
VLDLR	1090.185111	0.162011134	17.61253259	7.227147705	2.85342638	1.97E-69	1.71E-67	Up	1.957445433	9.592579715	7436	very low density lipoprotein receptor	GO:0005041,GO:0005509,GO:0005515,GO:0005765,GO:0005886,GO:0005905,GO:0006869,GO:0006898,GO:0007165,GO:0007399,GO:0007411,GO:0007613,GO:0008203,GO:0016020,GO:0016021,GO:0021517,GO:0030229,GO:0032802,GO:0034185,GO:0034189,GO:0034361,GO:0034436,GO:0034447,GO:0038024,GO:0038025,GO:0038026,GO:0043235,GO:0045860,GO:0048306,GO:0048813,GO:1900006	low-density lipoprotein particle receptor activity|calcium ion binding|protein binding|lysosomal membrane|plasma membrane|clathrin-coated pit|lipid transport|receptor-mediated endocytosis|signal transduction|nervous system development|axon guidance|memory|cholesterol metabolic process|membrane|integral component of membrane|ventral spinal cord development|very-low-density lipoprotein particle rec…	hsa05017	Spinocerebellar ataxia
E2F7	360.7278646	0.190371083	14.97045674	7.209714185	2.849942068	1.15E-50	5.57E-49	Up	0.839687746	4.995242037	144455	E2F transcription factor 7	GO:0000122,GO:0000785,GO:0000978,GO:0000981,GO:0000987,GO:0001217,GO:0001227,GO:0001890,GO:0002040,GO:0003700,GO:0005515,GO:0005654,GO:0006357,GO:0006977,GO:0008285,GO:0016607,GO:0030330,GO:0032466,GO:0032877,GO:0042802,GO:0045944,GO:0060707,GO:0060718,GO:0070365,GO:0071930,GO:0090575,GO:1990837,GO:2000134	negative regulation of transcription by RNA polymerase II|chromatin|RNA polymerase II cis-regulatory region sequence-specific DNA binding|DNA-binding transcription factor activity, RNA polymerase II-specific|cis-regulatory region sequence-specific DNA binding|DNA-binding transcription repressor activity|DNA-binding transcription repressor activity, RNA polymerase II-specific|placenta development|…			E2F
ARSI	70.15413901	0.500093585	5.698461883	7.208825532	2.849764233	1.21E-08	5.87E-08	Up	0.401329761	1.914244127	340075	arylsulfatase family member I	GO:0004065,GO:0005515,GO:0005576,GO:0005788,GO:0046872	arylsulfatase activity|protein binding|extracellular region|endoplasmic reticulum lumen|metal ion binding
HK2	1278.961044	0.211126401	13.46956709	7.178991634	2.843781216	2.36E-41	8.31E-40	Up	2.267982195	16.2593798	3099	hexokinase 2	GO:0001666,GO:0001678,GO:0002931,GO:0004340,GO:0004396,GO:0005515,GO:0005524,GO:0005536,GO:0005739,GO:0005741,GO:0005813,GO:0005829,GO:0005886,GO:0006002,GO:0006096,GO:0007595,GO:0008637,GO:0008865,GO:0016020,GO:0016529,GO:0019158,GO:0035795,GO:0043231,GO:0045766,GO:0046324,GO:0046835,GO:0051156,GO:0061621,GO:0072655,GO:0072656,GO:1904925,GO:1990830,GO:2000378	response to hypoxia|cellular glucose homeostasis|response to ischemia|glucokinase activity|hexokinase activity|protein binding|ATP binding|glucose binding|mitochondrion|mitochondrial outer membrane|centrosome|cytosol|plasma membrane|fructose 6-phosphate metabolic process|glycolytic process|lactation|apoptotic mitochondrial changes|fructokinase activity|membrane|sarcoplasmic reticulum|mannokinase …	hsa00010,hsa00051,hsa00052,hsa00500,hsa00520,hsa00524,hsa04066,hsa04910,hsa04930,hsa04973,hsa05131,hsa05230	Glycolysis / Gluconeogenesis|Fructose and mannose metabolism|Galactose metabolism|Starch and sucrose metabolism|Amino sugar and nucleotide sugar metabolism|Neomycin, kanamycin and gentamicin biosynthesis|HIF-1 signaling pathway|Insulin signaling pathway|Type II diabetes mellitus|Carbohydrate digestion and absorption|Shigellosis|Central carbon metabolism in cancer
LOXL3	1254.766973	0.29462827	9.646228353	7.170389915	2.842051573	5.10E-22	6.88E-21	Up	2.905960658	19.35620711	84695	lysyl oxidase like 3	GO:0001837,GO:0001968,GO:0004720,GO:0005044,GO:0005507,GO:0005515,GO:0005576,GO:0005615,GO:0005634,GO:0005737,GO:0006897,GO:0006954,GO:0016020,GO:0018057,GO:0018215,GO:0021510,GO:0030199,GO:0030324,GO:0045892,GO:0060021,GO:0061053,GO:1905590,GO:2000329,GO:2001046	epithelial to mesenchymal transition|fibronectin binding|protein-lysine 6-oxidase activity|scavenger receptor activity|copper ion binding|protein binding|extracellular region|extracellular space|nucleus|cytoplasm|endocytosis|inflammatory response|membrane|peptidyl-lysine oxidation|protein phosphopantetheinylation|spinal cord development|collagen fibril organization|lung development|negative regul…
ERICH2	3.711727233	1.344117683	2.11042536	7.143643309	2.836660047	0.034821734	0.060537917	Up	0.035112547	0.108725769	285141	glutamate rich 2	GO:0005515	protein binding
LDLRAD4	1494.273405	0.281085011	10.0836263	7.132244726	2.834356206	6.53E-24	9.95E-23	Up	0.625305723	6.935206402	753	low density lipoprotein receptor class A domain containing 4	GO:0000139,GO:0010719,GO:0010991,GO:0016021,GO:0030336,GO:0030512,GO:0031901,GO:0043231,GO:0060394,GO:0070412	Golgi membrane|negative regulation of epithelial to mesenchymal transition|negative regulation of SMAD protein complex assembly|integral component of membrane|negative regulation of cell migration|negative regulation of transforming growth factor beta receptor signaling pathway|early endosome membrane|intracellular membrane-bounded organelle|negative regulation of pathway-restricted SMAD protein …
PIM1	572.5670153	0.177882187	15.86022198	7.06774979	2.821250967	1.19E-56	7.15E-55	Up	2.511982555	17.21012681	5292	Pim-1 proto-oncogene, serine/threonine kinase	GO:0004674,GO:0005515,GO:0005524,GO:0005634,GO:0005654,GO:0005730,GO:0005737,GO:0005829,GO:0005886,GO:0006468,GO:0006915,GO:0007049,GO:0007275,GO:0008134,GO:0019221,GO:0022898,GO:0030145,GO:0030212,GO:0043024,GO:0043066,GO:0043433,GO:0045893,GO:0046777,GO:0050821,GO:0060045,GO:0070561,GO:0090336,GO:0106310,GO:0106311,GO:1902033,GO:1905062,GO:1990748	protein serine/threonine kinase activity|protein binding|ATP binding|nucleus|nucleoplasm|nucleolus|cytoplasm|cytosol|plasma membrane|protein phosphorylation|apoptotic process|cell cycle|multicellular organism development|transcription factor binding|cytokine-mediated signaling pathway|regulation of transmembrane transporter activity|manganese ion binding|hyaluronan metabolic process|ribosomal sma…	hsa04630,hsa04933,hsa05200,hsa05206,hsa05221	JAK-STAT signaling pathway|AGE-RAGE signaling pathway in diabetic complications|Pathways in cancer|MicroRNAs in cancer|Acute myeloid leukemia
HOMER1	366.543154	0.165489674	17.04064128	7.061869521	2.820050165	4.10E-65	3.08E-63	Up	0.681639706	4.154379508	9456	homer scaffold protein 1	GO:0003009,GO:0005515,GO:0005737,GO:0005829,GO:0005886,GO:0007206,GO:0007216,GO:0007268,GO:0009967,GO:0014069,GO:0030018,GO:0030424,GO:0030425,GO:0035256,GO:0035591,GO:0043034,GO:0043197,GO:0044309,GO:0044325,GO:0045177,GO:0048148,GO:0048741,GO:0048875,GO:0051262,GO:0051592,GO:0051928,GO:0051966,GO:0090279,GO:0098962,GO:0098978,GO:0099524,GO:1902950,GO:2001256,GO:2001257	skeletal muscle contraction|protein binding|cytoplasm|cytosol|plasma membrane|phospholipase C-activating G protein-coupled glutamate receptor signaling pathway|G protein-coupled glutamate receptor signaling pathway|chemical synaptic transmission|positive regulation of signal transduction|postsynaptic density|Z disc|axon|dendrite|G protein-coupled glutamate receptor binding|signaling adaptor activ…	hsa04068,hsa04724	FoxO signaling pathway|Glutamatergic synapse
EAF2	8.581518042	0.849508522	3.315944492	7.046579407	2.816923106	0.00091334	0.002270638	Up	0.03900367	0.195539835	55840	ELL associated factor 2	GO:0003711,GO:0005515,GO:0005654,GO:0006366,GO:0006368,GO:0006915,GO:0008023,GO:0016607,GO:0032783,GO:0034243,GO:0045944	transcription elongation regulator activity|protein binding|nucleoplasm|transcription by RNA polymerase II|transcription elongation from RNA polymerase II promoter|apoptotic process|transcription elongation factor complex|nuclear speck|super elongation complex|regulation of transcription elongation from RNA polymerase II promoter|positive regulation of transcription by RNA polymerase II
TGFBI	154821.699	0.256577694	10.91714308	6.969694397	2.801095399	9.55E-28	1.77E-26	Up	568.2275709	3688.766198	7045	transforming growth factor beta induced	GO:0001525,GO:0002062,GO:0005178,GO:0005201,GO:0005515,GO:0005518,GO:0005576,GO:0005604,GO:0005615,GO:0005802,GO:0005886,GO:0007155,GO:0007162,GO:0007601,GO:0008283,GO:0030198,GO:0031012,GO:0042802,GO:0044267,GO:0050839,GO:0050840,GO:0050896,GO:0062023,GO:0070062	angiogenesis|chondrocyte differentiation|integrin binding|extracellular matrix structural constituent|protein binding|collagen binding|extracellular region|basement membrane|extracellular space|trans-Golgi network|plasma membrane|cell adhesion|negative regulation of cell adhesion|visual perception|cell population proliferation|extracellular matrix organization|extracellular matrix|identical prote…
SEL1L3	1522.324628	0.205080477	13.62816264	6.939684611	2.794870098	2.72E-42	9.81E-41	Up	2.638804063	14.08663422	23231	SEL1L family member 3	GO:0005654,GO:0016021	nucleoplasm|integral component of membrane
LOC102724488	66.92058815	0.860714655	3.242709341	6.921321172	2.791047452	0.001183989	0.002874071	Up	0.179963923	1.043751376	102724488	synaptotagmin-15
TNFSF9	297.886788	0.365821268	7.618722915	6.902365515	2.787090874	2.56E-14	2.06E-13	Up	1.562422403	15.61698624	8744	TNF superfamily member 9	GO:0005102,GO:0005125,GO:0005164,GO:0005615,GO:0005886,GO:0006955,GO:0007267,GO:0016021,GO:0032813,GO:0033209,GO:0042104,GO:0042129,GO:0042981,GO:0045585	signaling receptor binding|cytokine activity|tumor necrosis factor receptor binding|extracellular space|plasma membrane|immune response|cell-cell signaling|integral component of membrane|tumor necrosis factor receptor superfamily binding|tumor necrosis factor-mediated signaling pathway|positive regulation of activated T cell proliferation|regulation of T cell proliferation|regulation of apoptotic…	hsa04060	Cytokine-cytokine receptor interaction
CDC6	392.4246824	0.209255776	13.28353151	6.866884502	2.779655698	2.88E-40	9.76E-39	Up	2.435182617	11.38314064	990	cell division cycle 6	GO:0000076,GO:0000079,GO:0000082,GO:0000083,GO:0000166,GO:0000278,GO:0000922,GO:0003688,GO:0005515,GO:0005524,GO:0005634,GO:0005654,GO:0005730,GO:0005737,GO:0005829,GO:0006260,GO:0006270,GO:0007089,GO:0008156,GO:0008285,GO:0019900,GO:0030071,GO:0032467,GO:0033314,GO:0045171,GO:0045737,GO:0048146,GO:0051233,GO:0051301,GO:0051984,GO:0072686,GO:1904117,GO:1904385	DNA replication checkpoint|regulation of cyclin-dependent protein serine/threonine kinase activity|G1/S transition of mitotic cell cycle|regulation of transcription involved in G1/S transition of mitotic cell cycle|nucleotide binding|mitotic cell cycle|spindle pole|DNA replication origin binding|protein binding|ATP binding|nucleus|nucleoplasm|nucleolus|cytoplasm|cytosol|DNA replication|DNA replic…	hsa04110	Cell cycle
DKK2	279.6715508	0.282435452	9.810623671	6.825183958	2.770867931	1.01E-22	1.43E-21	Up	1.323043475	5.786805589	27123	dickkopf WNT signaling pathway inhibitor 2	GO:0005515,GO:0005615,GO:0007275,GO:0016055,GO:0039706,GO:0048019,GO:0090090,GO:0090263,GO:2000272	protein binding|extracellular space|multicellular organism development|Wnt signaling pathway|co-receptor binding|receptor antagonist activity|negative regulation of canonical Wnt signaling pathway|positive regulation of canonical Wnt signaling pathway|negative regulation of signaling receptor activity	hsa04310,hsa05010,hsa05022	Wnt signaling pathway|Alzheimer disease|Pathways of neurodegeneration - multiple diseases
KIF21A	433.4648066	0.191491055	14.46532582	6.820986914	2.769980495	2.01E-47	8.68E-46	Up	1.176033462	6.265326723	55605	kinesin family member 21A	GO:0003777,GO:0005515,GO:0005524,GO:0005829,GO:0005871,GO:0005874,GO:0005886,GO:0007018,GO:0008017,GO:0016887	microtubule motor activity|protein binding|ATP binding|cytosol|kinesin complex|microtubule|plasma membrane|microtubule-based movement|microtubule binding|ATPase activity
ARFGEF3	43.70560342	0.598097756	4.607473681	6.753894621	2.75571967	4.08E-06	1.46E-05	Up	0.058490193	0.274905926	57221	ARFGEF family member 3	GO:0005085,GO:0010923,GO:0016021,GO:0030036,GO:0030658,GO:0032012	guanyl-nucleotide exchange factor activity|negative regulation of phosphatase activity|integral component of membrane|actin cytoskeleton organization|transport vesicle membrane|regulation of ARF protein signal transduction
GDF15	1080.161959	0.173629817	15.83040634	6.72078876	2.748630559	1.92E-56	1.14E-54	Up	9.827366752	53.70395212	9518	growth differentiation factor 15	GO:0000187,GO:0002023,GO:0005125,GO:0005515,GO:0005576,GO:0005615,GO:0005634,GO:0005737,GO:0005794,GO:0007165,GO:0007179,GO:0007267,GO:0008083,GO:0010862,GO:0030509,GO:0035860,GO:0040015,GO:0042803,GO:0043410,GO:0051897,GO:0060395,GO:0060400,GO:0062023,GO:0070062,GO:0070700,GO:1901741	activation of MAPK activity|reduction of food intake in response to dietary excess|cytokine activity|protein binding|extracellular region|extracellular space|nucleus|cytoplasm|Golgi apparatus|signal transduction|transforming growth factor beta receptor signaling pathway|cell-cell signaling|growth factor activity|positive regulation of pathway-restricted SMAD protein phosphorylation|BMP signaling …	hsa04060	Cytokine-cytokine receptor interaction
HCN1	7.105326076	0.971933847	2.824759291	6.706124016	2.745479163	0.004731615	0.010176203	Up	0.00546855	0.038704754	348980	hyperpolarization activated cyclic nucleotide gated potassium channel 1	GO:0005222,GO:0005248,GO:0005249,GO:0005267,GO:0005515,GO:0005886,GO:0005887,GO:0022843,GO:0030424,GO:0030425,GO:0030552,GO:0034765,GO:0035725,GO:0042391,GO:0042802,GO:0045176,GO:0046549,GO:0051289,GO:0071320,GO:0071805,GO:0098855	intracellular cAMP-activated cation channel activity|voltage-gated sodium channel activity|voltage-gated potassium channel activity|potassium channel activity|protein binding|plasma membrane|integral component of plasma membrane|voltage-gated cation channel activity|axon|dendrite|cAMP binding|regulation of ion transmembrane transport|sodium ion transmembrane transport|regulation of membrane poten…	hsa04929	GnRH secretion
ULBP1	97.39727633	0.534341816	5.129753113	6.685528425	2.741041596	2.90E-07	1.20E-06	Up	0.118416	1.795956028	80329	UL16 binding protein 1	GO:0005515,GO:0005615,GO:0005783,GO:0005829,GO:0005886,GO:0006955,GO:0009897,GO:0016032,GO:0030101,GO:0042267,GO:0046658,GO:0046703,GO:0050776	protein binding|extracellular space|endoplasmic reticulum|cytosol|plasma membrane|immune response|external side of plasma membrane|viral process|natural killer cell activation|natural killer cell mediated cytotoxicity|anchored component of plasma membrane|natural killer cell lectin-like receptor binding|regulation of immune response	hsa04650	Natural killer cell mediated cytotoxicity
P4HA3	323.053329	0.361455356	7.578250994	6.676997105	2.739199415	3.50E-14	2.80E-13	Up	2.601536125	14.02277954	283208	prolyl 4-hydroxylase subunit alpha 3	GO:0004656,GO:0005506,GO:0005515,GO:0005783,GO:0005788,GO:0016702,GO:0018401,GO:0031418,GO:0055114	procollagen-proline 4-dioxygenase activity|iron ion binding|protein binding|endoplasmic reticulum|endoplasmic reticulum lumen|oxidoreductase activity, acting on single donors with incorporation of molecular oxygen, incorporation of two atoms of oxygen|peptidyl-proline hydroxylation to 4-hydroxy-L-proline|L-ascorbic acid binding|oxidation-reduction process	hsa00330	Arginine and proline metabolism
GALNT18	232.0626808	0.24831163	11.00047191	6.641665723	2.731545113	3.80E-28	7.21E-27	Up	0.273357994	1.317409024	374378	polypeptide N-acetylgalactosaminyltransferase 18	GO:0000139,GO:0004653,GO:0005575,GO:0005794,GO:0006493,GO:0016021,GO:0018215,GO:0030246,GO:0046872	Golgi membrane|polypeptide N-acetylgalactosaminyltransferase activity|cellular_component|Golgi apparatus|protein O-linked glycosylation|integral component of membrane|protein phosphopantetheinylation|carbohydrate binding|metal ion binding	hsa00512,hsa00514	Mucin type O-glycan biosynthesis|Other types of O-glycan biosynthesis
NOG	10.55881233	1.117885912	2.438081192	6.613878841	2.725496617	0.014765457	0.028320823	Up	0.028394726	0.904361967	9241	noggin	GO:0000122,GO:0001501,GO:0001649,GO:0001701,GO:0001706,GO:0001707,GO:0001837,GO:0001839,GO:0001843,GO:0003149,GO:0003151,GO:0003203,GO:0003223,GO:0005515,GO:0005576,GO:0005615,GO:0007399,GO:0008045,GO:0009953,GO:0010628,GO:0019955,GO:0021510,GO:0021533,GO:0021983,GO:0030336,GO:0030509,GO:0030514,GO:0035019,GO:0042060,GO:0042474,GO:0042733,GO:0042803,GO:0045668,GO:0045944,GO:0048318,GO:0048570,GO:…	negative regulation of transcription by RNA polymerase II|skeletal system development|osteoblast differentiation|in utero embryonic development|endoderm formation|mesoderm formation|epithelial to mesenchymal transition|neural plate morphogenesis|neural tube closure|membranous septum morphogenesis|outflow tract morphogenesis|endocardial cushion morphogenesis|ventricular compact myocardium morphoge…	hsa04350	TGF-beta signaling pathway
KCNA4	22.12469194	0.901717359	3.020627544	6.605886999	2.723752291	0.002522514	0.00573774	Up	0.077783929	0.412898435	3739	potassium voltage-gated channel subfamily A member 4	GO:0005249,GO:0005251,GO:0005515,GO:0005886,GO:0005887,GO:0006813,GO:0008076,GO:0016021,GO:0030424,GO:0030955,GO:0034765,GO:0043197,GO:0051260,GO:0071805	voltage-gated potassium channel activity|delayed rectifier potassium channel activity|protein binding|plasma membrane|integral component of plasma membrane|potassium ion transport|voltage-gated potassium channel complex|integral component of membrane|axon|potassium ion binding|regulation of ion transmembrane transport|dendritic spine|protein homooligomerization|potassium ion transmembrane transpo…	hsa04927,hsa04934	Cortisol synthesis and secretion|Cushing syndrome
BGN	23039.86883	0.102761716	26.46331325	6.5860592	2.71941548	2.56E-154	1.38E-151	Up	154.285699	767.599303	633	biglycan	GO:0001974,GO:0005201,GO:0005515,GO:0005539,GO:0005576,GO:0005615,GO:0005796,GO:0008150,GO:0009986,GO:0019800,GO:0030021,GO:0030133,GO:0030198,GO:0030206,GO:0030207,GO:0030208,GO:0031012,GO:0042383,GO:0043202,GO:0050840,GO:0060348,GO:0061975,GO:0062023,GO:0070062	blood vessel remodeling|extracellular matrix structural constituent|protein binding|glycosaminoglycan binding|extracellular region|extracellular space|Golgi lumen|biological_process|cell surface|peptide cross-linking via chondroitin 4-sulfate glycosaminoglycan|extracellular matrix structural constituent conferring compression resistance|transport vesicle|extracellular matrix organization|chondroi…
HHIP	505.1923803	0.369337763	7.362667023	6.585582116	2.719310969	1.80E-13	1.36E-12	Up	1.224215797	5.154295019	64399	hedgehog interacting protein	GO:0003824,GO:0005515,GO:0005576,GO:0005634,GO:0005737,GO:0005887,GO:0007165,GO:0007405,GO:0008270,GO:0009953,GO:0009968,GO:0009986,GO:0040036,GO:0043066,GO:0045879,GO:0048705,GO:0060170,GO:0060441,GO:0097108	catalytic activity|protein binding|extracellular region|nucleus|cytoplasm|integral component of plasma membrane|signal transduction|neuroblast proliferation|zinc ion binding|dorsal/ventral pattern formation|negative regulation of signal transduction|cell surface|regulation of fibroblast growth factor receptor signaling pathway|negative regulation of apoptotic process|negative regulation of smooth…	hsa04024,hsa04340,hsa05200,hsa05217	cAMP signaling pathway|Hedgehog signaling pathway|Pathways in cancer|Basal cell carcinoma
SLC22A3	219.3851636	0.329911303	8.236423273	6.576359337	2.717289131	1.77E-16	1.68E-15	Up	0.212169486	1.198702911	6581	solute carrier family 22 member 3	GO:0001692,GO:0005326,GO:0005330,GO:0005515,GO:0005886,GO:0005887,GO:0006836,GO:0006855,GO:0008504,GO:0008514,GO:0015101,GO:0015651,GO:0015695,GO:0015697,GO:0015711,GO:0015718,GO:0015844,GO:0016020,GO:0019534,GO:0032098,GO:0042908,GO:0043025,GO:0051610,GO:0051615,GO:0051620,GO:0051625,GO:0090494,GO:0098793,GO:0150104,GO:1901998	histamine metabolic process|neurotransmitter transmembrane transporter activity|dopamine:sodium symporter activity|protein binding|plasma membrane|integral component of plasma membrane|neurotransmitter transport|drug transmembrane transport|monoamine transmembrane transporter activity|organic anion transmembrane transporter activity|organic cation transmembrane transporter activity|quaternary amm…	hsa05231	Choline metabolism in cancer
CFAP58	8.114008561	1.03927268	2.614309786	6.574953713	2.716980738	0.008940793	0.017987122	Up	0.033365547	0.236151302	159686	cilia and flagella associated protein 58	GO:0005515,GO:0005615,GO:0005856,GO:0005929	protein binding|extracellular space|cytoskeleton|cilium
HOMER2	266.1287844	0.349238559	7.777388853	6.571232885	2.716164072	7.40E-15	6.21E-14	Up	0.435835723	1.964322658	9455	homer scaffold protein 2	GO:0003779,GO:0005515,GO:0005737,GO:0005829,GO:0005886,GO:0007216,GO:0007605,GO:0008277,GO:0014069,GO:0019904,GO:0030160,GO:0030425,GO:0032426,GO:0032703,GO:0035256,GO:0035584,GO:0042802,GO:0043025,GO:0043229,GO:0044877,GO:0045177,GO:0048148,GO:0048875,GO:0070885,GO:0098978,GO:2001256	actin binding|protein binding|cytoplasm|cytosol|plasma membrane|G protein-coupled glutamate receptor signaling pathway|sensory perception of sound|regulation of G protein-coupled receptor signaling pathway|postsynaptic density|protein domain specific binding|synaptic receptor adaptor activity|dendrite|stereocilium tip|negative regulation of interleukin-2 production|G protein-coupled glutamate rec…	hsa04068,hsa04724	FoxO signaling pathway|Glutamatergic synapse
GRIP1	32.29004928	0.504139292	5.376346009	6.545154602	2.71042727	7.60E-08	3.37E-07	Up	0.088395624	0.461407748	23426	glutamate receptor interacting protein 1	GO:0005515,GO:0005789,GO:0005829,GO:0005886,GO:0008013,GO:0008022,GO:0014069,GO:0016358,GO:0030159,GO:0030425,GO:0031410,GO:0035259,GO:0035556,GO:0043005,GO:0043204,GO:0045121,GO:0045211,GO:0098887,GO:0098978,GO:0099003,GO:0150012	protein binding|endoplasmic reticulum membrane|cytosol|plasma membrane|beta-catenin binding|protein C-terminus binding|postsynaptic density|dendrite development|signaling receptor complex adaptor activity|dendrite|cytoplasmic vesicle|glucocorticoid receptor binding|intracellular signal transduction|neuron projection|perikaryon|membrane raft|postsynaptic membrane|neurotransmitter receptor transpor…
PAWR	2757.405014	0.191902535	14.12321604	6.544490862	2.71028096	2.73E-45	1.08E-43	Up	3.623332763	24.08303606	5074	pro-apoptotic WT1 regulator	GO:0000122,GO:0000785,GO:0003714,GO:0003779,GO:0005515,GO:0005634,GO:0005737,GO:0005884,GO:0005886,GO:0006915,GO:0010628,GO:0015629,GO:0019899,GO:0030889,GO:0042130,GO:0042986,GO:0043065,GO:0043522,GO:0048147,GO:0050860,GO:0051017,GO:0097190,GO:1901300,GO:2000774	negative regulation of transcription by RNA polymerase II|chromatin|transcription corepressor activity|actin binding|protein binding|nucleus|cytoplasm|actin filament|plasma membrane|apoptotic process|positive regulation of gene expression|actin cytoskeleton|enzyme binding|negative regulation of B cell proliferation|negative regulation of T cell proliferation|positive regulation of amyloid precurs…
NPTX1	123.8430554	0.645206876	4.191838172	6.518783724	2.704602811	2.77E-05	8.81E-05	Up	0.16977843	1.475544023	4884	neuronal pentraxin 1	GO:0005886,GO:0007268,GO:0007417,GO:0030133,GO:0043005,GO:0046872,GO:0060385,GO:0098962,GO:0098978	plasma membrane|chemical synaptic transmission|central nervous system development|transport vesicle|neuron projection|metal ion binding|axonogenesis involved in innervation|regulation of postsynaptic neurotransmitter receptor activity|glutamatergic synapse
RBP1	377.5924372	0.400860666	6.72798659	6.484454383	2.696985188	1.72E-11	1.12E-10	Up	2.769092172	9.031339437	5947	retinol binding protein 1	GO:0001523,GO:0002138,GO:0005501,GO:0005515,GO:0005654,GO:0005811,GO:0005829,GO:0006776,GO:0016918,GO:0055088,GO:1904768	retinoid metabolic process|retinoic acid biosynthetic process|retinoid binding|protein binding|nucleoplasm|lipid droplet|cytosol|vitamin A metabolic process|retinal binding|lipid homeostasis|all-trans-retinol binding
COL22A1	181.7241961	0.572258146	4.706648975	6.46844179	2.693418217	2.52E-06	9.31E-06	Up	0.121573659	1.174530321	169044	collagen type XXII alpha 1 chain	GO:0001525,GO:0001886,GO:0005201,GO:0005576,GO:0005581,GO:0005615,GO:0005788,GO:0030198,GO:0031012	angiogenesis|endothelial cell morphogenesis|extracellular matrix structural constituent|extracellular region|collagen trimer|extracellular space|endoplasmic reticulum lumen|extracellular matrix organization|extracellular matrix	hsa04974	Protein digestion and absorption
NEK7	5194.005407	0.128403579	20.93905029	6.447093866	2.688648989	2.36E-97	4.28E-95	Up	17.29347663	93.41420322	140609	NIMA related kinase 7	GO:0000922,GO:0004674,GO:0005515,GO:0005524,GO:0005654,GO:0005737,GO:0005815,GO:0005874,GO:0006468,GO:0007346,GO:0032212,GO:0046872,GO:0051225,GO:0051973,GO:0106310,GO:0106311,GO:1904355	spindle pole|protein serine/threonine kinase activity|protein binding|ATP binding|nucleoplasm|cytoplasm|microtubule organizing center|microtubule|protein phosphorylation|regulation of mitotic cell cycle|positive regulation of telomere maintenance via telomerase|metal ion binding|spindle assembly|positive regulation of telomerase activity|protein serine kinase activity|protein threonine kinase act…	hsa04621	NOD-like receptor signaling pathway
TMEM217	186.8457325	0.254798578	10.54696685	6.441301214	2.687352158	5.25E-26	8.93E-25	Up	0.613406585	4.433879717	221468	transmembrane protein 217	GO:0016021	integral component of membrane
TC2N	14.61012918	0.867148618	3.095886503	6.428997109	2.684593702	0.001962255	0.004570286	Up	0.08001342	0.283155456	123036	tandem C2 domains, nuclear	GO:0003674,GO:0005575,GO:0005634	molecular_function|cellular_component|nucleus
PALLD	10061.74427	0.080269037	33.43287695	6.424681049	2.683624834	4.57E-245	9.45E-242	Up	16.34284877	82.7396401	23022	palladin, cytoskeletal associated protein	GO:0001725,GO:0001726,GO:0002102,GO:0003334,GO:0003382,GO:0003779,GO:0005515,GO:0005634,GO:0005829,GO:0005884,GO:0005886,GO:0005925,GO:0007010,GO:0007156,GO:0007411,GO:0015629,GO:0016477,GO:0030018,GO:0030027,GO:0030036,GO:0030424,GO:0030426,GO:0051371,GO:0060076,GO:0070593,GO:0098632	stress fiber|ruffle|podosome|keratinocyte development|epithelial cell morphogenesis|actin binding|protein binding|nucleus|cytosol|actin filament|plasma membrane|focal adhesion|cytoskeleton organization|homophilic cell adhesion via plasma membrane adhesion molecules|axon guidance|actin cytoskeleton|cell migration|Z disc|lamellipodium|actin cytoskeleton organization|axon|growth cone|muscle alpha-ac…
SCN9A	349.8649405	0.437290164	6.121860042	6.395376013	2.677029184	9.25E-10	5.04E-09	Up	0.277332531	2.121638243	6335	sodium voltage-gated channel alpha subunit 9	GO:0001518,GO:0005244,GO:0005248,GO:0005887,GO:0006814,GO:0006954,GO:0009636,GO:0009791,GO:0019228,GO:0019233,GO:0030424,GO:0031402,GO:0034765,GO:0035725,GO:0048266,GO:0086010	voltage-gated sodium channel complex|voltage-gated ion channel activity|voltage-gated sodium channel activity|integral component of plasma membrane|sodium ion transport|inflammatory response|response to toxic substance|post-embryonic development|neuronal action potential|sensory perception of pain|axon|sodium ion binding|regulation of ion transmembrane transport|sodium ion transmembrane transport…	hsa04742	Taste transduction
DERL3	5.668643105	1.01760725	2.627637145	6.381531114	2.67390261	0.008598018	0.017374736	Up	0.015405307	0.081775593	91319	derlin 3	GO:0000839,GO:0005047,GO:0005515,GO:0018279,GO:0030176,GO:0030433,GO:0030968,GO:0044877,GO:0051787,GO:1904153,GO:1990381	Hrd1p ubiquitin ligase ERAD-L complex|signal recognition particle binding|protein binding|protein N-linked glycosylation via asparagine|integral component of endoplasmic reticulum membrane|ubiquitin-dependent ERAD pathway|endoplasmic reticulum unfolded protein response|protein-containing complex binding|misfolded protein binding|negative regulation of retrograde protein transport, ER to cytosol|u…	hsa04141	Protein processing in endoplasmic reticulum
FIBIN	2312.752411	0.147118706	18.17261911	6.379892916	2.673532209	8.50E-74	8.56E-72	Up	11.75453875	51.80315272	387758	fin bud initiation factor homolog	GO:0003674,GO:0005575,GO:0005576,GO:0005783,GO:0005794,GO:0008150,GO:0010042,GO:0042803,GO:0070528,GO:0071548	molecular_function|cellular_component|extracellular region|endoplasmic reticulum|Golgi apparatus|biological_process|response to manganese ion|protein homodimerization activity|protein kinase C signaling|response to dexamethasone
TNFRSF12A	3750.899918	0.130521679	20.46930041	6.371740241	2.671687453	4.04E-93	6.51E-91	Up	53.87432787	304.622007	51330	TNF receptor superfamily member 12A	GO:0001525,GO:0005515,GO:0005886,GO:0006915,GO:0007155,GO:0016021,GO:0030154,GO:0033209,GO:0043065,GO:0061041,GO:2001238	angiogenesis|protein binding|plasma membrane|apoptotic process|cell adhesion|integral component of membrane|cell differentiation|tumor necrosis factor-mediated signaling pathway|positive regulation of apoptotic process|regulation of wound healing|positive regulation of extrinsic apoptotic signaling pathway	hsa04060	Cytokine-cytokine receptor interaction
PDPN	457.3297584	0.225322365	11.84760301	6.362218552	2.669529931	2.21E-32	5.26E-31	Up	1.933690027	10.15569058	10630	podoplanin	GO:0000902,GO:0001726,GO:0001946,GO:0003333,GO:0005102,GO:0005372,GO:0005515,GO:0005739,GO:0005829,GO:0005886,GO:0005887,GO:0006833,GO:0006865,GO:0007266,GO:0008285,GO:0008360,GO:0008517,GO:0010718,GO:0015171,GO:0015250,GO:0015884,GO:0016020,GO:0016323,GO:0016324,GO:0019956,GO:0030027,GO:0030054,GO:0030168,GO:0030175,GO:0030324,GO:0030335,GO:0031258,GO:0031410,GO:0031527,GO:0031528,GO:0032587,GO:…	cell morphogenesis|ruffle|lymphangiogenesis|amino acid transmembrane transport|signaling receptor binding|water transmembrane transporter activity|protein binding|mitochondrion|cytosol|plasma membrane|integral component of plasma membrane|water transport|amino acid transport|Rho protein signal transduction|negative regulation of cell population proliferation|regulation of cell shape|folic acid tr…
GABBR2	32.81725197	0.701766736	3.794680648	6.333401986	2.662980651	0.000147834	0.000420759	Up	0.017682002	0.430195875	9568	gamma-aminobutyric acid type B receptor subunit 2	GO:0004888,GO:0004965,GO:0005515,GO:0005737,GO:0005886,GO:0005887,GO:0007186,GO:0007194,GO:0007214,GO:0007268,GO:0038039,GO:0043005,GO:0045211,GO:0046982,GO:0150099,GO:1902710	transmembrane signaling receptor activity|G protein-coupled GABA receptor activity|protein binding|cytoplasm|plasma membrane|integral component of plasma membrane|G protein-coupled receptor signaling pathway|negative regulation of adenylate cyclase activity|gamma-aminobutyric acid signaling pathway|chemical synaptic transmission|G protein-coupled receptor heterodimeric complex|neuron projection|p…	hsa04024,hsa04080,hsa04727,hsa04742,hsa04915,hsa04929,hsa05032	cAMP signaling pathway|Neuroactive ligand-receptor interaction|GABAergic synapse|Taste transduction|Estrogen signaling pathway|GnRH secretion|Morphine addiction
MYL9	8217.146551	0.194027282	13.69299744	6.306393013	2.656815081	1.12E-42	4.06E-41	Up	62.02049222	263.3981278	10398	myosin light chain 9	GO:0001725,GO:0005509,GO:0005829,GO:0005859,GO:0006936,GO:0006937,GO:0008307,GO:0030018,GO:0032036,GO:0045652,GO:0070527	stress fiber|calcium ion binding|cytosol|muscle myosin complex|muscle contraction|regulation of muscle contraction|structural constituent of muscle|Z disc|myosin heavy chain binding|regulation of megakaryocyte differentiation|platelet aggregation	hsa04022,hsa04024,hsa04270,hsa04360,hsa04510,hsa04530,hsa04670,hsa04810,hsa04921,hsa05131,hsa05132	cGMP-PKG signaling pathway|cAMP signaling pathway|Vascular smooth muscle contraction|Axon guidance|Focal adhesion|Tight junction|Leukocyte transendothelial migration|Regulation of actin cytoskeleton|Oxytocin signaling pathway|Shigellosis|Salmonella infection
KCND3	215.4836021	0.294927229	8.987348817	6.279344131	2.650613879	2.53E-19	2.89E-18	Up	0.146470272	1.182454584	3752	potassium voltage-gated channel subfamily D member 3	GO:0005249,GO:0005250,GO:0005515,GO:0005886,GO:0006813,GO:0008076,GO:0014069,GO:0016021,GO:0034765,GO:0042383,GO:0043025,GO:0043197,GO:0044325,GO:0045211,GO:0046872,GO:0051260,GO:0061337,GO:0071805,GO:0086008,GO:0086009,GO:0086013,GO:0086091,GO:0097623,GO:0098915,GO:0098982,GO:0099060,GO:0099625,GO:1902282	voltage-gated potassium channel activity|A-type (transient outward) potassium channel activity|protein binding|plasma membrane|potassium ion transport|voltage-gated potassium channel complex|postsynaptic density|integral component of membrane|regulation of ion transmembrane transport|sarcolemma|neuronal cell body|dendritic spine|ion channel binding|postsynaptic membrane|metal ion binding|protein …	hsa05017	Spinocerebellar ataxia
FGFR3	32.00982444	0.510858963	5.183477102	6.268089307	2.648025735	2.18E-07	9.16E-07	Up	0.194735777	0.721444081	2261	fibroblast growth factor receptor 3	GO:0000165,GO:0001501,GO:0001958,GO:0002062,GO:0003416,GO:0004713,GO:0004714,GO:0005007,GO:0005515,GO:0005524,GO:0005576,GO:0005634,GO:0005783,GO:0005794,GO:0005886,GO:0005887,GO:0005925,GO:0007169,GO:0007267,GO:0007275,GO:0008284,GO:0008543,GO:0009986,GO:0010518,GO:0017134,GO:0018108,GO:0030133,GO:0030282,GO:0033674,GO:0035988,GO:0042531,GO:0042802,GO:0043235,GO:0043410,GO:0043552,GO:0046777,GO:…	MAPK cascade|skeletal system development|endochondral ossification|chondrocyte differentiation|endochondral bone growth|protein tyrosine kinase activity|transmembrane receptor protein tyrosine kinase activity|fibroblast growth factor-activated receptor activity|protein binding|ATP binding|extracellular region|nucleus|endoplasmic reticulum|Golgi apparatus|plasma membrane|integral component of plas…	hsa01521,hsa04010,hsa04014,hsa04015,hsa04020,hsa04144,hsa04151,hsa04550,hsa04810,hsa05200,hsa05206,hsa05219,hsa05230	EGFR tyrosine kinase inhibitor resistance|MAPK signaling pathway|Ras signaling pathway|Rap1 signaling pathway|Calcium signaling pathway|Endocytosis|PI3K-Akt signaling pathway|Signaling pathways regulating pluripotency of stem cells|Regulation of actin cytoskeleton|Pathways in cancer|MicroRNAs in cancer|Bladder cancer|Central carbon metabolism in cancer
PXDC1	3248.040715	0.224089679	11.81487365	6.266201847	2.647591243	3.27E-32	7.70E-31	Up	26.92186236	145.2550236	221749	PX domain containing 1	GO:0035091	phosphatidylinositol binding
LIMK2	1089.372206	0.146805654	18.03414865	6.265870673	2.647514993	1.05E-72	1.01E-70	Up	3.822168716	16.72137137	3985	LIM domain kinase 2	GO:0001934,GO:0004674,GO:0005515,GO:0005524,GO:0005634,GO:0005737,GO:0005801,GO:0005813,GO:0006468,GO:0007283,GO:0016310,GO:0030036,GO:0030953,GO:0046872,GO:0051650,GO:0060322,GO:0061303,GO:0072686,GO:0106310,GO:0106311,GO:1900182,GO:1902018	positive regulation of protein phosphorylation|protein serine/threonine kinase activity|protein binding|ATP binding|nucleus|cytoplasm|cis-Golgi network|centrosome|protein phosphorylation|spermatogenesis|phosphorylation|actin cytoskeleton organization|astral microtubule organization|metal ion binding|establishment of vesicle localization|head development|cornea development in camera-type eye|mitot…	hsa04360,hsa04666,hsa04810,hsa05170	Axon guidance|Fc gamma R-mediated phagocytosis|Regulation of actin cytoskeleton|Human immunodeficiency virus 1 infection
DIAPH3	133.4262816	0.397936812	6.65159791	6.263268249	2.646915669	2.90E-11	1.84E-10	Up	0.253159804	0.895894455	81624	diaphanous related formin 3	GO:0003779,GO:0005634,GO:0005737,GO:0005829,GO:0007010,GO:0030036,GO:0030041,GO:0045296	actin binding|nucleus|cytoplasm|cytosol|cytoskeleton organization|actin cytoskeleton organization|actin filament polymerization|cadherin binding	hsa04810	Regulation of actin cytoskeleton
DUOX2	13.45318187	0.985609518	2.682551524	6.250399117	2.643948316	0.00730629	0.01502857	Up	0	0.173762957	50506	dual oxidase 2	GO:0004601,GO:0005509,GO:0005515,GO:0005783,GO:0005829,GO:0005886,GO:0006590,GO:0006952,GO:0006979,GO:0009615,GO:0009986,GO:0016174,GO:0016175,GO:0016324,GO:0019221,GO:0020037,GO:0030054,GO:0031252,GO:0042335,GO:0042446,GO:0042554,GO:0042744,GO:0043020,GO:0045177,GO:0050665,GO:0051591,GO:0055114,GO:0070062,GO:0090303,GO:0098869,GO:2000147	peroxidase activity|calcium ion binding|protein binding|endoplasmic reticulum|cytosol|plasma membrane|thyroid hormone generation|defense response|response to oxidative stress|response to virus|cell surface|NAD(P)H oxidase H2O2-forming activity|superoxide-generating NAD(P)H oxidase activity|apical plasma membrane|cytokine-mediated signaling pathway|heme binding|cell junction|cell leading edge|cuti…	hsa04918	Thyroid hormone synthesis
NRCAM	174.1559426	0.266334934	9.907982461	6.228314761	2.638841856	3.84E-23	5.60E-22	Up	0.139230188	1.115451304	4897	neuronal cell adhesion molecule	GO:0001525,GO:0001764,GO:0005515,GO:0005576,GO:0005886,GO:0005887,GO:0007409,GO:0007411,GO:0007413,GO:0007416,GO:0007417,GO:0009897,GO:0030506,GO:0030516,GO:0043005,GO:0043194,GO:0045162,GO:0045666,GO:0098609	angiogenesis|neuron migration|protein binding|extracellular region|plasma membrane|integral component of plasma membrane|axonogenesis|axon guidance|axonal fasciculation|synapse assembly|central nervous system development|external side of plasma membrane|ankyrin binding|regulation of axon extension|neuron projection|axon initial segment|clustering of voltage-gated sodium channels|positive regulati…	hsa04514	Cell adhesion molecules
CLTCL1	561.6081497	0.122723019	21.48869406	6.221046986	2.637157403	1.99E-102	4.05E-100	Up	1.801596755	7.763810947	8218	clathrin heavy chain like 1	GO:0000278,GO:0005198,GO:0005515,GO:0005769,GO:0005770,GO:0005802,GO:0005819,GO:0005829,GO:0005886,GO:0005905,GO:0006886,GO:0006898,GO:0009653,GO:0016020,GO:0030130,GO:0030135,GO:0030136,GO:0032051,GO:0042147,GO:0045334,GO:0046326,GO:0055037,GO:0061024,GO:0070062,GO:0071439,GO:0097443	mitotic cell cycle|structural molecule activity|protein binding|early endosome|late endosome|trans-Golgi network|spindle|cytosol|plasma membrane|clathrin-coated pit|intracellular protein transport|receptor-mediated endocytosis|anatomical structure morphogenesis|membrane|clathrin coat of trans-Golgi network vesicle|coated vesicle|clathrin-coated vesicle|clathrin light chain binding|retrograde tran…	hsa04142,hsa04144,hsa04721,hsa04961,hsa05016,hsa05100	Lysosome|Endocytosis|Synaptic vesicle cycle|Endocrine and other factor-regulated calcium reabsorption|Huntington disease|Bacterial invasion of epithelial cells
EIF4EBP1	1162.611115	0.102517039	25.72123579	6.219785999	2.636864943	6.77E-146	3.38E-143	Up	25.15625081	114.5924909	1978	eukaryotic translation initiation factor 4E binding protein 1	GO:0000082,GO:0002931,GO:0005515,GO:0005634,GO:0005737,GO:0005829,GO:0008190,GO:0030324,GO:0030371,GO:0031333,GO:0031929,GO:0032991,GO:0045471,GO:0045931,GO:0045947,GO:0051721,GO:0071456,GO:0098978,GO:0099524,GO:1990928	G1/S transition of mitotic cell cycle|response to ischemia|protein binding|nucleus|cytoplasm|cytosol|eukaryotic initiation factor 4E binding|lung development|translation repressor activity|negative regulation of protein-containing complex assembly|TOR signaling|protein-containing complex|response to ethanol|positive regulation of mitotic cell cycle|negative regulation of translational initiation|…	hsa01521,hsa03013,hsa04012,hsa04066,hsa04150,hsa04151,hsa04152,hsa04211,hsa04218,hsa04910,hsa05163,hsa05165,hsa05168,hsa05221,hsa05231	EGFR tyrosine kinase inhibitor resistance|RNA transport|ErbB signaling pathway|HIF-1 signaling pathway|mTOR signaling pathway|PI3K-Akt signaling pathway|AMPK signaling pathway|Longevity regulating pathway|Cellular senescence|Insulin signaling pathway|Human cytomegalovirus infection|Human papillomavirus infection|Herpes simplex virus 1 infection|Acute myeloid leukemia|Choline metabolism in cancer
BHLHE40	3409.52283	0.197283211	13.33946384	6.197353473	2.631652256	1.36E-40	4.68E-39	Up	13.47264786	74.98921641	8553	basic helix-loop-helix family member e40	GO:0000122,GO:0000785,GO:0000978,GO:0000981,GO:0001102,GO:0001227,GO:0003700,GO:0005515,GO:0005634,GO:0005737,GO:0006355,GO:0006357,GO:0007623,GO:0009952,GO:0016604,GO:0019904,GO:0032922,GO:0042752,GO:0042803,GO:0043153,GO:0043425,GO:0043426,GO:0043433,GO:0045892,GO:0046982,GO:0050767,GO:0070888,GO:1990837	negative regulation of transcription by RNA polymerase II|chromatin|RNA polymerase II cis-regulatory region sequence-specific DNA binding|DNA-binding transcription factor activity, RNA polymerase II-specific|RNA polymerase II activating transcription factor binding|DNA-binding transcription repressor activity, RNA polymerase II-specific|DNA-binding transcription factor activity|protein binding|nu…	hsa04710	Circadian rhythm	bHLH
KIRREL3	109.7660815	0.466328261	5.64195363	6.19456263	2.631002424	1.68E-08	8.06E-08	Up	0.182815686	1.587066899	84623	kirre like nephrin family adhesion molecule 3	GO:0001764,GO:0002121,GO:0005515,GO:0005576,GO:0005886,GO:0005887,GO:0005911,GO:0007156,GO:0007416,GO:0008021,GO:0016021,GO:0021740,GO:0021766,GO:0030097,GO:0030424,GO:0030425,GO:0043198,GO:0048812,GO:0050839,GO:0072102,GO:0098609	neuron migration|inter-male aggressive behavior|protein binding|extracellular region|plasma membrane|integral component of plasma membrane|cell-cell junction|homophilic cell adhesion via plasma membrane adhesion molecules|synapse assembly|synaptic vesicle|integral component of membrane|principal sensory nucleus of trigeminal nerve development|hippocampus development|hemopoiesis|axon|dendrite|dend…
EXTL1	251.8322136	0.265777573	9.872891335	6.16453939	2.623993101	5.46E-23	7.87E-22	Up	0.931184756	5.661195488	2134	exostosin like glycosyltransferase 1	GO:0001501,GO:0005515,GO:0005789,GO:0005794,GO:0006486,GO:0008375,GO:0015020,GO:0016021,GO:0016757,GO:0036498,GO:0050508	skeletal system development|protein binding|endoplasmic reticulum membrane|Golgi apparatus|protein glycosylation|acetylglucosaminyltransferase activity|glucuronosyltransferase activity|integral component of membrane|transferase activity, transferring glycosyl groups|IRE1-mediated unfolded protein response|glucuronosyl-N-acetylglucosaminyl-proteoglycan 4-alpha-N-acetylglucosaminyltransferase activ…	hsa00534	Glycosaminoglycan biosynthesis - heparan sulfate / heparin
PMAIP1	49.61861829	0.515386479	5.088265012	6.157834056	2.622422989	3.61E-07	1.48E-06	Up	0.198348344	1.679606121	5366	phorbol-12-myristate-13-acetate-induced protein 1	GO:0001836,GO:0001844,GO:0005515,GO:0005634,GO:0005739,GO:0005741,GO:0005829,GO:0006915,GO:0006919,GO:0006974,GO:0010498,GO:0010907,GO:0010917,GO:0042149,GO:0042981,GO:0043029,GO:0043065,GO:0043280,GO:0043331,GO:0043517,GO:0046902,GO:0051607,GO:0071456,GO:0072332,GO:0072593,GO:0090200,GO:0097193,GO:1900740,GO:1902043,GO:1902237,GO:2001244	release of cytochrome c from mitochondria|protein insertion into mitochondrial membrane involved in apoptotic signaling pathway|protein binding|nucleus|mitochondrion|mitochondrial outer membrane|cytosol|apoptotic process|activation of cysteine-type endopeptidase activity involved in apoptotic process|cellular response to DNA damage stimulus|proteasomal protein catabolic process|positive regulatio…	hsa01524,hsa04115,hsa04210,hsa04215,hsa05200,hsa05203,hsa05210	Platinum drug resistance|p53 signaling pathway|Apoptosis|Apoptosis - multiple species|Pathways in cancer|Viral carcinogenesis|Colorectal cancer
MFAP5	10168.92139	0.128160378	20.4417421	6.146739727	2.619821398	7.12E-93	1.13E-90	Up	55.11347102	326.0398866	8076	microfibril associated protein 5	GO:0001527,GO:0005201,GO:0005576,GO:0030198,GO:0048048,GO:0060216,GO:0062023,GO:0097435	microfibril|extracellular matrix structural constituent|extracellular region|extracellular matrix organization|embryonic eye morphogenesis|definitive hemopoiesis|collagen-containing extracellular matrix|supramolecular fiber organization
CTHRC1	3075.411581	0.280293515	9.324176035	6.119891482	2.613506071	1.12E-20	1.38E-19	Up	41.45097971	153.45054	115908	collagen triple helix repeat containing 1	GO:0005109,GO:0005201,GO:0005576,GO:0005581,GO:0005615,GO:0005737,GO:0016477,GO:0017147,GO:0032092,GO:0033690,GO:0043932,GO:0045669,GO:0060071,GO:0060122,GO:0062023,GO:0090090,GO:0090103,GO:0090177	frizzled binding|extracellular matrix structural constituent|extracellular region|collagen trimer|extracellular space|cytoplasm|cell migration|Wnt-protein binding|positive regulation of protein binding|positive regulation of osteoblast proliferation|ossification involved in bone remodeling|positive regulation of osteoblast differentiation|Wnt signaling pathway, planar cell polarity pathway|inner …
TPM2	14482.84395	0.146314611	17.85993155	6.118461502	2.61316893	2.42E-71	2.22E-69	Up	121.5629313	662.2199622	7169	tropomyosin 2	GO:0003779,GO:0005829,GO:0005862,GO:0005884,GO:0006936,GO:0007015,GO:0008307,GO:0015629,GO:0030049,GO:0042802,GO:0042803,GO:0043462,GO:0046982,GO:0051015	actin binding|cytosol|muscle thin filament tropomyosin|actin filament|muscle contraction|actin filament organization|structural constituent of muscle|actin cytoskeleton|muscle filament sliding|identical protein binding|protein homodimerization activity|regulation of ATPase activity|protein heterodimerization activity|actin filament binding	hsa04260,hsa04261,hsa05410,hsa05414	Cardiac muscle contraction|Adrenergic signaling in cardiomyocytes|Hypertrophic cardiomyopathy|Dilated cardiomyopathy
DNAJC22	8.553872759	0.913198788	2.850730062	6.076679647	2.603283237	0.004361898	0.009454042	Up	0.144146247	0.340074587	79962	DnaJ heat shock protein family (Hsp40) member C22	GO:0005515,GO:0016021	protein binding|integral component of membrane
DDAH1	3843.540917	0.172089511	15.11854672	6.070196879	2.601743309	1.22E-51	6.15E-50	Up	10.77581455	63.58380493	23576	dimethylarginine dimethylaminohydrolase 1	GO:0000052,GO:0003073,GO:0003824,GO:0005829,GO:0006525,GO:0006527,GO:0007263,GO:0008285,GO:0016403,GO:0016597,GO:0043116,GO:0045429,GO:0045766,GO:0046872,GO:0050999,GO:0070062,GO:1900038	citrulline metabolic process|regulation of systemic arterial blood pressure|catalytic activity|cytosol|arginine metabolic process|arginine catabolic process|nitric oxide mediated signal transduction|negative regulation of cell population proliferation|dimethylargininase activity|amino acid binding|negative regulation of vascular permeability|positive regulation of nitric oxide biosynthetic proces…
MFSD2A	12.93826862	0.695344445	3.7363371	6.054640277	2.598041248	0.00018672	0.000523214	Up	0.100497892	0.600154177	84879	major facilitator superfamily domain containing 2A	GO:0003406,GO:0005215,GO:0005324,GO:0005548,GO:0005789,GO:0005886,GO:0005887,GO:0006656,GO:0007420,GO:0008594,GO:0008643,GO:0009267,GO:0010867,GO:0015245,GO:0015293,GO:0015711,GO:0015908,GO:0015909,GO:0016021,GO:0021766,GO:0030307,GO:0031999,GO:0034379,GO:0035633,GO:0035845,GO:0040014,GO:0045056,GO:0050773,GO:0050890,GO:0051977,GO:0051978,GO:0055085,GO:0060042,GO:0060856,GO:0061744,GO:0071702,GO:…	retinal pigment epithelium development|transporter activity|long-chain fatty acid transporter activity|phospholipid transporter activity|endoplasmic reticulum membrane|plasma membrane|integral component of plasma membrane|phosphatidylcholine biosynthetic process|brain development|photoreceptor cell morphogenesis|carbohydrate transport|cellular response to starvation|positive regulation of triglyc…
GPC6	9132.580949	0.118872977	21.78003175	6.01705366	2.589057223	3.59E-105	7.88E-103	Up	10.6187004	47.72403845	10082	glypican 6	GO:0001523,GO:0005515,GO:0005576,GO:0005615,GO:0005634,GO:0005796,GO:0005886,GO:0006024,GO:0006027,GO:0009966,GO:0009986,GO:0016477,GO:0043202,GO:0045202,GO:0046658,GO:0060071,GO:0062023,GO:0098696,GO:0098978,GO:0099560,GO:1904929,GO:1905475,GO:1905606	retinoid metabolic process|protein binding|extracellular region|extracellular space|nucleus|Golgi lumen|plasma membrane|glycosaminoglycan biosynthetic process|glycosaminoglycan catabolic process|regulation of signal transduction|cell surface|cell migration|lysosomal lumen|synapse|anchored component of plasma membrane|Wnt signaling pathway, planar cell polarity pathway|collagen-containing extracel…
LOX	28111.45024	0.226205491	11.4343347	6.006436376	2.586509293	2.82E-30	6.08E-29	Up	106.8337362	509.6214865	4015	lysyl oxidase	GO:0001649,GO:0001932,GO:0004720,GO:0005507,GO:0005515,GO:0005518,GO:0005576,GO:0005581,GO:0005615,GO:0005634,GO:0006464,GO:0007507,GO:0010468,GO:0016202,GO:0017015,GO:0018057,GO:0018215,GO:0030198,GO:0030199,GO:0030282,GO:0030324,GO:0031012,GO:0035791,GO:0035905,GO:0035906,GO:0042060,GO:0042493,GO:0042981,GO:0043491,GO:0045652,GO:0046716,GO:0048251,GO:0048514,GO:0048545,GO:0048747,GO:0060326,GO:…	osteoblast differentiation|regulation of protein phosphorylation|protein-lysine 6-oxidase activity|copper ion binding|protein binding|collagen binding|extracellular region|collagen trimer|extracellular space|nucleus|cellular protein modification process|heart development|regulation of gene expression|regulation of striated muscle tissue development|regulation of transforming growth factor beta re…
UCK2	982.7982921	0.139455333	18.54451375	6.004863022	2.586131337	9.03E-77	1.01E-74	Up	3.524975038	15.03026416	7371	uridine-cytidine kinase 2	GO:0004849,GO:0005524,GO:0005575,GO:0005829,GO:0016301,GO:0016310,GO:0042802,GO:0043097,GO:0044206,GO:0044211	uridine kinase activity|ATP binding|cellular_component|cytosol|kinase activity|phosphorylation|identical protein binding|pyrimidine nucleoside salvage|UMP salvage|CTP salvage	hsa00240,hsa00983	Pyrimidine metabolism|Drug metabolism - other enzymes
SORCS2	547.2711387	0.299246529	8.587495942	5.937182065	2.569778354	8.89E-18	9.19E-17	Up	1.067092467	8.387698151	57537	sortilin related VPS10 domain containing receptor 2	GO:0005887,GO:0006886,GO:0007218,GO:0008188,GO:0016020,GO:0016021,GO:0030659,GO:0031901,GO:0043197,GO:0043204,GO:0055038,GO:0060292,GO:0098839	integral component of plasma membrane|intracellular protein transport|neuropeptide signaling pathway|neuropeptide receptor activity|membrane|integral component of membrane|cytoplasmic vesicle membrane|early endosome membrane|dendritic spine|perikaryon|recycling endosome membrane|long-term synaptic depression|postsynaptic density membrane
MLLT11	484.3460415	0.227286313	11.30400619	5.934991187	2.569245888	1.25E-29	2.60E-28	Up	2.493910039	12.56095721	10962	MLLT11 transcription factor 7 cofactor	GO:0003674,GO:0005515,GO:0005654,GO:0005815,GO:0005829,GO:0043065,GO:0045893,GO:0051901,GO:0090200,GO:0097191,GO:0097193	molecular_function|protein binding|nucleoplasm|microtubule organizing center|cytosol|positive regulation of apoptotic process|positive regulation of transcription, DNA-templated|positive regulation of mitochondrial depolarization|positive regulation of release of cytochrome c from mitochondria|extrinsic apoptotic signaling pathway|intrinsic apoptotic signaling pathway
BMP6	638.4572996	0.307688392	8.346559875	5.930441796	2.568139584	7.03E-17	6.80E-16	Up	2.41163071	18.42769619	654	bone morphogenetic protein 6	GO:0000122,GO:0001501,GO:0001649,GO:0001654,GO:0001822,GO:0001938,GO:0001958,GO:0003323,GO:0005125,GO:0005615,GO:0005737,GO:0006879,GO:0006954,GO:0006955,GO:0008083,GO:0008284,GO:0010628,GO:0010862,GO:0014823,GO:0030501,GO:0030509,GO:0030539,GO:0031666,GO:0031982,GO:0032026,GO:0032332,GO:0032349,GO:0032526,GO:0043117,GO:0045603,GO:0045666,GO:0045669,GO:0045944,GO:0046982,GO:0050679,GO:0050714,GO:…	negative regulation of transcription by RNA polymerase II|skeletal system development|osteoblast differentiation|eye development|kidney development|positive regulation of endothelial cell proliferation|endochondral ossification|type B pancreatic cell development|cytokine activity|extracellular space|cytoplasm|cellular iron ion homeostasis|inflammatory response|immune response|growth factor activi…	hsa04060,hsa04350,hsa04390,hsa04913	Cytokine-cytokine receptor interaction|TGF-beta signaling pathway|Hippo signaling pathway|Ovarian steroidogenesis
MTHFD2	4289.187746	0.116149362	22.08703867	5.919172253	2.565395441	4.21E-108	1.00E-105	Up	15.77916793	77.05152379	10797	methylenetetrahydrofolate dehydrogenase (NADP+ dependent) 2, methenyltetrahydrofolate cyclohydrolase	GO:0000287,GO:0004477,GO:0004487,GO:0004488,GO:0005515,GO:0005615,GO:0005739,GO:0005759,GO:0035999,GO:0042301,GO:0046653,GO:0046655,GO:0055114	magnesium ion binding|methenyltetrahydrofolate cyclohydrolase activity|methylenetetrahydrofolate dehydrogenase (NAD+) activity|methylenetetrahydrofolate dehydrogenase (NADP+) activity|protein binding|extracellular space|mitochondrion|mitochondrial matrix|tetrahydrofolate interconversion|phosphate ion binding|tetrahydrofolate metabolic process|folic acid metabolic process|oxidation-reduction proce…	hsa00670	One carbon pool by folate
CCDC85A	80.52917656	0.553034319	4.621801061	5.880808876	2.556014604	3.80E-06	1.37E-05	Up	0.193398211	0.878322534	114800	coiled-coil domain containing 85A	GO:0005515,GO:0005912,GO:0008150	protein binding|adherens junction|biological_process
FGF18	336.1181559	0.226744148	11.24932967	5.859264876	2.55071967	2.33E-29	4.73E-28	Up	3.235222313	16.86076568	8817	fibroblast growth factor 18	GO:0000165,GO:0001525,GO:0001934,GO:0001936,GO:0001957,GO:0001958,GO:0002063,GO:0005104,GO:0005105,GO:0005111,GO:0005576,GO:0005615,GO:0005730,GO:0005737,GO:0007165,GO:0007267,GO:0008083,GO:0008284,GO:0008543,GO:0009653,GO:0009887,GO:0010628,GO:0030154,GO:0030324,GO:0030334,GO:0030949,GO:0032332,GO:0043406,GO:0043536,GO:0045766,GO:0051897,GO:0070374,GO:1903670,GO:2000546	MAPK cascade|angiogenesis|positive regulation of protein phosphorylation|regulation of endothelial cell proliferation|intramembranous ossification|endochondral ossification|chondrocyte development|fibroblast growth factor receptor binding|type 1 fibroblast growth factor receptor binding|type 2 fibroblast growth factor receptor binding|extracellular region|extracellular space|nucleolus|cytoplasm|s…	hsa04010,hsa04014,hsa04015,hsa04020,hsa04151,hsa04810,hsa05200,hsa05218,hsa05224,hsa05226	MAPK signaling pathway|Ras signaling pathway|Rap1 signaling pathway|Calcium signaling pathway|PI3K-Akt signaling pathway|Regulation of actin cytoskeleton|Pathways in cancer|Melanoma|Breast cancer|Gastric cancer
MRAS	2959.517529	0.118678216	21.48653138	5.856274649	2.549983215	2.08E-102	4.19E-100	Up	8.797625914	46.56455381	22808	muscle RAS oncogene homolog	GO:0003924,GO:0005515,GO:0005525,GO:0005886,GO:0007265,GO:0007275,GO:0007517,GO:0019003,GO:0030036,GO:0030742,GO:1990830	GTPase activity|protein binding|GTP binding|plasma membrane|Ras protein signal transduction|multicellular organism development|muscle organ development|GDP binding|actin cytoskeleton organization|GTP-dependent protein binding|cellular response to leukemia inhibitory factor	hsa04010,hsa04014,hsa04015,hsa04072,hsa04137,hsa04140,hsa04218,hsa04371,hsa04625,hsa04810,hsa05205	MAPK signaling pathway|Ras signaling pathway|Rap1 signaling pathway|Phospholipase D signaling pathway|Mitophagy - animal|Autophagy - animal|Cellular senescence|Apelin signaling pathway|C-type lectin receptor signaling pathway|Regulation of actin cytoskeleton|Proteoglycans in cancer
FSCN2	155.1257916	0.286541109	8.883661684	5.838243036	2.545534269	6.47E-19	7.22E-18	Up	0.643657675	1.75787331	25794	fascin actin-bundling protein 2, retinal	GO:0003779,GO:0005515,GO:0005737,GO:0007163,GO:0007601,GO:0009653,GO:0015629,GO:0016477,GO:0030036,GO:0030674,GO:0032420,GO:0042462,GO:0051015,GO:0051017	actin binding|protein binding|cytoplasm|establishment or maintenance of cell polarity|visual perception|anatomical structure morphogenesis|actin cytoskeleton|cell migration|actin cytoskeleton organization|protein-macromolecule adaptor activity|stereocilium|eye photoreceptor cell development|actin filament binding|actin filament bundle assembly
LUZP2	17.82935032	0.680987313	3.730398404	5.817317251	2.540353985	0.000191177	0.000534256	Up	0.011496108	0.162731987	338645	leucine zipper protein 2	GO:0005576	extracellular region
SNAI3	5.207641206	1.095096238	2.316800734	5.804290666	2.537119768	0.020514589	0.037946227	Up	0.03121788	0.303807293	333929	snail family transcriptional repressor 3	GO:0000122,GO:0000978,GO:0000981,GO:0001227,GO:0005507,GO:0005634,GO:0005667,GO:0006355,GO:1990837	negative regulation of transcription by RNA polymerase II|RNA polymerase II cis-regulatory region sequence-specific DNA binding|DNA-binding transcription factor activity, RNA polymerase II-specific|DNA-binding transcription repressor activity, RNA polymerase II-specific|copper ion binding|nucleus|transcription regulator complex|regulation of transcription, DNA-templated|sequence-specific double-s…
SLC22A15	399.7176883	0.22140565	11.42017972	5.769684038	2.528492316	3.32E-30	7.13E-29	Up	0.859862253	4.362315595	55356	solute carrier family 22 member 15	GO:0003674,GO:0005575,GO:0006811,GO:0008150,GO:0016021,GO:0022857,GO:0055085	molecular_function|cellular_component|ion transport|biological_process|integral component of membrane|transmembrane transporter activity|transmembrane transport
KLC3	8.353450716	0.998913185	2.526930822	5.752481807	2.524184516	0.011506416	0.022599438	Up	0	0.197358481	147700	kinesin light chain 3	GO:0005515,GO:0005737,GO:0005871,GO:0005874,GO:0008017,GO:0008088,GO:0019894,GO:0031514,GO:0035253,GO:0043005	protein binding|cytoplasm|kinesin complex|microtubule|microtubule binding|axo-dendritic transport|kinesin binding|motile cilium|ciliary rootlet|neuron projection	hsa05010,hsa05012,hsa05014,hsa05016,hsa05020,hsa05022,hsa05132	Alzheimer disease|Parkinson disease|Amyotrophic lateral sclerosis|Huntington disease|Prion disease|Pathways of neurodegeneration - multiple diseases|Salmonella infection
SPARC	145944.6044	0.082697296	30.46322159	5.732744833	2.519226065	8.00E-204	1.05E-200	Up	766.7950738	3269.83914	6678	secreted protein acidic and cysteine rich	GO:0001503,GO:0001937,GO:0002576,GO:0005201,GO:0005509,GO:0005515,GO:0005518,GO:0005576,GO:0005604,GO:0005615,GO:0005737,GO:0005739,GO:0005886,GO:0006898,GO:0007507,GO:0009629,GO:0009986,GO:0010288,GO:0010595,GO:0016363,GO:0016525,GO:0022604,GO:0030198,GO:0030324,GO:0031091,GO:0031092,GO:0031093,GO:0032496,GO:0033591,GO:0034097,GO:0042060,GO:0043231,GO:0043434,GO:0045471,GO:0046686,GO:0048839,GO:…	ossification|negative regulation of endothelial cell proliferation|platelet degranulation|extracellular matrix structural constituent|calcium ion binding|protein binding|collagen binding|extracellular region|basement membrane|extracellular space|cytoplasm|mitochondrion|plasma membrane|receptor-mediated endocytosis|heart development|response to gravity|cell surface|response to lead ion|positive re…
PHLDA2	415.296562	0.169797259	14.82035759	5.721748554	2.516456099	1.08E-49	5.02E-48	Up	8.029781591	35.3635292	7262	pleckstrin homology like domain family A member 2	GO:0001890,GO:0005515,GO:0005737,GO:0006915,GO:0009887,GO:0010468,GO:0016020,GO:0030334,GO:0043065,GO:0045995,GO:0060721,GO:0070873,GO:1901981,GO:1903547	placenta development|protein binding|cytoplasm|apoptotic process|animal organ morphogenesis|regulation of gene expression|membrane|regulation of cell migration|positive regulation of apoptotic process|regulation of embryonic development|regulation of spongiotrophoblast cell proliferation|regulation of glycogen metabolic process|phosphatidylinositol phosphate binding|regulation of growth hormone a…
KCNH5	5.093081492	1.09333791	2.290952046	5.675646447	2.504784722	0.021966187	0.040307049	Up	0.009628487	0.034073768	27133	potassium voltage-gated channel subfamily H member 5	GO:0005249,GO:0005516,GO:0005886,GO:0005887,GO:0009986,GO:0010389,GO:0034765,GO:0042391,GO:0044325,GO:0044877,GO:0071805	voltage-gated potassium channel activity|calmodulin binding|plasma membrane|integral component of plasma membrane|cell surface|regulation of G2/M transition of mitotic cell cycle|regulation of ion transmembrane transport|regulation of membrane potential|ion channel binding|protein-containing complex binding|potassium ion transmembrane transport
SERINC5	1562.771221	0.138149377	18.0614058	5.637955	2.495171963	6.42E-73	6.24E-71	Up	3.720174392	16.16027352	256987	serine incorporator 5	GO:0005794,GO:0005813,GO:0005829,GO:0005886,GO:0006564,GO:0006658,GO:0006665,GO:0008654,GO:0009597,GO:0016020,GO:0016021,GO:0016032,GO:0042552,GO:0043209,GO:0043231,GO:0045087,GO:0048471,GO:0051607,GO:0070062,GO:1904219,GO:1904222	Golgi apparatus|centrosome|cytosol|plasma membrane|L-serine biosynthetic process|phosphatidylserine metabolic process|sphingolipid metabolic process|phospholipid biosynthetic process|detection of virus|membrane|integral component of membrane|viral process|myelination|myelin sheath|intracellular membrane-bounded organelle|innate immune response|perinuclear region of cytoplasm|defense response to v…
PIK3CD	324.0963651	0.241080506	10.33931398	5.627940389	2.492607048	4.68E-25	7.59E-24	Up	1.044598284	3.939466329	5293	phosphatidylinositol-4,5-bisphosphate 3-kinase catalytic subunit delta	GO:0001779,GO:0001816,GO:0001938,GO:0002250,GO:0002551,GO:0002679,GO:0005515,GO:0005524,GO:0005737,GO:0005829,GO:0005886,GO:0005942,GO:0006468,GO:0006661,GO:0006954,GO:0007165,GO:0007411,GO:0010595,GO:0010628,GO:0010818,GO:0014065,GO:0014068,GO:0016020,GO:0016301,GO:0016303,GO:0016310,GO:0016477,GO:0019221,GO:0030101,GO:0030217,GO:0030335,GO:0030593,GO:0033031,GO:0035004,GO:0035005,GO:0035747,GO:…	natural killer cell differentiation|cytokine production|positive regulation of endothelial cell proliferation|adaptive immune response|mast cell chemotaxis|respiratory burst involved in defense response|protein binding|ATP binding|cytoplasm|cytosol|plasma membrane|phosphatidylinositol 3-kinase complex|protein phosphorylation|phosphatidylinositol biosynthetic process|inflammatory response|signal t…	hsa00562,hsa01521,hsa01522,hsa01524,hsa04012,hsa04014,hsa04015,hsa04024,hsa04062,hsa04066,hsa04068,hsa04070,hsa04071,hsa04072,hsa04140,hsa04150,hsa04151,hsa04152,hsa04210,hsa04211,hsa04213,hsa04218,hsa04360,hsa04370,hsa04380,hsa04510,hsa04550,hsa04611,hsa04620,hsa04625,hsa04630,hsa04650,hsa04660,hsa04662,hsa04664,hsa04666,hsa04668,hsa04670,hsa04722,hsa04725,hsa04750,hsa04810,hsa04910,hsa04914,hsa…	Inositol phosphate metabolism|EGFR tyrosine kinase inhibitor resistance|Endocrine resistance|Platinum drug resistance|ErbB signaling pathway|Ras signaling pathway|Rap1 signaling pathway|cAMP signaling pathway|Chemokine signaling pathway|HIF-1 signaling pathway|FoxO signaling pathway|Phosphatidylinositol signaling system|Sphingolipid signaling pathway|Phospholipase D signaling pathway|Autophagy - …
SLC1A4	1777.183628	0.140676305	17.69725592	5.616162072	2.48958457	4.40E-70	3.94E-68	Up	7.927147658	33.96814283	6509	solute carrier family 1 member 4	GO:0005254,GO:0005813,GO:0005882,GO:0005886,GO:0005887,GO:0006865,GO:0006868,GO:0009986,GO:0015171,GO:0015180,GO:0015183,GO:0015184,GO:0015186,GO:0015193,GO:0015194,GO:0015195,GO:0015293,GO:0015808,GO:0015811,GO:0015824,GO:0015825,GO:0015826,GO:0016020,GO:0016021,GO:0030425,GO:0034589,GO:0034590,GO:0035249,GO:0035524,GO:0042470,GO:0043025,GO:0045202,GO:0050890,GO:0070062,GO:0140009,GO:0150104,GO:…	chloride channel activity|centrosome|intermediate filament|plasma membrane|integral component of plasma membrane|amino acid transport|glutamine transport|cell surface|amino acid transmembrane transporter activity|L-alanine transmembrane transporter activity|L-aspartate transmembrane transporter activity|L-cystine transmembrane transporter activity|L-glutamine transmembrane transporter activity|L-…
TSC22D3	1296.159487	0.188780178	13.15416657	5.591540861	2.483245901	1.61E-39	5.31E-38	Up	8.29612435	34.34023238	1831	TSC22 domain family member 3	GO:0005515,GO:0005634,GO:0005829,GO:0006357,GO:0006970,GO:0034220,GO:0070236	protein binding|nucleus|cytosol|regulation of transcription by RNA polymerase II|response to osmotic stress|ion transmembrane transport|negative regulation of activation-induced cell death of T cells
CHST13	4.988101289	1.227467493	2.022520004	5.588951125	2.482577559	0.043122659	0.073151986	Up	0.085006433	0.350962473	166012	carbohydrate sulfotransferase 13	GO:0000139,GO:0001537,GO:0005515,GO:0008146,GO:0016021,GO:0016051,GO:0030166,GO:0030206,GO:0047756	Golgi membrane|N-acetylgalactosamine 4-O-sulfotransferase activity|protein binding|sulfotransferase activity|integral component of membrane|carbohydrate biosynthetic process|proteoglycan biosynthetic process|chondroitin sulfate biosynthetic process|chondroitin 4-sulfotransferase activity	hsa00532	Glycosaminoglycan biosynthesis - chondroitin sulfate / dermatan sulfate
SHROOM4	231.9873916	0.192666654	12.87710832	5.582801926	2.480989371	6.06E-38	1.86E-36	Up	0.332226977	1.726811263	57477	shroom family member 4	GO:0000902,GO:0001725,GO:0005654,GO:0005737,GO:0005884,GO:0005912,GO:0005925,GO:0007015,GO:0007420,GO:0009898,GO:0009925,GO:0015629,GO:0016324,GO:0030036,GO:0030864,GO:0043231,GO:0043296,GO:0045159,GO:0050890,GO:0051015	cell morphogenesis|stress fiber|nucleoplasm|cytoplasm|actin filament|adherens junction|focal adhesion|actin filament organization|brain development|cytoplasmic side of plasma membrane|basal plasma membrane|actin cytoskeleton|apical plasma membrane|actin cytoskeleton organization|cortical actin cytoskeleton|intracellular membrane-bounded organelle|apical junction complex|myosin II binding|cognitio…
RUNX2	286.4972429	0.432396004	5.731556113	5.572412121	2.47830196	9.95E-09	4.87E-08	Up	0.445086602	2.518510506	860	RUNX family transcription factor 2	GO:0000785,GO:0000978,GO:0000981,GO:0001503,GO:0001649,GO:0002062,GO:0003700,GO:0005515,GO:0005524,GO:0005634,GO:0005654,GO:0005829,GO:0006357,GO:0006367,GO:0030097,GO:0030182,GO:0030509,GO:0045595,GO:0045669,GO:0045892,GO:0045893,GO:0045944,GO:0071773,GO:1901522,GO:1990837	chromatin|RNA polymerase II cis-regulatory region sequence-specific DNA binding|DNA-binding transcription factor activity, RNA polymerase II-specific|ossification|osteoblast differentiation|chondrocyte differentiation|DNA-binding transcription factor activity|protein binding|ATP binding|nucleus|nucleoplasm|cytosol|regulation of transcription by RNA polymerase II|transcription initiation from RNA …	hsa04928,hsa05202	Parathyroid hormone synthesis, secretion and action|Transcriptional misregulation in cancer	Runt
NLRP10	81.40435001	0.438592849	5.64758387	5.567346581	2.476989897	1.63E-08	7.81E-08	Up	0.292562536	1.844190103	338322	NLR family pyrin domain containing 10	GO:0002250,GO:0002827,GO:0003924,GO:0005524,GO:0005737,GO:0006954,GO:0016887,GO:0019897,GO:0032730,GO:0032755,GO:0032757,GO:0045087,GO:0050729,GO:0050829,GO:0050832,GO:1900426,GO:2000318	adaptive immune response|positive regulation of T-helper 1 type immune response|GTPase activity|ATP binding|cytoplasm|inflammatory response|ATPase activity|extrinsic component of plasma membrane|positive regulation of interleukin-1 alpha production|positive regulation of interleukin-6 production|positive regulation of interleukin-8 production|innate immune response|positive regulation of inflamma…
TNFRSF10D	2606.795486	0.300041612	8.215642363	5.521401737	2.465034575	2.11E-16	1.99E-15	Up	8.036462497	48.19273571	8793	TNF receptor superfamily member 10d	GO:0004888,GO:0005515,GO:0005886,GO:0006915,GO:0007165,GO:0007166,GO:0009986,GO:0016021,GO:0042981,GO:0043066,GO:0045569,GO:0050900	transmembrane signaling receptor activity|protein binding|plasma membrane|apoptotic process|signal transduction|cell surface receptor signaling pathway|cell surface|integral component of membrane|regulation of apoptotic process|negative regulation of apoptotic process|TRAIL binding|leukocyte migration	hsa04060,hsa04061	Cytokine-cytokine receptor interaction|Viral protein interaction with cytokine and cytokine receptor
HSPA13	3198.858165	0.141077199	17.44351111	5.505530911	2.460881693	3.86E-68	3.14E-66	Up	12.39219257	61.43229208	6782	heat shock protein family A (Hsp70) member 13	GO:0005515,GO:0005524,GO:0005737,GO:0005739,GO:0005783,GO:0016887,GO:0031072,GO:0034620,GO:0042026,GO:0043231,GO:0044183,GO:0051082,GO:0051085,GO:0051787,GO:0070062	protein binding|ATP binding|cytoplasm|mitochondrion|endoplasmic reticulum|ATPase activity|heat shock protein binding|cellular response to unfolded protein|protein refolding|intracellular membrane-bounded organelle|protein folding chaperone|unfolded protein binding|chaperone cofactor-dependent protein refolding|misfolded protein binding|extracellular exosome
SH2D2A	4.984246663	1.242298703	1.976864176	5.486384765	2.455855803	0.048056985	0.080512391	Up	0.030740866	0.135984126	9047	SH2 domain containing 2A	GO:0001525,GO:0005515,GO:0005737,GO:0005829,GO:0007165,GO:0008283,GO:0017124,GO:0030154,GO:0048010	angiogenesis|protein binding|cytoplasm|cytosol|signal transduction|cell population proliferation|SH3 domain binding|cell differentiation|vascular endothelial growth factor receptor signaling pathway	hsa04370	VEGF signaling pathway
NOCT	66.18747972	0.318881899	7.687541893	5.469534146	2.45141796	1.50E-14	1.23E-13	Up	0.719825117	2.596340339	25819	nocturnin	GO:0000175,GO:0000290,GO:0000932,GO:0003729,GO:0004535,GO:0005634,GO:0005654,GO:0005737,GO:0005739,GO:0006366,GO:0006739,GO:0007623,GO:0009991,GO:0010629,GO:0016311,GO:0019178,GO:0032496,GO:0032922,GO:0033962,GO:0042752,GO:0045600,GO:0045668,GO:0045995,GO:0046872,GO:0048255,GO:0048471,GO:0090503,GO:0102757	3'-5'-exoribonuclease activity|deadenylation-dependent decapping of nuclear-transcribed mRNA|P-body|mRNA binding|poly(A)-specific ribonuclease activity|nucleus|nucleoplasm|cytoplasm|mitochondrion|transcription by RNA polymerase II|NADP metabolic process|circadian rhythm|response to extracellular stimulus|negative regulation of gene expression|dephosphorylation|NADP phosphatase activity|response t…
PRPS1	1175.035379	0.26086213	9.392521657	5.464741305	2.450153202	5.86E-21	7.41E-20	Up	12.56949471	54.90546303	5631	phosphoribosyl pyrophosphate synthetase 1	GO:0000287,GO:0002189,GO:0004749,GO:0005515,GO:0005524,GO:0005737,GO:0005829,GO:0006015,GO:0006144,GO:0006164,GO:0006221,GO:0007399,GO:0009116,GO:0009156,GO:0016301,GO:0016310,GO:0034418,GO:0042802,GO:0042803,GO:0046101	magnesium ion binding|ribose phosphate diphosphokinase complex|ribose phosphate diphosphokinase activity|protein binding|ATP binding|cytoplasm|cytosol|5-phosphoribose 1-diphosphate biosynthetic process|purine nucleobase metabolic process|purine nucleotide biosynthetic process|pyrimidine nucleotide biosynthetic process|nervous system development|nucleoside metabolic process|ribonucleoside monophos…	hsa00030,hsa00230	Pentose phosphate pathway|Purine metabolism
MAMDC2	256.9544187	0.462108301	5.298983972	5.459256491	2.448704481	1.16E-07	5.03E-07	Up	0.896354963	3.554579113	256691	MAM domain containing 2	GO:0005515,GO:0005576,GO:0005783,GO:0016020	protein binding|extracellular region|endoplasmic reticulum|membrane
RHOB	3205.491649	0.19812226	12.35072897	5.452637822	2.446954331	4.83E-35	1.29E-33	Up	30.8886874	117.8173015	388	ras homolog family member B	GO:0000281,GO:0001525,GO:0003924,GO:0005515,GO:0005525,GO:0005634,GO:0005769,GO:0005829,GO:0005856,GO:0005886,GO:0005925,GO:0005938,GO:0006886,GO:0006915,GO:0007015,GO:0007155,GO:0007163,GO:0007186,GO:0007266,GO:0008333,GO:0008360,GO:0010008,GO:0010595,GO:0016477,GO:0019003,GO:0019901,GO:0030154,GO:0030334,GO:0030336,GO:0030865,GO:0031410,GO:0031902,GO:0032154,GO:0032956,GO:0042995,GO:0043065,GO:…	mitotic cytokinesis|angiogenesis|GTPase activity|protein binding|GTP binding|nucleus|early endosome|cytosol|cytoskeleton|plasma membrane|focal adhesion|cell cortex|intracellular protein transport|apoptotic process|actin filament organization|cell adhesion|establishment or maintenance of cell polarity|G protein-coupled receptor signaling pathway|Rho protein signal transduction|endosome to lysosome…	hsa05132	Salmonella infection
SGCG	1218.285224	0.248055798	9.860779542	5.449121042	2.446023538	6.16E-23	8.83E-22	Up	16.12378379	55.66308013	6445	sarcoglycan gamma	GO:0005515,GO:0005737,GO:0005856,GO:0005886,GO:0007517,GO:0016012,GO:0016021,GO:0042383,GO:0048738,GO:0060047	protein binding|cytoplasm|cytoskeleton|plasma membrane|muscle organ development|sarcoglycan complex|integral component of membrane|sarcolemma|cardiac muscle tissue development|heart contraction	hsa05410,hsa05412,hsa05414,hsa05416	Hypertrophic cardiomyopathy|Arrhythmogenic right ventricular cardiomyopathy|Dilated cardiomyopathy|Viral myocarditis
RARRES2	254.9087106	0.417855102	5.850502969	5.443982827	2.444662516	4.90E-09	2.48E-08	Up	8.754202791	15.36293685	5919	retinoic acid receptor responder 2	GO:0001523,GO:0001934,GO:0002576,GO:0003084,GO:0005102,GO:0005515,GO:0005576,GO:0005615,GO:0006935,GO:0006954,GO:0008286,GO:0010759,GO:0014823,GO:0019732,GO:0030154,GO:0031012,GO:0031089,GO:0045087,GO:0045600,GO:0048566,GO:0050829,GO:0050830,GO:0050921,GO:0050994,GO:0061760,GO:0061771,GO:0062023	retinoid metabolic process|positive regulation of protein phosphorylation|platelet degranulation|positive regulation of systemic arterial blood pressure|signaling receptor binding|protein binding|extracellular region|extracellular space|chemotaxis|inflammatory response|insulin receptor signaling pathway|positive regulation of macrophage chemotaxis|response to activity|antifungal humoral response|…
PTPDC1	209.7202845	0.200238532	12.16566336	5.411522591	2.436034569	4.74E-34	1.22E-32	Up	0.440843847	1.786713296	138639	protein tyrosine phosphatase domain containing 1	GO:0004725,GO:0005515,GO:0005654,GO:0005737,GO:0008138,GO:0035335,GO:0060271	protein tyrosine phosphatase activity|protein binding|nucleoplasm|cytoplasm|protein tyrosine/serine/threonine phosphatase activity|peptidyl-tyrosine dephosphorylation|cilium assembly
LOXL2	7774.083347	0.213276769	11.4127255	5.404155622	2.43406922	3.61E-30	7.75E-29	Up	30.11564781	129.6668025	4017	lysyl oxidase like 2	GO:0000122,GO:0000785,GO:0001666,GO:0001837,GO:0001935,GO:0002040,GO:0004720,GO:0005044,GO:0005507,GO:0005509,GO:0005515,GO:0005604,GO:0005615,GO:0005634,GO:0005654,GO:0005783,GO:0006464,GO:0006897,GO:0007155,GO:0007568,GO:0009055,GO:0010718,GO:0016020,GO:0018057,GO:0018215,GO:0022900,GO:0030199,GO:0032332,GO:0043542,GO:0045892,GO:0046688,GO:0062023,GO:0070492,GO:0070828,GO:1902455	negative regulation of transcription by RNA polymerase II|chromatin|response to hypoxia|epithelial to mesenchymal transition|endothelial cell proliferation|sprouting angiogenesis|protein-lysine 6-oxidase activity|scavenger receptor activity|copper ion binding|calcium ion binding|protein binding|basement membrane|extracellular space|nucleus|nucleoplasm|endoplasmic reticulum|cellular protein modifi…
GPR1	2211.939699	0.186380989	13.02448388	5.379664415	2.42751618	8.88E-39	2.85E-37	Up	18.93396667	73.57502198	2825	G protein-coupled receptor 1	GO:0004930,GO:0005515,GO:0005654,GO:0005886,GO:0005887,GO:0007186,GO:0007218,GO:0042277,GO:0042923,GO:0043005,GO:0043231	G protein-coupled receptor activity|protein binding|nucleoplasm|plasma membrane|integral component of plasma membrane|G protein-coupled receptor signaling pathway|neuropeptide signaling pathway|peptide binding|neuropeptide binding|neuron projection|intracellular membrane-bounded organelle
CSDC2	640.4015259	0.15785733	15.33316065	5.353386463	2.420451805	4.59E-53	2.47E-51	Up	4.100770812	22.12891716	27254	cold shock domain containing C2	GO:0003723,GO:0003730,GO:0005515,GO:0005634,GO:0005737,GO:0006397,GO:0008134,GO:0043488	RNA binding|mRNA 3'-UTR binding|protein binding|nucleus|cytoplasm|mRNA processing|transcription factor binding|regulation of mRNA stability
HACD1	143.5179788	0.391015838	6.171956146	5.327034432	2.413332606	6.75E-10	3.74E-09	Up	1.021676064	4.476404985	9200	3-hydroxyacyl-CoA dehydratase 1	GO:0005515,GO:0005789,GO:0007275,GO:0018812,GO:0030148,GO:0030176,GO:0030497,GO:0035338,GO:0042761,GO:0102158,GO:0102343,GO:0102344,GO:0102345	protein binding|endoplasmic reticulum membrane|multicellular organism development|3-hydroxyacyl-CoA dehydratase activity|sphingolipid biosynthetic process|integral component of endoplasmic reticulum membrane|fatty acid elongation|long-chain fatty-acyl-CoA biosynthetic process|very long-chain fatty acid biosynthetic process|very-long-chain 3-hydroxyacyl-CoA dehydratase activity|3-hydroxy-arachidoy…	hsa00062,hsa01040	Fatty acid elongation|Biosynthesis of unsaturated fatty acids
AFF2	49.02035952	0.423832525	5.689641989	5.320107259	2.411455332	1.27E-08	6.16E-08	Up	0.097858166	0.346305326	2334	AF4/FMR2 family member 2	GO:0002151,GO:0006397,GO:0007420,GO:0007611,GO:0008380,GO:0010468,GO:0010629,GO:0016607,GO:0032783,GO:0035063,GO:0043484	G-quadruplex RNA binding|mRNA processing|brain development|learning or memory|RNA splicing|regulation of gene expression|negative regulation of gene expression|nuclear speck|super elongation complex|nuclear speck organization|regulation of RNA splicing
FAM72C	6.748637092	1.005707494	2.393927465	5.305875385	2.407590793	0.016669045	0.03158724	Up	0.037255906	0.24720571	554282	family with sequence similarity 72 member C	GO:0005829,GO:0016020,GO:0043231	cytosol|membrane|intracellular membrane-bounded organelle
CCL2	511.8576583	0.361247662	6.653224297	5.290711387	2.40346172	2.87E-11	1.83E-10	Up	9.969499411	26.26585691	6347	C-C motif chemokine ligand 2	GO:0000165,GO:0001525,GO:0002548,GO:0004672,GO:0005102,GO:0005515,GO:0005576,GO:0005615,GO:0006468,GO:0006935,GO:0006954,GO:0006959,GO:0007010,GO:0007155,GO:0007165,GO:0007166,GO:0007186,GO:0007187,GO:0007259,GO:0008009,GO:0008360,GO:0009617,GO:0009887,GO:0019079,GO:0019221,GO:0019233,GO:0019725,GO:0030593,GO:0031663,GO:0031727,GO:0034351,GO:0035684,GO:0036499,GO:0043491,GO:0043524,GO:0043547,GO:…	MAPK cascade|angiogenesis|monocyte chemotaxis|protein kinase activity|signaling receptor binding|protein binding|extracellular region|extracellular space|protein phosphorylation|chemotaxis|inflammatory response|humoral immune response|cytoskeleton organization|cell adhesion|signal transduction|cell surface receptor signaling pathway|G protein-coupled receptor signaling pathway|G protein-coupled r…	hsa04060,hsa04061,hsa04062,hsa04621,hsa04657,hsa04668,hsa04933,hsa05135,hsa05142,hsa05144,hsa05163,hsa05164,hsa05168,hsa05171,hsa05323,hsa05418	Cytokine-cytokine receptor interaction|Viral protein interaction with cytokine and cytokine receptor|Chemokine signaling pathway|NOD-like receptor signaling pathway|IL-17 signaling pathway|TNF signaling pathway|AGE-RAGE signaling pathway in diabetic complications|Yersinia infection|Chagas disease|Malaria|Human cytomegalovirus infection|Influenza A|Herpes simplex virus 1 infection|Coronavirus dise…
CDH6	3786.580058	0.099133431	24.24219312	5.289794858	2.403211775	7.99E-130	2.76E-127	Up	15.9044515	69.45835207	1004	cadherin 6	GO:0000902,GO:0005509,GO:0005654,GO:0005886,GO:0005912,GO:0007043,GO:0007155,GO:0007156,GO:0007219,GO:0007275,GO:0016021,GO:0016339,GO:0016342,GO:0030054,GO:0034332,GO:0045296,GO:0098742	cell morphogenesis|calcium ion binding|nucleoplasm|plasma membrane|adherens junction|cell-cell junction assembly|cell adhesion|homophilic cell adhesion via plasma membrane adhesion molecules|Notch signaling pathway|multicellular organism development|integral component of membrane|calcium-dependent cell-cell adhesion via plasma membrane cell adhesion molecules|catenin complex|cell junction|adheren…
DUOX1	26.1271399	0.74666946	3.217225641	5.28610152	2.402204132	0.001294368	0.00312005	Up	0.047192972	0.12525662	53905	dual oxidase 1	GO:0004601,GO:0005509,GO:0005515,GO:0005783,GO:0005886,GO:0006590,GO:0006952,GO:0006979,GO:0009986,GO:0016174,GO:0016175,GO:0016324,GO:0019221,GO:0020037,GO:0031252,GO:0042335,GO:0042446,GO:0042554,GO:0042744,GO:0043020,GO:0050661,GO:0050665,GO:0051591,GO:0055114,GO:0090303,GO:0098869,GO:2000147	peroxidase activity|calcium ion binding|protein binding|endoplasmic reticulum|plasma membrane|thyroid hormone generation|defense response|response to oxidative stress|cell surface|NAD(P)H oxidase H2O2-forming activity|superoxide-generating NAD(P)H oxidase activity|apical plasma membrane|cytokine-mediated signaling pathway|heme binding|cell leading edge|cuticle development|hormone biosynthetic pro…	hsa04918	Thyroid hormone synthesis
SPP1	9.67705042	0.962826876	2.488078853	5.261919544	2.395589189	0.012843525	0.024954956	Up	0	0.466837389	6696	secreted phosphoprotein 1	GO:0001649,GO:0005125,GO:0005178,GO:0005515,GO:0005576,GO:0005615,GO:0005788,GO:0005794,GO:0006710,GO:0006954,GO:0007155,GO:0007165,GO:0007566,GO:0030198,GO:0031214,GO:0033280,GO:0042995,GO:0043687,GO:0044267,GO:0045780,GO:0045893,GO:0046697,GO:0048471,GO:0048545,GO:0048685,GO:0050840,GO:0070062,GO:0071394,GO:2000866	osteoblast differentiation|cytokine activity|integrin binding|protein binding|extracellular region|extracellular space|endoplasmic reticulum lumen|Golgi apparatus|androgen catabolic process|inflammatory response|cell adhesion|signal transduction|embryo implantation|extracellular matrix organization|biomineral tissue development|response to vitamin D|cell projection|post-translational protein modi…	hsa04151,hsa04371,hsa04510,hsa04512,hsa04620,hsa04929,hsa05165	PI3K-Akt signaling pathway|Apelin signaling pathway|Focal adhesion|ECM-receptor interaction|Toll-like receptor signaling pathway|GnRH secretion|Human papillomavirus infection
COL5A1	52868.21002	0.111607603	21.44577588	5.254347549	2.393511631	5.00E-102	9.79E-100	Up	92.20886693	344.5204354	1289	collagen type V alpha 1 chain	GO:0001568,GO:0003007,GO:0005178,GO:0005201,GO:0005515,GO:0005576,GO:0005588,GO:0005604,GO:0005615,GO:0005788,GO:0007155,GO:0008201,GO:0016477,GO:0030020,GO:0030198,GO:0030199,GO:0031012,GO:0032964,GO:0035313,GO:0035989,GO:0043394,GO:0043588,GO:0045112,GO:0046872,GO:0048407,GO:0048592,GO:0051128,GO:0062023,GO:0097435,GO:1903225	blood vessel development|heart morphogenesis|integrin binding|extracellular matrix structural constituent|protein binding|extracellular region|collagen type V trimer|basement membrane|extracellular space|endoplasmic reticulum lumen|cell adhesion|heparin binding|cell migration|extracellular matrix structural constituent conferring tensile strength|extracellular matrix organization|collagen fibril …	hsa04974	Protein digestion and absorption
RHPN2	159.2409355	0.300611194	7.955561417	5.247138316	2.39153082	1.78E-15	1.58E-14	Up	1.008495344	3.198295368	85415	rhophilin Rho GTPase binding protein 2	GO:0005829,GO:0007165,GO:0048471	cytosol|signal transduction|perinuclear region of cytoplasm
SGK1	1420.036488	0.228014428	10.43056404	5.199306102	2.378319095	1.80E-25	2.97E-24	Up	6.952499275	34.41213998	6446	serum/glucocorticoid regulated kinase 1	GO:0001558,GO:0004674,GO:0004712,GO:0005246,GO:0005515,GO:0005524,GO:0005634,GO:0005737,GO:0005739,GO:0005789,GO:0005829,GO:0005886,GO:0006468,GO:0006814,GO:0006915,GO:0006974,GO:0007616,GO:0008217,GO:0015459,GO:0016607,GO:0017080,GO:0017081,GO:0018105,GO:0030334,GO:0032411,GO:0034220,GO:0035556,GO:0042127,GO:0042981,GO:0048812,GO:0050790,GO:0051090,GO:0060453,GO:0070294,GO:0106310,GO:0106311,GO:…	regulation of cell growth|protein serine/threonine kinase activity|protein serine/threonine/tyrosine kinase activity|calcium channel regulator activity|protein binding|ATP binding|nucleus|cytoplasm|mitochondrion|endoplasmic reticulum membrane|cytosol|plasma membrane|protein phosphorylation|sodium ion transport|apoptotic process|cellular response to DNA damage stimulus|long-term memory|regulation …	hsa04068,hsa04150,hsa04151,hsa04960	FoxO signaling pathway|mTOR signaling pathway|PI3K-Akt signaling pathway|Aldosterone-regulated sodium reabsorption
PCK2	1644.260533	0.207963565	11.4352013	5.198535404	2.378105226	2.79E-30	6.04E-29	Up	14.6908063	49.72220936	5106	phosphoenolpyruvate carboxykinase 2, mitochondrial	GO:0004611,GO:0004613,GO:0005515,GO:0005525,GO:0005739,GO:0005759,GO:0005829,GO:0006094,GO:0006107,GO:0006116,GO:0019543,GO:0030145,GO:0032024,GO:0032496,GO:0032869,GO:0033993,GO:0042594,GO:0046327,GO:0070365,GO:0071333,GO:0071356,GO:0071549	phosphoenolpyruvate carboxykinase activity|phosphoenolpyruvate carboxykinase (GTP) activity|protein binding|GTP binding|mitochondrion|mitochondrial matrix|cytosol|gluconeogenesis|oxaloacetate metabolic process|NADH oxidation|propionate catabolic process|manganese ion binding|positive regulation of insulin secretion|response to lipopolysaccharide|cellular response to insulin stimulus|response to l…	hsa00010,hsa00020,hsa00620,hsa03320,hsa04068,hsa04151,hsa04152,hsa04910,hsa04920,hsa04922,hsa04931,hsa04964	Glycolysis / Gluconeogenesis|Citrate cycle (TCA cycle)|Pyruvate metabolism|PPAR signaling pathway|FoxO signaling pathway|PI3K-Akt signaling pathway|AMPK signaling pathway|Insulin signaling pathway|Adipocytokine signaling pathway|Glucagon signaling pathway|Insulin resistance|Proximal tubule bicarbonate reclamation
IL1RAP	231.0986349	0.304983604	7.792560533	5.193125873	2.376603194	6.57E-15	5.52E-14	Up	0.412652129	1.958957534	3556	interleukin 1 receptor accessory protein	GO:0002114,GO:0004908,GO:0005149,GO:0005576,GO:0005886,GO:0005887,GO:0006954,GO:0006955,GO:0016020,GO:0019221,GO:0032736,GO:0032754,GO:0032755,GO:0038172,GO:0045087,GO:0050135,GO:0051092,GO:0051965,GO:0061809,GO:0065003,GO:0070498,GO:0098978,GO:0099151,GO:0099545,GO:0099560,GO:1905606	interleukin-33 receptor activity|interleukin-1 receptor activity|interleukin-1 receptor binding|extracellular region|plasma membrane|integral component of plasma membrane|inflammatory response|immune response|membrane|cytokine-mediated signaling pathway|positive regulation of interleukin-13 production|positive regulation of interleukin-5 production|positive regulation of interleukin-6 production|…	hsa04010,hsa04060,hsa04659,hsa04750	MAPK signaling pathway|Cytokine-cytokine receptor interaction|Th17 cell differentiation|Inflammatory mediator regulation of TRP channels
CAMKK1	636.1083336	0.158270416	14.99460718	5.180899905	2.373202711	7.96E-51	3.90E-49	Up	1.456199121	5.937740085	84254	calcium/calmodulin dependent protein kinase kinase 1	GO:0004674,GO:0004683,GO:0005515,GO:0005516,GO:0005524,GO:0005654,GO:0005737,GO:0005829,GO:0006468,GO:0035556,GO:0045860	protein serine/threonine kinase activity|calmodulin-dependent protein kinase activity|protein binding|calmodulin binding|ATP binding|nucleoplasm|cytoplasm|cytosol|protein phosphorylation|intracellular signal transduction|positive regulation of protein kinase activity	hsa05034	Alcoholism
FOXP4	988.2008339	0.108172497	21.93425293	5.179033553	2.372682905	1.22E-106	2.82E-104	Up	3.065433414	12.53904007	116113	forkhead box P4	GO:0000122,GO:0000785,GO:0000978,GO:0000981,GO:0001227,GO:0005515,GO:0005634,GO:0006357,GO:0046872	negative regulation of transcription by RNA polymerase II|chromatin|RNA polymerase II cis-regulatory region sequence-specific DNA binding|DNA-binding transcription factor activity, RNA polymerase II-specific|DNA-binding transcription repressor activity, RNA polymerase II-specific|protein binding|nucleus|regulation of transcription by RNA polymerase II|metal ion binding
TRIM7	31.16603041	0.414551818	5.718345484	5.171384296	2.370550518	1.08E-08	5.25E-08	Up	0.097889909	0.467663843	81786	tripartite motif containing 7	GO:0005515,GO:0005634,GO:0005737,GO:0005794,GO:0008270,GO:0016567,GO:0061630	protein binding|nucleus|cytoplasm|Golgi apparatus|zinc ion binding|protein ubiquitination|ubiquitin protein ligase activity
SPDL1	454.0823957	0.207739017	11.38924252	5.155062945	2.365990043	4.73E-30	1.01E-28	Up	2.82459376	9.915717681	54908	spindle apparatus coiled-coil protein 1	GO:0000132,GO:0000922,GO:0000940,GO:0005515,GO:0005634,GO:0005815,GO:0005829,GO:0007080,GO:0007094,GO:0016477,GO:0019899,GO:0034501,GO:0043515,GO:0051301	establishment of mitotic spindle orientation|spindle pole|condensed chromosome outer kinetochore|protein binding|nucleus|microtubule organizing center|cytosol|mitotic metaphase plate congression|mitotic spindle assembly checkpoint|cell migration|enzyme binding|protein localization to kinetochore|kinetochore binding|cell division
GATA6	683.4096828	0.124084214	19.05166281	5.147994817	2.364010601	6.36E-81	8.16E-79	Up	4.151874636	14.71938106	2627	GATA binding protein 6	GO:0000122,GO:0000785,GO:0000976,GO:0000978,GO:0000981,GO:0001103,GO:0001701,GO:0001889,GO:0001949,GO:0002759,GO:0003148,GO:0003309,GO:0003310,GO:0003682,GO:0003700,GO:0005515,GO:0005634,GO:0005654,GO:0005667,GO:0006644,GO:0007493,GO:0007596,GO:0008134,GO:0008270,GO:0008584,GO:0014898,GO:0019901,GO:0030855,GO:0031965,GO:0032526,GO:0032911,GO:0032912,GO:0035239,GO:0042493,GO:0043066,GO:0043627,GO:…	negative regulation of transcription by RNA polymerase II|chromatin|transcription regulatory region sequence-specific DNA binding|RNA polymerase II cis-regulatory region sequence-specific DNA binding|DNA-binding transcription factor activity, RNA polymerase II-specific|RNA polymerase II repressing transcription factor binding|in utero embryonic development|liver development|sebaceous gland cell d…			zf-GATA
BOP1	804.2716479	0.125772308	18.77015409	5.136428618	2.360765595	1.33E-78	1.59E-76	Up	6.532611344	23.49399085	23246	BOP1 ribosomal biogenesis factor	GO:0000027,GO:0000448,GO:0000463,GO:0003723,GO:0005515,GO:0005654,GO:0005694,GO:0005730,GO:0006364,GO:0008283,GO:0030687,GO:0042254,GO:0043021,GO:0051726,GO:0070545,GO:1901796,GO:1990904	ribosomal large subunit assembly|cleavage in ITS2 between 5.8S rRNA and LSU-rRNA of tricistronic rRNA transcript (SSU-rRNA, 5.8S rRNA, LSU-rRNA)|maturation of LSU-rRNA from tricistronic rRNA transcript (SSU-rRNA, 5.8S rRNA, LSU-rRNA)|RNA binding|protein binding|nucleoplasm|chromosome|nucleolus|rRNA processing|cell population proliferation|preribosome, large subunit precursor|ribosome biogenesis|r…
NUAK2	56.88811449	0.455274568	5.177571422	5.123808624	2.357216591	2.25E-07	9.43E-07	Up	0.418435375	1.672732778	81788	NUAK family kinase 2	GO:0000287,GO:0004674,GO:0005515,GO:0005524,GO:0005634,GO:0005737,GO:0006468,GO:0006915,GO:0030036,GO:0035556,GO:0042149,GO:0043066,GO:0106310,GO:0106311	magnesium ion binding|protein serine/threonine kinase activity|protein binding|ATP binding|nucleus|cytoplasm|protein phosphorylation|apoptotic process|actin cytoskeleton organization|intracellular signal transduction|cellular response to glucose starvation|negative regulation of apoptotic process|protein serine kinase activity|protein threonine kinase activity
CEMIP2	797.7098665	0.176774395	13.32002509	5.114663671	2.354639375	1.77E-40	6.06E-39	Up	2.615715139	9.873222984	23670	cell migration inducing hyaluronidase 2	GO:0001525,GO:0004415,GO:0005509,GO:0005886,GO:0005887,GO:0016021,GO:0030214,GO:0043231,GO:0045296,GO:0070062,GO:1903670	angiogenesis|hyalurononglucosaminidase activity|calcium ion binding|plasma membrane|integral component of plasma membrane|integral component of membrane|hyaluronan catabolic process|intracellular membrane-bounded organelle|cadherin binding|extracellular exosome|regulation of sprouting angiogenesis
IGF2BP1	790.5717546	0.387555864	6.073499283	5.111760565	2.353820262	1.25E-09	6.72E-09	Up	0.800831867	4.367357089	10642	insulin like growth factor 2 mRNA binding protein 1	GO:0001817,GO:0003723,GO:0003729,GO:0003730,GO:0005515,GO:0005634,GO:0005654,GO:0005737,GO:0005829,GO:0007399,GO:0010468,GO:0010494,GO:0010610,GO:0017148,GO:0022013,GO:0030027,GO:0030175,GO:0030426,GO:0043197,GO:0043488,GO:0045182,GO:0048027,GO:0048471,GO:0051028,GO:0051252,GO:0070934,GO:0070937,GO:0097150,GO:1990904	regulation of cytokine production|RNA binding|mRNA binding|mRNA 3'-UTR binding|protein binding|nucleus|nucleoplasm|cytoplasm|cytosol|nervous system development|regulation of gene expression|cytoplasmic stress granule|regulation of mRNA stability involved in response to stress|negative regulation of translation|pallium cell proliferation in forebrain|lamellipodium|filopodium|growth cone|dendritic …	hsa05206	MicroRNAs in cancer
MSC	861.065146	0.204253349	11.52080706	5.109433808	2.35316343	1.04E-30	2.31E-29	Up	11.52476021	30.66200102	9242	musculin	GO:0000122,GO:0000785,GO:0000977,GO:0000978,GO:0000981,GO:0001227,GO:0003700,GO:0005515,GO:0005634,GO:0005654,GO:0006355,GO:0006357,GO:0007519,GO:0014707,GO:0032502,GO:0046983,GO:0060021,GO:0060539,GO:1990830,GO:1990837	negative regulation of transcription by RNA polymerase II|chromatin|RNA polymerase II transcription regulatory region sequence-specific DNA binding|RNA polymerase II cis-regulatory region sequence-specific DNA binding|DNA-binding transcription factor activity, RNA polymerase II-specific|DNA-binding transcription repressor activity, RNA polymerase II-specific|DNA-binding transcription factor activ…
ASNS	3707.098147	0.106026048	22.19341801	5.109139797	2.353080412	3.98E-109	9.76E-107	Up	24.09644763	95.27047853	440	asparagine synthetase (glutamine-hydrolyzing)	GO:0001889,GO:0004066,GO:0005515,GO:0005524,GO:0005829,GO:0006529,GO:0006541,GO:0008652,GO:0009416,GO:0009612,GO:0009636,GO:0031427,GO:0032354,GO:0032870,GO:0036499,GO:0042149,GO:0042802,GO:0043066,GO:0043200,GO:0045931,GO:0070981	liver development|asparagine synthase (glutamine-hydrolyzing) activity|protein binding|ATP binding|cytosol|asparagine biosynthetic process|glutamine metabolic process|cellular amino acid biosynthetic process|response to light stimulus|response to mechanical stimulus|response to toxic substance|response to methotrexate|response to follicle-stimulating hormone|cellular response to hormone stimulus|…	hsa00250	Alanine, aspartate and glutamate metabolism
CTPS1	618.9677751	0.214389998	10.96347976	5.099869779	2.35046041	5.73E-28	1.08E-26	Up	3.075420242	12.90937301	1503	CTP synthase 1	GO:0003883,GO:0005515,GO:0005524,GO:0005737,GO:0005829,GO:0006139,GO:0006241,GO:0006541,GO:0015949,GO:0016020,GO:0019856,GO:0042098,GO:0042100,GO:0042493,GO:0042802,GO:0044210,GO:0097268	CTP synthase activity|protein binding|ATP binding|cytoplasm|cytosol|nucleobase-containing compound metabolic process|CTP biosynthetic process|glutamine metabolic process|nucleobase-containing small molecule interconversion|membrane|pyrimidine nucleobase biosynthetic process|T cell proliferation|B cell proliferation|response to drug|identical protein binding|'de novo' CTP biosynthetic process|cyto…	hsa00240	Pyrimidine metabolism
PDGFA	210.4516251	0.298448935	7.873810694	5.097996617	2.349930416	3.44E-15	2.97E-14	Up	1.739121739	5.694341371	5154	platelet derived growth factor subunit A	GO:0000139,GO:0000165,GO:0001525,GO:0001775,GO:0001942,GO:0002053,GO:0002576,GO:0005161,GO:0005515,GO:0005518,GO:0005576,GO:0005615,GO:0005788,GO:0005796,GO:0005902,GO:0007267,GO:0008083,GO:0008284,GO:0009611,GO:0009887,GO:0009986,GO:0010512,GO:0010544,GO:0014068,GO:0014910,GO:0030031,GO:0030036,GO:0030198,GO:0030335,GO:0031093,GO:0031954,GO:0032956,GO:0035793,GO:0042060,GO:0042803,GO:0043406,GO:…	Golgi membrane|MAPK cascade|angiogenesis|cell activation|hair follicle development|positive regulation of mesenchymal cell proliferation|platelet degranulation|platelet-derived growth factor receptor binding|protein binding|collagen binding|extracellular region|extracellular space|endoplasmic reticulum lumen|Golgi lumen|microvillus|cell-cell signaling|growth factor activity|positive regulation of…	hsa01521,hsa04010,hsa04014,hsa04015,hsa04020,hsa04072,hsa04151,hsa04510,hsa04540,hsa04630,hsa04810,hsa05200,hsa05202,hsa05206,hsa05214,hsa05215,hsa05218,hsa05231,hsa05418	EGFR tyrosine kinase inhibitor resistance|MAPK signaling pathway|Ras signaling pathway|Rap1 signaling pathway|Calcium signaling pathway|Phospholipase D signaling pathway|PI3K-Akt signaling pathway|Focal adhesion|Gap junction|JAK-STAT signaling pathway|Regulation of actin cytoskeleton|Pathways in cancer|Transcriptional misregulation in cancer|MicroRNAs in cancer|Glioma|Prostate cancer|Melanoma|Cho…
CTH	147.1955421	0.339193931	6.923576377	5.09271537	2.348435088	4.40E-12	2.99E-11	Up	1.202051303	5.056497325	1491	cystathionine gamma-lyase	GO:0000098,GO:0004123,GO:0005515,GO:0005516,GO:0005737,GO:0005829,GO:0006534,GO:0016846,GO:0018272,GO:0019343,GO:0019344,GO:0019346,GO:0030170,GO:0030968,GO:0042802,GO:0043123,GO:0044524,GO:0044540,GO:0051092,GO:0051289,GO:0070062,GO:0070814,GO:0080146,GO:1904831,GO:1990830,GO:2001234	sulfur amino acid catabolic process|cystathionine gamma-lyase activity|protein binding|calmodulin binding|cytoplasm|cytosol|cysteine metabolic process|carbon-sulfur lyase activity|protein-pyridoxal-5-phosphate linkage via peptidyl-N6-pyridoxal phosphate-L-lysine|cysteine biosynthetic process via cystathionine|cysteine biosynthetic process|transsulfuration|pyridoxal phosphate binding|endoplasmic r…	hsa00260,hsa00270,hsa00450	Glycine, serine and threonine metabolism|Cysteine and methionine metabolism|Selenocompound metabolism
SKIL	2199.032664	0.132967187	17.66099431	5.092354058	2.348332729	8.38E-70	7.44E-68	Up	5.500669444	20.68921015	6498	SKI like proto-oncogene	GO:0000122,GO:0000978,GO:0000981,GO:0001227,GO:0001669,GO:0001825,GO:0002260,GO:0003682,GO:0005515,GO:0005634,GO:0005654,GO:0005667,GO:0007050,GO:0007179,GO:0007283,GO:0030512,GO:0030514,GO:0032991,GO:0034097,GO:0045596,GO:0046332,GO:0050772,GO:0070306,GO:1902043,GO:1902231	negative regulation of transcription by RNA polymerase II|RNA polymerase II cis-regulatory region sequence-specific DNA binding|DNA-binding transcription factor activity, RNA polymerase II-specific|DNA-binding transcription repressor activity, RNA polymerase II-specific|acrosomal vesicle|blastocyst formation|lymphocyte homeostasis|chromatin binding|protein binding|nucleus|nucleoplasm|transcriptio…	hsa04550	Signaling pathways regulating pluripotency of stem cells
PENK	10767.19012	0.242209186	9.690613408	5.088200711	2.347155581	3.31E-22	4.51E-21	Up	116.8881264	644.5602561	5179	proenkephalin	GO:0001515,GO:0001649,GO:0001662,GO:0001666,GO:0001964,GO:0002118,GO:0005184,GO:0005576,GO:0005788,GO:0005886,GO:0007165,GO:0007186,GO:0007218,GO:0007268,GO:0007568,GO:0007600,GO:0009314,GO:0009636,GO:0014009,GO:0019233,GO:0030425,GO:0031628,GO:0032280,GO:0032355,GO:0032496,GO:0034466,GO:0034592,GO:0034599,GO:0035094,GO:0035641,GO:0043025,GO:0043204,GO:0043278,GO:0043679,GO:0043687,GO:0044267,GO:…	opioid peptide activity|osteoblast differentiation|behavioral fear response|response to hypoxia|startle response|aggressive behavior|neuropeptide hormone activity|extracellular region|endoplasmic reticulum lumen|plasma membrane|signal transduction|G protein-coupled receptor signaling pathway|neuropeptide signaling pathway|chemical synaptic transmission|aging|sensory perception|response to radiati…	hsa04080	Neuroactive ligand-receptor interaction
ADAM19	361.3915993	0.357800276	6.544328617	5.068513116	2.341562584	5.98E-11	3.67E-10	Up	0.602522874	3.72401254	8728	ADAM metallopeptidase domain 19	GO:0001890,GO:0004222,GO:0005515,GO:0005634,GO:0005794,GO:0005886,GO:0006509,GO:0010628,GO:0016021,GO:0016485,GO:0017124,GO:0030198,GO:0042987,GO:0046872,GO:0062023,GO:1902945,GO:2000049	placenta development|metalloendopeptidase activity|protein binding|nucleus|Golgi apparatus|plasma membrane|membrane protein ectodomain proteolysis|positive regulation of gene expression|integral component of membrane|protein processing|SH3 domain binding|extracellular matrix organization|amyloid precursor protein catabolic process|metal ion binding|collagen-containing extracellular matrix|metallo…
TGFBR1	969.0456073	0.302218651	7.729442115	5.048943627	2.335981569	1.08E-14	8.95E-14	Up	4.002273967	18.41090879	7046	transforming growth factor beta receptor 1	GO:0000186,GO:0001501,GO:0001701,GO:0001822,GO:0001824,GO:0001837,GO:0001937,GO:0001938,GO:0002088,GO:0003222,GO:0003223,GO:0003342,GO:0004672,GO:0004674,GO:0005024,GO:0005025,GO:0005114,GO:0005515,GO:0005524,GO:0005634,GO:0005768,GO:0005886,GO:0005923,GO:0006355,GO:0006468,GO:0006915,GO:0007050,GO:0007165,GO:0007179,GO:0007399,GO:0007507,GO:0008284,GO:0008354,GO:0008584,GO:0009791,GO:0009952,GO:…	activation of MAPKK activity|skeletal system development|in utero embryonic development|kidney development|blastocyst development|epithelial to mesenchymal transition|negative regulation of endothelial cell proliferation|positive regulation of endothelial cell proliferation|lens development in camera-type eye|ventricular trabecula myocardium morphogenesis|ventricular compact myocardium morphogene…	hsa04010,hsa04060,hsa04068,hsa04144,hsa04218,hsa04350,hsa04371,hsa04380,hsa04390,hsa04520,hsa04659,hsa04926,hsa04933,hsa05142,hsa05161,hsa05166,hsa05200,hsa05210,hsa05212,hsa05220,hsa05225,hsa05226	MAPK signaling pathway|Cytokine-cytokine receptor interaction|FoxO signaling pathway|Endocytosis|Cellular senescence|TGF-beta signaling pathway|Apelin signaling pathway|Osteoclast differentiation|Hippo signaling pathway|Adherens junction|Th17 cell differentiation|Relaxin signaling pathway|AGE-RAGE signaling pathway in diabetic complications|Chagas disease|Hepatitis B|Human T-cell leukemia virus 1…
ARRDC4	215.0472137	0.346931553	6.695855715	5.003728891	2.323003624	2.14E-11	1.38E-10	Up	1.644817977	3.241644627	91947	arrestin domain containing 4	GO:0005515,GO:0005737,GO:0005768,GO:0005769,GO:0005886,GO:0015031,GO:0016567,GO:0043231,GO:0051443,GO:0140112,GO:1903561,GO:1990756	protein binding|cytoplasm|endosome|early endosome|plasma membrane|protein transport|protein ubiquitination|intracellular membrane-bounded organelle|positive regulation of ubiquitin-protein transferase activity|extracellular vesicle biogenesis|extracellular vesicle|ubiquitin ligase-substrate adaptor activity
BLM	17.50024977	0.680111265	3.414352018	5.000731927	2.322139269	0.000639339	0.001633817	Up	0.053696234	0.247029763	641	BLM RecQ like helicase	GO:0000079,GO:0000228,GO:0000400,GO:0000403,GO:0000405,GO:0000723,GO:0000724,GO:0000729,GO:0000733,GO:0000781,GO:0000800,GO:0002039,GO:0003677,GO:0003678,GO:0003697,GO:0004386,GO:0005515,GO:0005524,GO:0005634,GO:0005654,GO:0005657,GO:0005694,GO:0005730,GO:0005737,GO:0005829,GO:0006260,GO:0006268,GO:0006281,GO:0006310,GO:0006974,GO:0007095,GO:0008094,GO:0008270,GO:0009378,GO:0010165,GO:0016363,GO:…	regulation of cyclin-dependent protein serine/threonine kinase activity|nuclear chromosome|four-way junction DNA binding|Y-form DNA binding|bubble DNA binding|telomere maintenance|double-strand break repair via homologous recombination|DNA double-strand break processing|DNA strand renaturation|chromosome, telomeric region|lateral element|p53 binding|DNA binding|DNA helicase activity|single-strand…	hsa03440,hsa03460	Homologous recombination|Fanconi anemia pathway
ALDH1B1	702.5195108	0.246908457	9.385450193	4.984148406	2.317347026	6.26E-21	7.89E-20	Up	5.456316325	18.67675634	219	aldehyde dehydrogenase 1 family member B1	GO:0004029,GO:0005654,GO:0005739,GO:0005759,GO:0005829,GO:0005975,GO:0006068,GO:0006069,GO:0043231,GO:0043878,GO:0051287	aldehyde dehydrogenase (NAD+) activity|nucleoplasm|mitochondrion|mitochondrial matrix|cytosol|carbohydrate metabolic process|ethanol catabolic process|ethanol oxidation|intracellular membrane-bounded organelle|glyceraldehyde-3-phosphate dehydrogenase (NAD+) (non-phosphorylating) activity|NAD binding	hsa00010,hsa00053,hsa00071,hsa00280,hsa00310,hsa00330,hsa00340,hsa00380,hsa00410,hsa00561,hsa00620,hsa00770	Glycolysis / Gluconeogenesis|Ascorbate and aldarate metabolism|Fatty acid degradation|Valine, leucine and isoleucine degradation|Lysine degradation|Arginine and proline metabolism|Histidine metabolism|Tryptophan metabolism|beta-Alanine metabolism|Glycerolipid metabolism|Pyruvate metabolism|Pantothenate and CoA biosynthesis
TP53I3	2066.353828	0.175641288	13.19174022	4.982998848	2.317014241	9.79E-40	3.25E-38	Up	36.24150361	149.2088899	9540	tumor protein p53 inducible protein 3	GO:0003960,GO:0005829,GO:0006739,GO:0042803,GO:0042981,GO:0048038,GO:0055114,GO:0070402	NADPH:quinone reductase activity|cytosol|NADP metabolic process|protein homodimerization activity|regulation of apoptotic process|quinone binding|oxidation-reduction process|NADPH binding	hsa04115	p53 signaling pathway
UCHL1	6380.324468	0.237738522	9.717020951	4.959209589	2.310110199	2.55E-22	3.51E-21	Up	99.82306212	442.8370028	7345	ubiquitin C-terminal hydrolase L1	GO:0004197,GO:0004843,GO:0005515,GO:0005654,GO:0005737,GO:0005789,GO:0005829,GO:0005886,GO:0008242,GO:0016241,GO:0016579,GO:0016874,GO:0018215,GO:0031625,GO:0031694,GO:0043130,GO:0043161,GO:0043407	cysteine-type endopeptidase activity|thiol-dependent ubiquitin-specific protease activity|protein binding|nucleoplasm|cytoplasm|endoplasmic reticulum membrane|cytosol|plasma membrane|omega peptidase activity|regulation of macroautophagy|protein deubiquitination|ligase activity|protein phosphopantetheinylation|ubiquitin protein ligase binding|alpha-2A adrenergic receptor binding|ubiquitin binding|…	hsa05012,hsa05022	Parkinson disease|Pathways of neurodegeneration - multiple diseases
CCDC144A	42.39688539	0.730217127	3.163411174	4.958751809	2.309977019	0.001559319	0.003706293	Up	0.02162385	0.176960712	9720	coiled-coil domain containing 144A
ALK	9.15422996	0.826572428	2.789430623	4.943957851	2.305666444	0.005280081	0.011240251	Up	0.006531094	0.075115819	238	ALK receptor tyrosine kinase	GO:0000187,GO:0004704,GO:0004713,GO:0004714,GO:0005515,GO:0005524,GO:0005886,GO:0005887,GO:0007165,GO:0007169,GO:0007275,GO:0016310,GO:0018108,GO:0021766,GO:0030534,GO:0032991,GO:0033674,GO:0036269,GO:0038061,GO:0042127,GO:0042802,GO:0042981,GO:0043235,GO:0045664,GO:0046777,GO:0048666,GO:0050995,GO:0051092,GO:0060159,GO:0070062,GO:0090648,GO:0097009,GO:1900006	activation of MAPK activity|NF-kappaB-inducing kinase activity|protein tyrosine kinase activity|transmembrane receptor protein tyrosine kinase activity|protein binding|ATP binding|plasma membrane|integral component of plasma membrane|signal transduction|transmembrane receptor protein tyrosine kinase signaling pathway|multicellular organism development|phosphorylation|peptidyl-tyrosine phosphoryla…	hsa05200,hsa05223,hsa05235	Pathways in cancer|Non-small cell lung cancer|PD-L1 expression and PD-1 checkpoint pathway in cancer
VSTM2L	237.3190217	0.410705661	5.610956449	4.939796383	2.304451576	2.01E-08	9.54E-08	Up	2.966893748	13.39408237	128434	V-set and transmembrane domain containing 2 like	GO:0005515,GO:0005576,GO:0005737,GO:0005886,GO:0007156,GO:0007411,GO:0030424,GO:0043524,GO:0070593,GO:0098632	protein binding|extracellular region|cytoplasm|plasma membrane|homophilic cell adhesion via plasma membrane adhesion molecules|axon guidance|axon|negative regulation of neuron apoptotic process|dendrite self-avoidance|cell-cell adhesion mediator activity
KCTD11	1421.978473	0.17176117	13.41419989	4.938382808	2.304038674	4.99E-41	1.73E-39	Up	10.79355668	46.70988757	147040	potassium channel tetramerization domain containing 11	GO:0007049,GO:0007275,GO:0016567,GO:0016740,GO:0040008,GO:0042802,GO:0045666,GO:0051260	cell cycle|multicellular organism development|protein ubiquitination|transferase activity|regulation of growth|identical protein binding|positive regulation of neuron differentiation|protein homooligomerization
CAMK2A	7.175825443	1.035829895	2.223926017	4.936912424	2.303609053	0.026153422	0.047072261	Up	0.063879785	0.103611268	815	calcium/calmodulin dependent protein kinase II alpha	GO:0000082,GO:0002931,GO:0004674,GO:0004683,GO:0005515,GO:0005516,GO:0005524,GO:0005634,GO:0005654,GO:0005737,GO:0005739,GO:0005829,GO:0005954,GO:0006468,GO:0006816,GO:0007223,GO:0009931,GO:0010666,GO:0014069,GO:0016301,GO:0018105,GO:0030666,GO:0035254,GO:0038166,GO:0042802,GO:0042803,GO:0043005,GO:0043197,GO:0046777,GO:0046872,GO:0046928,GO:0048168,GO:0051092,GO:0051346,GO:0051928,GO:0060333,GO:…	G1/S transition of mitotic cell cycle|response to ischemia|protein serine/threonine kinase activity|calmodulin-dependent protein kinase activity|protein binding|calmodulin binding|ATP binding|nucleus|nucleoplasm|cytoplasm|mitochondrion|cytosol|calcium- and calmodulin-dependent protein kinase complex|protein phosphorylation|calcium ion transport|Wnt signaling pathway, calcium modulating pathway|ca…	hsa04012,hsa04020,hsa04024,hsa04066,hsa04114,hsa04217,hsa04261,hsa04310,hsa04360,hsa04713,hsa04720,hsa04722,hsa04725,hsa04728,hsa04740,hsa04750,hsa04911,hsa04912,hsa04916,hsa04921,hsa04922,hsa04925,hsa04934,hsa04971,hsa05012,hsa05022,hsa05031,hsa05152,hsa05200,hsa05205,hsa05214	ErbB signaling pathway|Calcium signaling pathway|cAMP signaling pathway|HIF-1 signaling pathway|Oocyte meiosis|Necroptosis|Adrenergic signaling in cardiomyocytes|Wnt signaling pathway|Axon guidance|Circadian entrainment|Long-term potentiation|Neurotrophin signaling pathway|Cholinergic synapse|Dopaminergic synapse|Olfactory transduction|Inflammatory mediator regulation of TRP channels|Insulin secr…
NEGR1	2005.872499	0.164499026	14.00138878	4.93556353	2.303214817	1.53E-44	5.94E-43	Up	2.196199486	11.12192583	257194	neuronal growth regulator 1	GO:0005515,GO:0005576,GO:0005886,GO:0007626,GO:0007631,GO:0010976,GO:0031225,GO:0098609	protein binding|extracellular region|plasma membrane|locomotory behavior|feeding behavior|positive regulation of neuron projection development|anchored component of membrane|cell-cell adhesion	hsa04514	Cell adhesion molecules
FAM83G	894.3516365	0.177476248	12.97532141	4.934183446	2.302811354	1.69E-38	5.32E-37	Up	3.961191697	15.62654411	644815	family with sequence similarity 83 member G	GO:0005515,GO:0005634,GO:0005829,GO:0007165,GO:0019901,GO:0030509	protein binding|nucleus|cytosol|signal transduction|protein kinase binding|BMP signaling pathway
GDF7	11.64917953	0.867931907	2.652608528	4.932378724	2.302283579	0.007987245	0.016253858	Up	0.052754073	0.07778697	151449	growth differentiation factor 7	GO:0005125,GO:0005515,GO:0005615,GO:0007411,GO:0008083,GO:0010862,GO:0021509,GO:0021527,GO:0022612,GO:0030509,GO:0030855,GO:0030901,GO:0032924,GO:0042802,GO:0045165,GO:0045666,GO:0045893,GO:0048608,GO:0048754,GO:0048853,GO:0060389,GO:0060395,GO:0060571,GO:2001051	cytokine activity|protein binding|extracellular space|axon guidance|growth factor activity|positive regulation of pathway-restricted SMAD protein phosphorylation|roof plate formation|spinal cord association neuron differentiation|gland morphogenesis|BMP signaling pathway|epithelial cell differentiation|midbrain development|activin receptor signaling pathway|identical protein binding|cell fate com…	hsa04060,hsa04350,hsa04360,hsa04390	Cytokine-cytokine receptor interaction|TGF-beta signaling pathway|Axon guidance|Hippo signaling pathway
HYOU1	3522.565677	0.130532281	17.6319314	4.929824294	2.301536228	1.40E-69	1.22E-67	Up	14.25102145	53.95476112	10525	hypoxia up-regulated 1	GO:0000774,GO:0002931,GO:0005515,GO:0005524,GO:0005576,GO:0005783,GO:0005788,GO:0005790,GO:0005925,GO:0006888,GO:0006898,GO:0016020,GO:0034663,GO:0034976,GO:0036498,GO:0050790,GO:0051082,GO:0051087,GO:0070062,GO:0071456,GO:0071682,GO:1903298	adenyl-nucleotide exchange factor activity|response to ischemia|protein binding|ATP binding|extracellular region|endoplasmic reticulum|endoplasmic reticulum lumen|smooth endoplasmic reticulum|focal adhesion|endoplasmic reticulum to Golgi vesicle-mediated transport|receptor-mediated endocytosis|membrane|endoplasmic reticulum chaperone complex|response to endoplasmic reticulum stress|IRE1-mediated …	hsa04141	Protein processing in endoplasmic reticulum
FGFRL1	4221.012713	0.147421434	15.56845978	4.907964022	2.295124673	1.19E-54	6.80E-53	Up	22.09873173	81.30825854	53834	fibroblast growth factor receptor like 1	GO:0005007,GO:0005794,GO:0005886,GO:0008201,GO:0008543,GO:0016021,GO:0017134,GO:0030133,GO:0042802,GO:0044291,GO:0098742	fibroblast growth factor-activated receptor activity|Golgi apparatus|plasma membrane|heparin binding|fibroblast growth factor receptor signaling pathway|integral component of membrane|fibroblast growth factor binding|transport vesicle|identical protein binding|cell-cell contact zone|cell-cell adhesion via plasma-membrane adhesion molecules
VAV3	10.88809061	0.8756472	2.620095894	4.905090087	2.294279633	0.008790504	0.017711827	Up	0.007903261	0.048944788	10451	vav guanine nucleotide exchange factor 3	GO:0001525,GO:0001772,GO:0005085,GO:0005096,GO:0005154,GO:0005515,GO:0005829,GO:0006906,GO:0006974,GO:0007186,GO:0007229,GO:0007264,GO:0008361,GO:0030032,GO:0030168,GO:0030593,GO:0030890,GO:0038095,GO:0038096,GO:0042493,GO:0043065,GO:0043087,GO:0043547,GO:0043552,GO:0045785,GO:0046872,GO:0048010,GO:0048013,GO:0050853,GO:0051056	angiogenesis|immunological synapse|guanyl-nucleotide exchange factor activity|GTPase activator activity|epidermal growth factor receptor binding|protein binding|cytosol|vesicle fusion|cellular response to DNA damage stimulus|G protein-coupled receptor signaling pathway|integrin-mediated signaling pathway|small GTPase mediated signal transduction|regulation of cell size|lamellipodium assembly|plat…	hsa04015,hsa04024,hsa04062,hsa04510,hsa04650,hsa04660,hsa04662,hsa04664,hsa04666,hsa04670,hsa04810,hsa05135,hsa05205	Rap1 signaling pathway|cAMP signaling pathway|Chemokine signaling pathway|Focal adhesion|Natural killer cell mediated cytotoxicity|T cell receptor signaling pathway|B cell receptor signaling pathway|Fc epsilon RI signaling pathway|Fc gamma R-mediated phagocytosis|Leukocyte transendothelial migration|Regulation of actin cytoskeleton|Yersinia infection|Proteoglycans in cancer
SPATA17	25.21767888	0.503082181	4.558076937	4.90103785	2.293087288	5.16E-06	1.83E-05	Up	0.089962091	0.366116652	128153	spermatogenesis associated 17	GO:0005515,GO:0005516,GO:0005737	protein binding|calmodulin binding|cytoplasm
TNIK	71.5658875	0.428806967	5.347430457	4.900793753	2.293015433	8.92E-08	3.92E-07	Up	0.24710473	0.612126521	23043	TRAF2 and NCK interacting kinase	GO:0000165,GO:0001934,GO:0004672,GO:0004674,GO:0005515,GO:0005524,GO:0005634,GO:0005654,GO:0005737,GO:0005829,GO:0005856,GO:0006468,GO:0007010,GO:0007165,GO:0007256,GO:0016055,GO:0016324,GO:0030033,GO:0031098,GO:0031532,GO:0032147,GO:0035556,GO:0046777,GO:0048812,GO:0048814,GO:0055037,GO:0070062,GO:0072659,GO:0098793,GO:0098978,GO:0099092,GO:0106310,GO:0106311	MAPK cascade|positive regulation of protein phosphorylation|protein kinase activity|protein serine/threonine kinase activity|protein binding|ATP binding|nucleus|nucleoplasm|cytoplasm|cytosol|cytoskeleton|protein phosphorylation|cytoskeleton organization|signal transduction|activation of JNKK activity|Wnt signaling pathway|apical plasma membrane|microvillus assembly|stress-activated protein kinase…
SLC16A14	76.21663807	0.706594115	3.235676936	4.878069389	2.28631028	0.001213546	0.002938434	Up	0.584862565	2.152899843	151473	solute carrier family 16 member 14	GO:0005887,GO:0008028,GO:0015293,GO:0015718,GO:0016021,GO:0055085	integral component of plasma membrane|monocarboxylic acid transmembrane transporter activity|symporter activity|monocarboxylic acid transport|integral component of membrane|transmembrane transport
[truncated: 5,243 more rows]
